# Supplementary material for: Biogeography of Fungal Communities Associated with Pinus sylvestris L. and Picea abies (L.) H. Karst. along the Latitudinal Gradient in Europe
Source: J Fungi (Basel). 2023 Aug 6;9(8):829. doi: 10.3390/jof9080829 (PMC10455207; doi:10.3390/jof9080829)
Supplement: Supplementary file 1 [file jof-09-00829-s001.zip]

Archive with 2 entries (2 files):
- Supplementary tableS1.xlsx
- Supplementary tableS2.xlsx
