# Supplementary material for: Biogeography of Fungal Communities Associated with Pinus sylvestris L. and Picea abies (L.) H. Karst. along the Latitudinal Gradient in Europe
Source: J Fungi (Basel). 2023 Aug 6;9(8):829. doi: 10.3390/jof9080829 (PMC10455207; doi:10.3390/jof9080829)
Supplement: Supplementary file 1 [file jof-09-00829-s001.zip › Supplementary tableS1.xlsx]

## Sheet: Needle
Relative abundance of fungal OTUs sequenced from needle samples of Pinus sylvestris.
				1	2	3	4	5	6	7	8	9	10	11	12
Phylum	Reference number	OTUs	Similarity, %	Slovakia, %	Poland, %	Poland, %	Lithuania, %	Lithuania, %	Latvia, %	Estonia, %	Finland, %	Finland, %	Finland, %	Finland, %	Finland, %	All, %
Ascomycota	KP897305	Unidentified sp. 5210_12	100	12.7483	0.360144	7.625	-	-	0.630798	1.93165	24.5487	21.8962	18.7156	6.53846	7.30932	7.00227
Ascomycota	UDB0754030	Unidentified sp. 5208_112	93.91	-	-	-	-	33.6991	-	-	-	-	-	-	-	5.39255
Ascomycota	UDB035059	Unidentified sp. 5210_34	88.62	5.62914	12.605	8	-	-	12.3562	10.6984	-	1.27916	0.183486	-	-	5.07792
Ascomycota	MK762617	Sydowia polyspora	100	3.64238	15.3661	2	-	-	2.63451	1.63447	5.23466	3.76223	8.62385	3.46154	9.63983	3.856
Basidiomycota	UDB0778786	Unidentified sp. 5210_50	88.05	-	-	-	-	-	16.4007	-	-	-	-	-	-	3.23407
Ascomycota	LR876918	Unidentified sp. 5210_7	100	0.717439	1.80072	0.875	-	-	8.53432	4.16048	3.2491	0.978179	2.75229	4.23077	6.03814	3.05846
Basidiomycota	KM390761	Unidentified sp. 5210_24	100	2.81457	24.4898	0.375	-	-	0.185529	0.148588	5.95668	0.601956	1.2844	1.15385	3.91949	2.5975
Ascomycota	KX908472	Unidentified sp. 5208_5	99	-	-	-	14.0645	9.46502	-	-	-	-	-	-	-	2.31214
Ascomycota	UDB035654	Aureobasidium pullulans	100	-	2.40096	-	-	-	8.83117	0.148588	0.722022	0.0752445	-	-	-	1.93166
Ascomycota	MN902367	Unidentified sp. 5208_2	100	-	-	-	9.16129	5.85277	-	-	-	-	-	-	-	1.45606
Basidiomycota	KT275603	Tomentella sp. 5210_8	99	0.165563	0.960384	1	-	-	0.408163	0.445765	0.722022	1.88111	3.48624	15.7692	2.9661	1.39753
Ascomycota	UDB033201	Unidentified sp. 5210_134	76.69	0.165563	-	0.625	-	-	1.07607	2.08024	3.61011	0.752445	6.97248	1.53846	6.67373	1.39021
Ascomycota	UDB023354	Epithamnolia xanthoriae	98.32	-	-	-	-	-	-	-	8.12274	5.26712	1.10092	3.26923	4.97881	1.35363
Ascomycota	UDB027816	Unidentified sp. 5210_81	82.64	0.93819	0.120048	1.125	-	-	5.38033	0.445765	-	0.150489	0.550459	0.384615	-	1.33167
Ascomycota	MW757853L	Unidentified sp. 5210_45	100	2.37307	0.480192	1	-	-	0.148423	0.445765	2.34657	6.69676	-	-	0.529661	1.23656
Basidiomycota	UDB0780453	Icmadophila sp. 5210_157	94.55	9.27152	-	-	-	-	-	-	-	-	-	-	-	1.22924
Ascomycota	UDB0780350	Unidentified sp. 5210_40	81.45	0.386313	0.120048	-	-	-	0.0742115	-	0.902527	4.28894	1.46789	3.65385	6.03814	1.14144
Ascomycota	UDB035653	Sclerococcum simplex	98.06	4.58057	0.720288	5.625	-	-	0.185529	0.445765	0.180505	0.82769	-	-	0.105932	1.13412
Ascomycota	KM390761	Unidentified sp. 5210_37	100	0.110375	1.68067	2.75	-	-	0.296846	0.445765	0.722022	0.752445	4.0367	9.03846	2.22458	1.11948
Ascomycota	UDB035053	Unidentified sp. 5210_56	76.98	1.49007	0.120048	0.125	-	-	0.371058	0.148588	4.69314	0.82769	3.30275	2.5	4.23729	1.0829
Basidiomycota	KP887932	Unidentified sp. 5208_13	95	-	-	-	1.16129	6.26429	-	-	-	-	-	-	-	1.06827
Ascomycota	MN903565	Unidentified sp. 5210_20	98	3.86313	-	2.5	-	-	1.18738	1.04012	0.361011	0.752445	-	0.192308	-	1.039
Basidiomycota	UDB016358	Unidentified sp. 5210_130	79.31	-	-	16.625	-	-	-	-	-	-	-	-	-	0.973147
Ascomycota	UDB019824	Unidentified sp. 5210_189	90.57	6.56733	-	0.125	-	-	-	-	0.180505	0.601956	-	-	-	0.943879
Basidiomycota	MN902363	Unidentified sp. 5208_32	100	-	-	-	2.96774	4.8011	-	-	-	-	-	-	-	0.936563
Ascomycota	UDB0780764	Alternaria alternata	100	0.386313	3.2413	0.875	-	-	1.59555	2.67459	0.541516	0.0752445	0.917431	1.34615	0.211864	0.878027
Ascomycota	UDB035382	Botrytis allii	100	-	0.60024	1.625	-	-	0.111317	0.742942	-	0.150489	14.6789	0.384615	0.423729	0.834126
Ascomycota	UDB028437	Coniothyrium olivaceum	100	0.386313	2.52101	1.25	-	-	2.07792	0.89153	0.180505	0.0752445	0.183486	-	0.635593	0.797542
Ascomycota	UDB0754226	Unidentified sp. 5208_17	100	-	-	-	11.0968	0.182899	-	-	-	-	-	-	-	0.658521
Ascomycota	UDB022974	Unidentified sp. 5210_148	79.45	3.47682	0.120048	1.125	-	-	0.333952	0.445765	-	-	-	-	-	0.621936
Ascomycota	UDB022866	Unidentified sp. 5210_314	79.28	4.41501	-	-	-	-	-	-	-	-	-	-	-	0.585352
Ascomycota	KP891398	Unidentified sp. 5208_1	100	-	-	-	3.22581	2.46914	-	-	-	-	-	-	-	0.578035
Ascomycota	UDB0780350	Unidentified sp. 5210_193	83.94	0.827815	-	-	-	-	0.111317	-	1.44404	2.33258	2.56881	0.384615	0.529661	0.570718
Basidiomycota	UDB027448	Vishniacozyma sp. 5210_94	99.57	-	0.360144	0.125	-	-	1.89239	0.445765	0.361011	0.150489	0.366972	0.384615	1.16525	0.563401
Ascomycota	UDB035189	Bartalinia sp. 5210_204	96.76	0.662252	0.840336	5	-	-	0.519481	-	-	-	-	-	-	0.534133
Ascomycota	KY660851	Phyllactinia fraxini	100	-	-	0.125	-	-	-	-	3.61011	1.05342	0.733945	1.34615	2.54237	0.512183
Ascomycota	MN900630	Sydowia polyspora	100	-	-	-	4.25806	1.69182	-	-	-	-	-	-	-	0.512183
Ascomycota	ON963139	Rhizoctonia solani	100	-	-	0.375	-	-	1.07607	-	-	0.601956	0.366972	-	2.86017	0.504866
Ascomycota	UDB0778439	Unidentified sp. 5210_142	77.82	0.496689	-	1.125	-	-	0.0742115	-	1.98556	2.55831	0.183486	-	0.105932	0.490232
Ascomycota	MT561396	Microsphaeropsis olivacea	100	-	-	-	0.516129	2.88066	-	-	-	-	-	-	-	0.490232
Ascomycota	UDB0780454	Unidentified sp. 5210_33	89.16	2.15232	-	0.25	-	-	0.779221	0.594354	-	-	-	-	-	0.482915
Ascomycota	UDB0780457	Unidentified sp. 5210_109	83.33	0.441501	0.240096	0.125	-	-	1.74397	0.742942	-	-	-	-	-	0.460964
Basidiomycota	UDB033340	Typhula sp. 5210_179	95.45	-	-	-	-	-	2.22635	0.297177	-	-	-	-	-	0.453647
Basidiomycota	UDB035194	Unidentified sp. 5210_257	76.45	-	-	7.75	-	-	-	-	-	-	-	-	-	0.453647
Basidiomycota	UDB013044	Unidentified sp. 5210_54	87.5	-	-	-	-	-	-	-	-	-	-	-	6.14407	0.42438
Ascomycota	UDB0778428	Unidentified sp. 5210_267	80.23	0.441501	0.720288	0.875	-	-	1.15028	0.148588	0.180505	0.225734	-	-	-	0.417063
Ascomycota	UDB034374	Unidentified sp. 5210_395	81.44	-	-	-	-	-	-	8.32095	-	-	-	-	-	0.409746
Ascomycota	LR872624	Unidentified sp. 5208_58	100	-	-	-	0.387097	2.37769	-	-	-	-	-	-	-	0.402429
Ascomycota	KM494107	Unidentified sp. 5208_7	97	-	-	-	2.83871	1.46319	-	-	-	-	-	-	-	0.395112
Ascomycota	UDB023754	Unidentified sp. 5210_211	87.9	-	-	1.5	-	-	0.0371058	0.148588	-	2.78405	-	-	-	0.373162
Ascomycota	MG679813	Russula badia	100	0.0551876	0.720288	-	-	-	0.556586	3.41753	-	0.225734	-	-	0.105932	0.358528
Ascomycota	UDB0754226	Unidentified sp. 5210_41	93.03	0.0551876	-	0.25	-	-	0.0742115	-	0.722022	2.40783	0.550459	0.769231	0.105932	0.358528
Ascomycota	UDB035427	Unidentified sp. 5210_104	82.35	-	-	-	-	-	0.0742115	-	0.541516	0.677201	0.183486	4.03846	1.37712	0.358528
Ascomycota	MT635288	Cladosporium herbarum	100	-	-	-	0.129032	2.10334	-	-	-	-	-	-	-	0.343894
Ascomycota	UDB0780331	Unidentified sp. 5210_145	80.56	-	-	-	-	-	1.70686	-	-	-	-	-	-	0.336577
Basidiomycota	UDB0780181	Unidentified sp. 5210_168	81.85	-	-	-	-	-	0.111317	0.148588	0.180505	0.451467	3.11927	3.46154	-	0.336577
Ascomycota	UDB035011	Unidentified sp. 5210_47	87.67	-	-	-	-	-	-	-	-	-	-	-	4.76695	0.32926
Ascomycota	KM493981	Unidentified sp. 5208_33	99	-	-	-	4.12903	0.548697	-	-	-	-	-	-	-	0.321943
Basidiomycota	UDB031480	Unidentified sp. 5210_137	89.37	1.26932	0.360144	1	-	-	0.111317	0.297177	-	0.300978	-	0.192308	-	0.321943
Glomeromycota	KM494484	Unidentified sp. 5208_8	100	-	-	-	-	2.01189	-	-	-	-	-	-	-	0.321943
Ascomycota	UDB022877	Unidentified sp. 5210_224	79.03	-	-	0.125	-	-	0.0371058	2.67459	0.361011	1.27916	-	0.384615	0.211864	0.314626
Ascomycota	UDB039472	Arthrobotrys sp. 5210_372	95.31	2.37307	-	-	-	-	-	-	-	-	-	-	-	0.314626
Ascomycota	KX287273	Acrodontium luzulae	100	0.331126	0.360144	0.375	-	-	0.0371058	0.148588	1.44404	0.150489	0.550459	1.34615	0.847458	0.30731
Ascomycota	UDB0780350	Unidentified sp. 5210_87	82.38	0.165563	-	-	-	-	-	-	0.180505	0.601956	0.183486	1.73077	2.11864	0.30731
Ascomycota	UDB0780355	Unidentified sp. 5210_194	81.82	0.110375	-	-	-	-	-	-	0.361011	1.73062	0.366972	0.769231	0.95339	0.30731
Ascomycota	NR_120226	Phaeococcomyces eucalypti	99	-	-	-	0.645161	1.69182	-	-	-	-	-	-	-	0.30731
Ascomycota	KU059580	Suillus luteus	99	-	-	-	-	-	0.333952	4.75483	-	-	-	-	-	0.299993
Ascomycota	MH248043	Archaeorhizomyces sp. 5208_0	100	-	-	-	1.93548	1.18884	-	-	-	-	-	-	-	0.299993
Ascomycota	UDB035293	Unidentified sp. 5210_323	81.99	0.441501	-	-	-	-	-	-	0.180505	2.33258	0.183486	-	-	0.299993
Ascomycota	UDB020933	Unidentified sp. 5210_311	90.37	-	-	-	-	-	1.41002	-	-	-	-	-	-	0.278042
Ascomycota	UDB035451	Lophodermium seditiosum	100	-	4.56182	-	-	-	-	-	-	-	-	-	-	0.278042
Ascomycota	UDB035086	Unidentified sp. 5210_143	80.57	0.993377	0.120048	1.25	-	-	-	-	-	0.451467	0.183486	-	0.105932	0.270725
Ascomycota	UDB023354	Unidentified sp. 5210_183	82.38	0.0551876	-	-	-	-	-	-	-	2.25734	-	0.961538	0.105932	0.270725
Ascomycota	MN902387	Unidentified sp. 5208_69	100	-	-	-	2.96774	0.640146	-	-	-	-	-	-	-	0.270725
Basidiomycota	UDB013417	Unidentified sp. 5210_306	87.39	0.0551876	0.120048	-	-	-	1.2987	-	-	-	-	-	-	0.270725
Ascomycota	UDB020934	Trichomerium sp. 5210_115	94.8	0.110375	-	-	-	-	1.07607	0.742942	-	-	-	-	-	0.263408
Basidiomycota	UDB0778695	Malassezia sp. 5210_132	99.74	-	0.240096	0.625	-	-	0.0371058	-	-	0.150489	0.183486	3.07692	0.95339	0.263408
Ascomycota	UDB028032	Unidentified sp. 5210_460	82.89	1.87638	-	-	-	-	-	-	-	-	-	-	-	0.248774
Basidiomycota	UDB039602	Unidentified sp. 5210_479	76.07	-	-	-	-	-	-	-	6.13718	-	-	-	-	0.248774
Ascomycota	UDB035086	Unidentified sp. 5210_269	89.58	-	3.36134	-	-	-	0.0371058	0.148588	-	-	-	0.576923	-	0.241458
Basidiomycota	UDB037909	Unidentified sp. 5210_493	79.68	-	-	-	-	-	-	-	-	2.48307	-	-	-	0.241458
Ascomycota	MK762595	Phaeomoniella pinifoliorum	100	-	-	-	2.70968	0.502972	-	-	-	-	-	-	-	0.234141
Ascomycota	UDB035485	Unidentified sp. 5210_349	93.75	-	-	-	-	-	-	-	5.59567	-	-	-	0.105932	0.234141
Ascomycota	UDB0780355	Unidentified sp. 5210_545	82	0.110375	-	-	-	-	-	-	-	2.25734	-	-	-	0.234141
Zygomycota	MT242128	Unidentified sp. 5210_2	100	-	-	-	-	-	-	-	-	2.10685	0.183486	-	0.211864	0.226824
Ascomycota	UDB027816	Unidentified sp. 5210_76	78.34	0.0551876	-	-	-	-	0.371058	2.97177	-	-	-	-	-	0.226824
Basidiomycota	UDB035639	Unidentified sp. 5210_387	81.79	0.551876	0.120048	-	-	-	0.556586	0.742942	-	-	-	-	-	0.226824
Basidiomycota	UDB035142	Unidentified sp. 5210_266	79.29	1.3245	-	-	-	-	0.0371058	-	-	0.225734	-	0.192308	-	0.21219
Ascomycota	UDB035059	Unidentified sp. 5210_548	79.27	0.496689	-	-	-	-	0.630798	0.148588	0.180505	-	-	-	0.105932	0.21219
Basidiomycota	UDB035639	Unidentified sp. 5210_369	79.93	0.93819	0.120048	-	-	-	0.296846	-	-	0.0752445	-	-	0.105932	0.204873
Ascomycota	MN904075	Unidentified sp. 5210_43	93	-	-	-	-	-	0.667904	1.3373	-	-	-	-	-	0.197556
Ascomycota	UDB0778209	Lachnellula subtilissima	100	-	-	3	-	-	-	-	0.180505	0.0752445	-	0.192308	-	0.197556
Ascomycota	UDB0780453	Icmadophila sp. 5208_158	94.55	-	-	-	3.48387	-	-	-	-	-	-	-	-	0.197556
Ascomycota	UDB035391	Unidentified sp. 5210_268	78	1.04857	-	0.125	-	-	0.0742115	-	-	0.150489	-	-	-	0.175605
Ascomycota	UDB019824	Unidentified sp. 5210_516	88.57	0.110375	-	-	-	-	0.779221	-	-	-	-	0.192308	-	0.175605
Ascomycota	MN902356	Unidentified sp. 5208_74	100	-	-	-	1.03226	0.731596	-	-	-	-	-	-	-	0.175605
Ascomycota	UDB027816	Unidentified sp. 5210_69	80.38	0.0551876	-	0.5	-	-	0.185529	-	1.44404	0.150489	-	0.192308	0.211864	0.168289
Basidiomycota	MH859536	Unidentified sp. 5210_64	99	0.0551876	0.480192	0.5	-	-	0.0742115	0.148588	-	0.150489	-	1.53846	0.105932	0.168289
Ascomycota	ON963184	Unidentified sp. 5210_108	97	0.165563	-	0.125	-	-	0.148423	0.297177	-	0.978179	-	-	-	0.168289
Basidiomycota	MN903209	Unidentified sp. 5210_169	100	0.165563	0.240096	0.125	-	-	0.0742115	1.48588	-	0.300978	-	-	-	0.160972
Ascomycota	UDB0780303	Phaeosphaeria sp. 5210_301	97.79	0.110375	2.16086	-	-	-	-	-	-	-	0.183486	-	0.105932	0.160972
Ascomycota	UDB0778283	Unidentified sp. 5208_200	80.15	-	-	-	1.67742	0.411523	-	-	-	-	-	-	-	0.160972
Basidiomycota	UDB016351	Amylocorticium subincarnatum	100	-	2.64106	-	-	-	-	-	-	-	-	-	-	0.160972
Ascomycota	UDB0778283	Unidentified sp. 5210_744	80.15	0.496689	-	0.75	-	-	0.0371058	-	0.541516	0.0752445	0.366972	-	-	0.160972
Ascomycota	KX133008	Scoliciosporum umbrinum	100	-	-	-	2.06452	0.228624	-	-	-	-	-	-	-	0.153655
Basidiomycota	HF675446	Unidentified sp. 5210_253	99	-	-	0.875	-	-	0.0742115	-	0.180505	0.82769	-	-	-	0.153655
Ascomycota	ON963453	Unidentified sp. 5210_413	95	-	0.120048	0.375	-	-	-	-	-	0.978179	-	0.384615	0.211864	0.153655
Ascomycota	UDB035501	Unidentified sp. 5210_486	88.84	-	-	-	-	-	-	3.12036	-	-	-	-	-	0.153655
Ascomycota	UDB035063	Unidentified sp. 5210_52	83.33	0.772627	-	0.125	-	-	0.0371058	0.445765	-	-	-	-	0.105932	0.146338
Ascomycota	UDB035100	Diplodia agrifolia	99.21	0.275938	1.68067	-	-	-	0.0371058	-	-	-	-	-	-	0.146338
Basidiomycota	UDB035392	Unidentified sp. 5210_265	80.26	0.441501	-	-	-	-	0.0742115	-	-	0.677201	-	-	0.105932	0.146338
Basidiomycota	UDB033340	Typhula sp. 5210_341	95.45	-	0.120048	0.125	-	-	0.667904	-	-	-	-	-	-	0.146338
Zygomycota	KT219976	Unidentified sp. 5210_463	99	-	-	2.25	-	-	-	-	0.361011	-	-	-	-	0.146338
Ascomycota	MT595563	Cladophialophora sp. 5210_29	99	-	-	-	-	-	-	2.82318	-	-	-	-	-	0.139021
Basidiomycota	UDB033340	Typhula sp. 5210_659	95.45	-	-	-	-	-	0.705009	-	-	-	-	-	-	0.139021
Ascomycota	ON865944	Unidentified sp. 5210_80	100	-	-	-	-	-	0.482375	0.148588	0.180505	0.225734	-	-	-	0.131704
Ascomycota	UDB017618	Hygrocybe sp. 5210_119	96.15	0.662252	0.240096	0.25	-	-	-	-	0.361011	-	-	-	-	0.131704
Basidiomycota	UDB031480	Unidentified sp. 5210_127	87.75	-	0.360144	0.25	-	-	0.222635	1.04012	-	-	-	-	-	0.131704
Ascomycota	UDB022974	Unidentified sp. 5210_223	83.67	-	-	-	-	-	0.0371058	-	0.180505	0.150489	-	0.961538	0.95339	0.131704
Ascomycota	UDB022974	Unidentified sp. 5210_559	78.85	-	-	-	-	-	-	-	1.44404	-	0.550459	0.769231	0.317797	0.131704
Ascomycota	UDB0778914	Unidentified sp. 5210_682	87.02	0.110375	-	-	-	-	0.0371058	-	-	0.677201	-	0.384615	0.423729	0.131704
Ascomycota	KX589170	Chaetothyriomycetidae sp. 5208_56	98	-	-	-	2.19355	-	-	-	-	-	-	-	-	0.124387
Ascomycota	OK324346	Unidentified sp. 5210_276	98	0.110375	-	-	-	-	0.0742115	1.93165	-	-	-	-	-	0.124387
Ascomycota	UDB0778283	Unidentified sp. 5210_380	75.09	-	-	-	-	-	-	0.297177	0.180505	0.150489	-	0.192308	1.16525	0.124387
Basidiomycota	UDB038143	Unidentified sp. 5208_478	73.42	-	-	-	-	0.777321	-	-	-	-	-	-	-	0.124387
Basidiomycota	UDB0780181	Rhodotorula sp. 5210_627	100	-	-	-	-	-	-	-	-	1.27916	-	-	-	0.124387
Basidiomycota	UDB037566	Exobasidium sp. 5210_95	94.3	-	-	-	-	-	0.445269	0.594354	-	-	-	-	-	0.11707
Ascomycota	UDB027816	Unidentified sp. 5210_100	82.1	-	-	-	-	-	0.0742115	2.08024	-	-	-	-	-	0.11707
Basidiomycota	LT854697	Malassezia restricta	100	-	-	-	1.41935	0.228624	-	-	-	-	-	-	-	0.11707
Basidiomycota	UDB025726	Unidentified sp. 5210_176	92.73	0.0551876	0.480192	0.5	-	-	0.0371058	-	0.180505	0.0752445	0.183486	0.192308	0.211864	0.11707
Ascomycota	UDB025172	Helotiales sp. 5208_214	100	-	-	-	0.129032	0.685871	-	-	-	-	-	-	-	0.11707
Ascomycota	UDB022877	Unidentified sp. 5210_290	78.07	-	-	0.375	-	-	0.371058	0.297177	-	-	-	-	0.105932	0.11707
Ascomycota	MT242010	Unidentified sp. 5208_39	100	-	-	-	1.80645	0.0914495	-	-	-	-	-	-	-	0.11707
Ascomycota	UDB0780350	Unidentified sp. 5210_893	86.42	0.827815	0.120048	-	-	-	-	-	-	-	-	-	-	0.11707
Basidiomycota	UDB027448	Vishniacozyma sp. 5208_169	99.57	-	-	-	0.129032	0.685871	-	-	-	-	-	-	-	0.11707
Basidiomycota	UDB035194	Unidentified sp. 5208_137	76.45	-	-	-	0.645161	0.502972	-	-	-	-	-	-	-	0.11707
Basidiomycota	UDB0780181	Unidentified sp. 5208_491	82.59	-	-	-	-	0.731596	-	-	-	-	-	-	-	0.11707
Ascomycota	UDB035427	Unidentified sp. 5210_284	81.78	-	-	-	-	-	0.0371058	-	-	0.451467	0.917431	0.384615	0.105932	0.109753
Basidiomycota	UDB035194	Unidentified sp. 5210_378	74.8	0.0551876	-	-	-	-	0.111317	-	-	-	0.183486	1.53846	0.211864	0.109753
Ascomycota	UDB027442	Helotiales sp. 5210_429	97.1	0.496689	-	-	-	-	0.222635	-	-	-	-	-	-	0.109753
Basidiomycota	UDB035639	Unidentified sp. 5210_543	80.07	0.717439	-	-	-	-	0.0371058	0.148588	-	-	-	-	-	0.109753
Basidiomycota	UDB0778741	Antrodia serialis	100	-	-	-	-	-	-	-	-	-	2.75229	-	-	0.109753
Basidiomycota	UDB024389	Unidentified sp. 5210_704	89.73	-	-	-	-	-	0.482375	-	-	-	0.366972	-	-	0.109753
Ascomycota	MN947395	Phialocephala fortinii	100	-	-	-	0.387097	0.502972	-	-	-	-	-	-	-	0.102437
Basidiomycota	UDB025726	Unidentified sp. 5210_239	84.89	-	-	-	-	-	-	0.148588	0.541516	0.150489	0.550459	0.384615	0.317797	0.102437
Basidiomycota	UDB031480	Unidentified sp. 5208_94	89.37	-	-	-	1.03226	0.274348	-	-	-	-	-	-	-	0.102437
Ascomycota	UDB035391	Unidentified sp. 5210_521	76.31	-	-	-	-	-	-	-	-	1.05342	-	-	-	0.102437
Basidiomycota	UDB035194	Unidentified sp. 5210_794	80	0.772627	-	-	-	-	-	-	-	-	-	-	-	0.102437
Ascomycota	UDB0780303	Unidentified sp. 5210_806	93.89	-	1.68067	-	-	-	-	-	-	-	-	-	-	0.102437
Basidiomycota	UDB031480	Unidentified sp. 5210_111	88	0.220751	-	-	-	-	0.148423	0.742942	-	-	-	-	-	0.0951196
Ascomycota	MG828311	Unidentified sp. 5208_36	100	-	-	-	1.29032	0.137174	-	-	-	-	-	-	-	0.0951196
Ascomycota	UDB0780350	Unidentified sp. 5210_170	85.08	0.386313	-	0.125	-	-	0.148423	-	-	0.0752445	-	-	-	0.0951196
Ascomycota	UDB035260	Unidentified sp. 5210_319	86.87	-	-	-	-	-	0.445269	-	0.180505	-	-	-	-	0.0951196
Basidiomycota	UDB013044	Unidentified sp. 5210_433	88.7	-	-	0.625	-	-	0.222635	-	-	-	-	-	0.211864	0.0951196
Ascomycota	UDB0778922	Unidentified sp. 5210_572	96.36	0.496689	-	0.125	-	-	0.0742115	-	0.180505	-	-	-	-	0.0951196
Basidiomycota	UDB035639	Unidentified sp. 5210_528	82.37	-	0.240096	-	-	-	0.408163	-	-	-	-	-	-	0.0951196
Ascomycota	UDB027588	Unidentified sp. 5210_818	91.55	-	0.240096	-	-	-	0.408163	-	-	-	-	-	-	0.0951196
Ascomycota	UDB017618	Hygrocybe sp. 5210_150	96.15	0.496689	-	-	-	-	-	-	0.180505	-	-	-	0.211864	0.0878027
Ascomycota	UDB0778289	Arachnopeziza sp. 5210_205	95.67	-	0.240096	-	-	-	-	1.3373	-	-	-	-	0.105932	0.0878027
Ascomycota	UDB035011	Unidentified sp. 5210_246	93.44	0.275938	-	0.375	-	-	-	0.445765	-	-	0.183486	-	-	0.0878027
Ascomycota	UDB035053	Unidentified sp. 5208_127	80.15	-	-	-	0.774194	0.274348	-	-	-	-	-	-	-	0.0878027
Ascomycota	UDB028332	Debaryomyces sp. 5210_340	100	-	-	0.375	-	-	-	-	0.180505	0.300978	0.183486	0.576923	-	0.0878027
Ascomycota	UDB035293	Unidentified sp. 5210_484	81.92	0.165563	0.840336	-	-	-	0.0742115	-	-	-	-	-	-	0.0878027
Basidiomycota	UDB037878	Steccherinum fimbriatum	99.68	-	-	-	-	-	-	-	-	-	-	2.11538	0.105932	0.0878027
Ascomycota	UDB035053	Unidentified sp. 5208_119	76.98	-	-	-	0.903226	0.228624	-	-	-	-	-	-	-	0.0878027
Ascomycota	KM493838.1	Unidentified sp. 5208_122	100	-	-	-	-	0.548697	-	-	-	-	-	-	-	0.0878027
Ascomycota	UDB035427	Unidentified sp. 5210_701	80.22	0.0551876	-	-	-	-	-	-	-	0.752445	0.183486	-	-	0.0878027
Ascomycota	UDB016230	Unidentified sp. 5210_797	79.92	-	-	-	-	-	-	-	-	-	0.183486	-	1.16525	0.0878027
Basidiomycota	UDB033739	Unidentified sp. 5208_565	90.8	-	-	-	-	0.548697	-	-	-	-	-	-	-	0.0878027
Ascomycota	MT355566	Penicillium camemberti	99.6	-	-	-	-	-	-	1.04012	-	0.0752445	0.183486	0.192308	0.105932	0.0804858
Ascomycota	MG828280	Unidentified sp. 5210_5	83	0.110375	-	-	-	-	-	0.148588	0.180505	-	0.183486	0.769231	0.211864	0.0804858
Ascomycota	UDB0780355	Unidentified sp. 5210_388	82.87	-	-	0.125	-	-	0.222635	-	-	-	-	-	0.423729	0.0804858
Basidiomycota	UDB013073	Unidentified sp. 5210_510	87.38	0.165563	-	0.25	-	-	0.222635	-	-	-	-	-	-	0.0804858
Basidiomycota	UDB037618	Baeospora myosura	100	-	-	-	-	-	0.333952	-	-	0.0752445	-	0.192308	-	0.0804858
Ascomycota	MT265865	Unidentified sp. 5210_160	100	0.386313	-	-	-	-	0.111317	-	-	-	-	-	-	0.0731689
Ascomycota	MT242012	Unidentified sp. 5208_97	100	-	-	-	1.03226	0.0914495	-	-	-	-	-	-	-	0.0731689
Basidiomycota	UDB035194	Unidentified sp. 5210_593	77.19	0.441501	-	-	-	-	0.0742115	-	-	-	-	-	-	0.0731689
Ascomycota	UDB034348	Unidentified sp. 5210_586	84.06	-	-	-	-	-	-	-	1.08303	0.150489	-	0.384615	-	0.0731689
Basidiomycota	UDB033340	Typhula sp. 5208_164	95.45	-	-	-	0.258065	0.365798	-	-	-	-	-	-	-	0.0731689
Ascomycota	UDB0778869	Unidentified sp. 5208_251	88.84	-	-	-	0.258065	0.365798	-	-	-	-	-	-	-	0.0731689
Ascomycota	KU061806	Unidentified sp. 5210_83	97	-	0.120048	0.125	-	-	-	0.148588	0.902527	-	-	0.192308	-	0.0658521
Ascomycota	UDB023677	Unidentified sp. 5210_152	87.7	-	-	-	-	-	-	1.3373	-	-	-	-	-	0.0658521
Ascomycota	UDB025172	Helotiales sp. 5210_190	97.73	0.0551876	-	0.625	-	-	0.0371058	-	-	-	0.366972	-	-	0.0658521
Ascomycota	UDB027816	Unidentified sp. 5210_221	84.09	-	-	-	-	-	0.0742115	1.04012	-	-	-	-	-	0.0658521
Ascomycota	UDB015013	Unidentified sp. 5210_342	88.66	0.220751	-	0.125	-	-	-	-	-	0.300978	-	-	-	0.0658521
Basidiomycota	UDB033340	Typhula sp. 5210_359	95.45	-	0.120048	-	-	-	0.296846	-	-	-	-	-	-	0.0658521
Ascomycota	U006091	Unidentified sp. 5210_587	99	-	-	0.125	-	-	-	-	0.180505	-	0.917431	0.384615	-	0.0658521
Basidiomycota	LC309749	Unidentified sp. 5208_75	100	-	-	-	0.387097	0.274348	-	-	-	-	-	-	-	0.0658521
Ascomycota	UDB0780770	Aspergillus subversicolor	100	-	0.360144	-	-	-	-	-	-	0.150489	0.550459	0.192308	-	0.0658521
Basidiomycota	UDB018882	Unidentified sp. 5208_336	90.2	-	-	-	-	0.411523	-	-	-	-	-	-	-	0.0658521
Ascomycota	UDB039472	Arthrobotrys sp. 5208_370	95.31	-	-	-	1.16129	-	-	-	-	-	-	-	-	0.0658521
Ascomycota	UDB035279	Unidentified sp. 5210_1223	75.88	-	-	-	-	-	0.333952	-	-	-	-	-	-	0.0658521
Ascomycota	UDB015033	Hypogymnia physodes	99.2	0.0551876	-	-	-	-	-	0.297177	-	0.150489	-	0.192308	0.211864	0.0585352
Ascomycota	MN902462	Unidentified sp. 5208_66	100	-	-	-	0.774194	0.0914495	-	-	-	-	-	-	-	0.0585352
Ascomycota	UDB035414	Unidentified sp. 5208_91	86.64	-	-	-	0.774194	0.0914495	-	-	-	-	-	-	-	0.0585352
Ascomycota	UDB0780350	Acrodontium crateriforme	99.16	0.0551876	-	-	-	-	-	1.04012	-	-	-	-	-	0.0585352
Ascomycota	UDB035516	Unidentified sp. 5208_104	93.9	-	-	-	0.387097	0.228624	-	-	-	-	-	-	-	0.0585352
Basidiomycota	UDB027741	Unidentified sp. 5210_235	78.91	-	-	-	-	-	0.0371058	0.148588	-	0.0752445	0.183486	-	0.423729	0.0585352
Basidiomycota	UDB035142	Unidentified sp. 5210_262	81.75	0.0551876	-	-	-	-	0.185529	-	-	-	0.183486	-	0.105932	0.0585352
Ascomycota	UDB035504	Unidentified sp. 5210_324	79.77	-	-	-	-	-	-	1.18871	-	-	-	-	-	0.0585352
Basidiomycota	UDB036297	Unidentified sp. 5210_326	82.89	-	-	0.375	-	-	-	0.148588	-	-	-	-	0.423729	0.0585352
Ascomycota	UDB0780755	Fusarium sp. 5210_410	99.61	-	-	-	-	-	-	-	0.361011	0.225734	0.366972	0.192308	-	0.0585352
Ascomycota	UDB026401	Unidentified sp. 5210_379	91.87	-	-	-	-	-	-	-	0.361011	0.225734	-	0.384615	0.105932	0.0585352
Ascomycota	MT242049	Unidentified sp. 5208_67	100	-	-	-	0.258065	0.274348	-	-	-	-	-	-	-	0.0585352
Basidiomycota	UDB039679	Unidentified sp. 5210_514	80.16	-	-	-	-	-	0.148423	0.594354	-	-	-	-	-	0.0585352
Ascomycota	UDB0780350	Unidentified sp. 5208_296	83.94	-	-	-	1.03226	-	-	-	-	-	-	-	-	0.0585352
Basidiomycota	UDB033340	Typhula sp. 5210_652	95.45	-	-	-	-	-	0.296846	-	-	-	-	-	-	0.0585352
Basidiomycota	UDB0778731	Unidentified sp. 5210_916	90.85	-	-	1	-	-	-	-	-	-	-	-	-	0.0585352
Basidiomycota	UDB016339	Scytinostroma galactinum	98.8	0.165563	-	0.5	-	-	-	-	-	-	-	0.192308	-	0.0585352
Ascomycota	UDB020935	Unidentified sp. 5210_1473	92.16	-	-	-	-	-	0.296846	-	-	-	-	-	-	0.0585352
Basidiomycota	MN902406	Unidentified sp. 5208_57	100	-	-	-	0.645161	0.0914495	-	-	-	-	-	-	-	0.0512183
Basidiomycota	UDB0780772	Unidentified sp. 5210_216	73.36	-	-	-	-	-	-	-	-	-	-	1.34615	-	0.0512183
Ascomycota	UDB035100	Unidentified sp. 5210_347	81.47	-	-	-	-	-	-	0.148588	-	0.0752445	-	-	0.529661	0.0512183
Basidiomycota	UDB016358	Sistotrema sp. 5210_304	95.31	0.110375	-	0.125	-	-	-	0.594354	-	-	-	-	-	0.0512183
Basidiomycota	UDB039679	Unidentified sp. 5210_518	88.52	0.0551876	-	-	-	-	0.222635	-	-	-	-	-	-	0.0512183
Basidiomycota	UDB034353	Unidentified sp. 5210_588	76.33	-	-	0.125	-	-	0.185529	0.148588	-	-	-	-	-	0.0512183
Basidiomycota	UDB038143	Unidentified sp. 5210_640	73.42	0.275938	-	0.125	-	-	0.0371058	-	-	-	-	-	-	0.0512183
Basidiomycota	UDB039502	Scopuloides sp. 5210_637	94.44	0.220751	-	-	-	-	0.0371058	-	-	-	-	0.192308	0.105932	0.0512183
Ascomycota	UDB026401	Unidentified sp. 5210_813	90.98	-	-	-	-	-	-	1.04012	-	-	-	-	-	0.0512183
Basidiomycota	UDB035463	Unidentified sp. 5208_268	84.04	-	-	-	-	0.320073	-	-	-	-	-	-	-	0.0512183
Ascomycota	UDB034965	Rhytismatales sp. 5208_152	97.53	-	-	-	0.258065	0.228624	-	-	-	-	-	-	-	0.0512183
Ascomycota	UDB034348	Unidentified sp. 5210_3596	83.33	0.386313	-	-	-	-	-	-	-	-	-	-	-	0.0512183
Ascomycota	UDB027816	Unidentified sp. 5210_58	80.61	-	-	-	-	-	-	-	-	-	-	1.15385	-	0.0439014
Ascomycota	UDB035258	Potebniamyces gallicola	99.58	-	0.120048	-	-	-	-	0.445765	-	-	-	0.192308	0.105932	0.0439014
Ascomycota	MG597466	Oidiodendron chlamydosporicum	100	-	-	-	-	0.274348	-	-	-	-	-	-	-	0.0439014
Ascomycota	UDB025107	Unidentified sp. 5210_303	81.27	-	-	-	-	-	-	-	-	0.150489	-	-	0.423729	0.0439014
Ascomycota	UDB035011	Unidentified sp. 5210_278	93.44	-	-	-	-	-	-	0.89153	-	-	-	-	-	0.0439014
Ascomycota	UDB035414	Unidentified sp. 5210_363	86.64	-	-	0.625	-	-	-	-	-	-	-	0.192308	-	0.0439014
Ascomycota	UDB035059	Unidentified sp. 5208_134	80	-	-	-	0.129032	0.228624	-	-	-	-	-	-	-	0.0439014
Ascomycota	UDB035418	Unidentified sp. 5210_508	90.44	-	0.120048	-	-	-	-	-	0.361011	-	-	0.192308	0.211864	0.0439014
Ascomycota	UDB023354	Unidentified sp. 5210_546	82.8	-	-	-	-	-	-	-	-	-	-	-	0.635593	0.0439014
Basidiomycota	UDB039840	Unidentified sp. 5210_550	85.59	-	-	-	-	-	-	-	-	0.376223	0.183486	-	-	0.0439014
Ascomycota	UDB016223	Unidentified sp. 5208_206	85.08	-	-	-	0.129032	0.228624	-	-	-	-	-	-	-	0.0439014
Basidiomycota	UDB0780334	Unidentified sp. 5210_612	80.29	-	-	0.25	-	-	0.0742115	-	0.180505	-	-	-	0.105932	0.0439014
Ascomycota	UDB027788	Unidentified sp. 5210_773	83.89	-	0.120048	0.125	-	-	0.111317	-	-	-	-	0.192308	-	0.0439014
Chytridiomycota	UDB035270	Spizellomyces sp. 5208_602	94.12	-	-	-	0.129032	0.228624	-	-	-	-	-	-	-	0.0439014
Ascomycota	MG925965.1	Unidentified sp. 5210_685	91	-	-	-	-	-	-	-	1.08303	-	-	-	-	0.0439014
Ascomycota	UDB035342	Unidentified sp. 5208_151	89.02	-	-	-	0.774194	-	-	-	-	-	-	-	-	0.0439014
Basidiomycota	UDB034353	Unidentified sp. 5208_120	73.37	-	-	-	0.129032	0.228624	-	-	-	-	-	-	-	0.0439014
Basidiomycota	UDB033340	Typhula sp. 5210_680	95.45	-	-	-	-	-	0.185529	-	-	-	-	0.192308	-	0.0439014
Basidiomycota	UDB0780334	Unidentified sp. 5210_919	82.09	-	-	-	-	-	-	-	-	0.0752445	-	0.961538	-	0.0439014
Basidiomycota	UDB031480	Unidentified sp. 5208_50	88	-	-	-	-	0.274348	-	-	-	-	-	-	-	0.0439014
Ascomycota	UDB016230	Unidentified sp. 5210_1183	84.65	-	-	-	-	-	0.222635	-	-	-	-	-	-	0.0439014
Basidiomycota	UDB037566	Unidentified sp. 5208_397	88.26	-	-	-	0.258065	0.182899	-	-	-	-	-	-	-	0.0439014
Ascomycota	UDB035074	Unidentified sp. 5208_166	85.34	-	-	-	0.774194	-	-	-	-	-	-	-	-	0.0439014
Ascomycota	LC310496.1	Unidentified sp. 5208_507	100	-	-	-	-	0.274348	-	-	-	-	-	-	-	0.0439014
Ascomycota	UDB035120	Unidentified sp. 5208_194	75.67	-	-	-	-	0.274348	-	-	-	-	-	-	-	0.0439014
Basidiomycota	UDB031123	Unidentified sp. 5208_513	86.61	-	-	-	0.258065	0.182899	-	-	-	-	-	-	-	0.0439014
Ascomycota	UDB035264	Unidentified sp. 5210_147	82.86	0.110375	-	-	-	-	-	0.445765	-	-	-	-	-	0.0365845
Ascomycota	UDB035129	Unidentified sp. 5210_139	88.93	-	-	-	-	-	-	-	-	-	0.917431	-	-	0.0365845
Basidiomycota	UDB033340	Typhula sp. 5210_232	95.45	-	-	-	-	-	0.111317	0.148588	-	0.0752445	-	-	-	0.0365845
Ascomycota	UDB035079	Unidentified sp. 5210_252	80.08	-	-	-	-	-	0.0742115	0.148588	-	0.0752445	-	-	0.105932	0.0365845
Basidiomycota	UDB033340	Typhula sp. 5208_156	95.45	-	-	-	0.516129	0.0457247	-	-	-	-	-	-	-	0.0365845
Ascomycota	UDB034344	Ordus sp. 5210_321	95.19	-	-	-	-	-	0.185529	-	-	-	-	-	-	0.0365845
Basidiomycota	UDB0778159	Rhodonia placenta	100	-	-	-	-	-	-	-	-	-	-	-	0.529661	0.0365845
Ascomycota	UDB035504	Unidentified sp. 5210_397	81.78	-	0.120048	-	-	-	0.0742115	0.297177	-	-	-	-	-	0.0365845
Basidiomycota	UDB033340	Typhula sp. 5208_126	95.45	-	-	-	0.387097	0.0914495	-	-	-	-	-	-	-	0.0365845
Ascomycota	UDB035485	Helicodendron sp. 5210_389	97.94	-	-	-	-	-	0.0371058	-	-	0.0752445	0.183486	-	0.211864	0.0365845
Basidiomycota	UDB035797	Unidentified sp. 5210_498	80.37	0.0551876	-	-	-	-	0.148423	-	-	-	-	-	-	0.0365845
Ascomycota	UDB028456	Lecanicillium sp. 5210_616	97.67	-	-	0.375	-	-	-	0.148588	-	-	-	0.192308	-	0.0365845
Basidiomycota	UDB035142	Unidentified sp. 5210_524	79.38	-	0.240096	-	-	-	0.111317	-	-	-	-	-	-	0.0365845
Ascomycota	MN588163	Phacidium lacerum	100	-	-	-	-	0.228624	-	-	-	-	-	-	-	0.0365845
Ascomycota	UDB035418	Unidentified sp. 5210_526	88.1	-	0.60024	-	-	-	-	-	-	-	-	-	-	0.0365845
Basidiomycota	UDB035195	Unidentified sp. 5210_558	92.16	0.110375	-	-	-	-	0.111317	-	-	-	-	-	-	0.0365845
Ascomycota	MN902396	Unidentified sp. 5208_72	100	-	-	-	-	0.228624	-	-	-	-	-	-	-	0.0365845
Ascomycota	UDB022877	Unidentified sp. 5208_246	79.32	-	-	-	0.387097	0.0914495	-	-	-	-	-	-	-	0.0365845
Basidiomycota	UDB016358	Sistotrema sp. 5210_845	95.31	0.275938	-	-	-	-	-	-	-	-	-	-	-	0.0365845
Ascomycota	UDB035342	Unidentified sp. 5210_760	83.47	-	-	-	-	-	0.148423	0.148588	-	-	-	-	-	0.0365845
Basidiomycota	UDB015090	Unidentified sp. 5210_810	86.14	0.275938	-	-	-	-	-	-	-	-	-	-	-	0.0365845
Zygomycota	KX777119.1	Unidentified sp. 5208_404	84	-	-	-	-	0.228624	-	-	-	-	-	-	-	0.0365845
Basidiomycota	UDB035797	Unidentified sp. 5208_140	81.27	-	-	-	-	0.228624	-	-	-	-	-	-	-	0.0365845
Ascomycota	UDB035513	Scytalidium infestans	100	-	-	-	-	-	-	0.148588	-	-	-	-	0.423729	0.0365845
Ascomycota	UDB0780764	Unidentified sp. 5210_883	84.25	-	0.120048	-	-	-	-	-	-	-	0.733945	-	-	0.0365845
Zygomycota	UDB027923	Unidentified sp. 5210_1083	92.54	-	-	-	-	-	-	-	-	0.376223	-	-	-	0.0365845
Ascomycota	UDB0778527	Unidentified sp. 5210_1519	79.53	-	-	-	-	-	-	-	-	0.225734	-	-	0.211864	0.0365845
Ascomycota	UDB035513	Scytalidium sp. 5210_1117	95.29	0.220751	-	0.125	-	-	-	-	-	-	-	-	-	0.0365845
Ascomycota	UDB035337	Pleospora paludiscirpi	98.82	-	-	-	-	-	0.0371058	-	-	-	-	0.769231	-	0.0365845
Ascomycota	OW840976.1	Unidentified sp. 5210_1332	97	-	-	-	-	-	-	-	-	-	0.917431	-	-	0.0365845
Zygomycota	KM494273.1	Unidentified sp. 5208_364	98	-	-	-	-	0.228624	-	-	-	-	-	-	-	0.0365845
Basidiomycota	MG597398	Mycena septentrionalis	100	-	-	-	-	-	-	-	0.180505	-	-	0.576923	-	0.0292676
Ascomycota	UDB035239	Unidentified sp. 5210_65	89.76	-	-	-	-	-	0.0742115	0.297177	-	-	-	-	-	0.0292676
Ascomycota	UDB031207	Helotiales sp. 5210_61	97.07	-	-	-	-	-	-	0.445765	-	-	-	-	0.105932	0.0292676
Ascomycota	UDB022758	Unidentified sp. 5210_62	80.39	-	-	-	-	-	0.148423	-	-	-	-	-	-	0.0292676
Ascomycota	UDB0780457	Unidentified sp. 5210_122	84	-	-	-	-	-	0.0742115	-	-	0.150489	-	-	-	0.0292676
Ascomycota	UDB0780825	Trichoderma viride	100	-	0.120048	-	-	-	-	0.445765	-	-	-	-	-	0.0292676
Ascomycota	UDB027816	Cladophialophora sp. 5210_140	98.43	-	-	-	-	-	0.0371058	0.445765	-	-	-	-	-	0.0292676
Ascomycota	UDB023354	Unidentified sp. 5210_186	91.32	-	-	-	-	-	-	0.594354	-	-	-	-	-	0.0292676
Ascomycota	MN902679	Unidentified sp. 5210_146	100	-	0.480192	-	-	-	-	-	-	-	-	-	-	0.0292676
Ascomycota	MN902564	Unidentified sp. 5208_108	100	-	-	-	0.387097	0.0457247	-	-	-	-	-	-	-	0.0292676
Ascomycota	UDB034371	Ciliolarina laricina	98.33	-	-	-	0.387097	0.0457247	-	-	-	-	-	-	-	0.0292676
Ascomycota	UDB035516	Unidentified sp. 5210_254	93.9	0.0551876	-	-	-	-	0.0371058	-	-	-	0.366972	-	-	0.0292676
Ascomycota	KP400572	Chaetothyriales sp. 5208_15	100	-	-	-	0.129032	0.137174	-	-	-	-	-	-	-	0.0292676
Ascomycota	UDB017618	Hygrocybe sp. 5208_98	96.15	-	-	-	0.387097	0.0457247	-	-	-	-	-	-	-	0.0292676
Ascomycota	UDB035391	Unidentified sp. 5210_308	77.91	0.0551876	-	-	-	-	-	-	-	0.150489	-	-	0.105932	0.0292676
Zygomycota	MT138616	Umbelopsis dimorpha	100	-	-	-	0.258065	0.0914495	-	-	-	-	-	-	-	0.0292676
Ascomycota	UDB0780457	Unidentified sp. 5210_417	83.47	0.110375	-	-	-	-	-	0.297177	-	-	-	-	-	0.0292676
Ascomycota	UDB0780759	Penicillium bialowiezense	100	-	-	0.125	-	-	0.0742115	-	-	-	0.183486	-	-	0.0292676
Ascomycota	UDB027816	Unidentified sp. 5210_430	80.92	0.0551876	-	-	-	-	-	-	-	0.225734	-	-	-	0.0292676
Basidiomycota	UDB0780331	Unidentified sp. 5208_106	91.8	-	-	-	0.387097	0.0457247	-	-	-	-	-	-	-	0.0292676
Ascomycota	UDB035100	Unidentified sp. 5210_461	82.03	-	-	-	-	-	-	-	-	0.0752445	-	0.192308	0.211864	0.0292676
Ascomycota	UDB0780355	Unidentified sp. 5210_418	93.55	-	-	-	-	-	0.148423	-	-	-	-	-	-	0.0292676
Ascomycota	UDB034373	Unidentified sp. 5210_441	78.29	-	-	-	-	-	0.0371058	0.148588	-	0.0752445	-	0.192308	-	0.0292676
Ascomycota	UDB013297	Lentinula sp. 5210_373	94.29	0.110375	-	-	-	-	-	-	-	-	-	-	0.211864	0.0292676
Basidiomycota	UDB017618	Hygrocybe sp. 5210_469	96.15	-	-	-	-	-	0.111317	0.148588	-	-	-	-	-	0.0292676
Basidiomycota	UDB035194	Unidentified sp. 5208_142	77.19	-	-	-	-	0.182899	-	-	-	-	-	-	-	0.0292676
Basidiomycota	UDB033340	Typhula sp. 5210_420	95.45	0.110375	-	0.125	-	-	-	-	-	0.0752445	-	-	-	0.0292676
Chytridiomycota	UDB035270	Spizellomyces sp. 5210_641	94.12	-	-	-	-	-	-	0.148588	-	0.150489	-	-	0.105932	0.0292676
Ascomycota	UDB032797	Cordyceps militaris	100	-	-	-	-	-	-	-	0.722022	-	-	-	-	0.0292676
Basidiomycota	KP887898	Unidentified sp. 5210_541	85	-	-	-	-	-	0.0742115	-	-	0.150489	-	-	-	0.0292676
Basidiomycota	UDB035142	Unidentified sp. 5208_258	79.29	-	-	-	0.129032	0.137174	-	-	-	-	-	-	-	0.0292676
Ascomycota	UDB035417	Unidentified sp. 5210_1023	81.23	0.110375	-	-	-	-	-	0.297177	-	-	-	-	-	0.0292676
Basidiomycota	UDB038259	Unidentified sp. 5210_666	89.16	-	0.120048	-	-	-	0.111317	-	-	-	-	-	-	0.0292676
Ascomycota	UDB035504	Unidentified sp. 5210_823	82.24	-	-	-	-	-	-	-	-	-	-	0.576923	0.105932	0.0292676
Ascomycota	UDB035297	Unidentified sp. 5208_324	74.74	-	-	-	0.258065	0.0914495	-	-	-	-	-	-	-	0.0292676
Ascomycota	UDB0778283	Unidentified sp. 5210_803	82.61	0.220751	-	-	-	-	-	-	-	-	-	-	-	0.0292676
Ascomycota	UDB022866	Unidentified sp. 5208_185	79.28	-	-	-	-	0.182899	-	-	-	-	-	-	-	0.0292676
Chytridiomycota	UDB035270	Spizellomyces sp. 5208_678	94.12	-	-	-	0.129032	0.137174	-	-	-	-	-	-	-	0.0292676
Ascomycota	UDB025606	Unidentified sp. 5208_35	79.09	-	-	-	0.129032	0.137174	-	-	-	-	-	-	-	0.0292676
Ascomycota	UDB035451	Unidentified sp. 5210_1376	76.36	-	-	-	-	-	0.148423	-	-	-	-	-	-	0.0292676
Basidiomycota	UDB027741	Unidentified sp. 5208_193	78.91	-	-	-	-	0.182899	-	-	-	-	-	-	-	0.0292676
Ascomycota	UDB028032	Unidentified sp. 5208_393	82.89	-	-	-	0.258065	0.0914495	-	-	-	-	-	-	-	0.0292676
Basidiomycota	UDB025586	Unidentified sp. 5210_1010	84.55	-	-	0.125	-	-	-	0.445765	-	-	-	-	-	0.0292676
Ascomycota	UDB0780758	Unidentified sp. 5210_1059	82.33	0.220751	-	-	-	-	-	-	-	-	-	-	-	0.0292676
Ascomycota	UDB027588	Unidentified sp. 5210_1176	88.52	-	-	-	-	-	0.148423	-	-	-	-	-	-	0.0292676
Ascomycota	UDB035520	Unidentified sp. 5210_1249	87.5	-	0.480192	-	-	-	-	-	-	-	-	-	-	0.0292676
Ascomycota	UDB0780781	Unidentified sp. 5210_976	91.3	-	0.120048	-	-	-	0.111317	-	-	-	-	-	-	0.0292676
Ascomycota	UDB019824	Unidentified sp. 5208_355	90.57	-	-	-	0.516129	-	-	-	-	-	-	-	-	0.0292676
Basidiomycota	UDB035194	Unidentified sp. 5210_1145	85.61	0.220751	-	-	-	-	-	-	-	-	-	-	-	0.0292676
Ascomycota	UDB0754226	Hyphodiscus sp. 5210_1337	95.9	-	-	-	-	-	-	-	-	-	-	-	0.423729	0.0292676
Basidiomycota	UDB039493	Unidentified sp. 5210_1181	89.66	0.220751	-	-	-	-	-	-	-	-	-	-	-	0.0292676
Ascomycota	UDB0780350	Unidentified sp. 5210_1235	81.56	-	-	-	-	-	0.148423	-	-	-	-	-	-	0.0292676
Basidiomycota	UDB033340	Typhula sp. 5210_1280	95.45	-	-	-	-	-	0.148423	-	-	-	-	-	-	0.0292676
Ascomycota	UDB035053	Unidentified sp. 5210_1552	79.39	-	-	-	-	-	0.148423	-	-	-	-	-	-	0.0292676
Ascomycota	UDB035059	Unidentified sp. 5210_2200	82.54	-	-	-	-	-	-	-	-	-	0.733945	-	-	0.0292676
Ascomycota	UDB016230	Unidentified sp. 5208_211	79.92	-	-	-	-	0.182899	-	-	-	-	-	-	-	0.0292676
Ascomycota	UDB035513	Scytalidium sp. 5208_674	95.29	-	-	-	-	0.182899	-	-	-	-	-	-	-	0.0292676
Ascomycota	UDB0778865	Unidentified sp. 5208_1797	93.75	-	-	-	-	0.182899	-	-	-	-	-	-	-	0.0292676
Ascomycota	LS450480	Unidentified sp. 5210_19	98	-	-	-	-	-	-	-	0.361011	-	0.183486	-	-	0.0219507
Ascomycota	UDB025606	Unidentified sp. 5210_46	79.25	-	-	-	-	-	0.0742115	0.148588	-	-	-	-	-	0.0219507
Ascomycota	UDB028259	Meliniomyces sp. 5210_55	99.58	-	-	-	-	-	-	-	0.180505	0.0752445	-	-	0.105932	0.0219507
Basidiomycota	UDB035797	Unidentified sp. 5210_112	81.27	-	-	-	-	-	0.111317	-	-	-	-	-	-	0.0219507
Ascomycota	UDB035476	Microsphaeropsis centaureae	98.39	-	-	0.375	-	-	-	-	-	-	-	-	-	0.0219507
Basidiomycota	KP897258	Unidentified sp. 5210_163	100	-	-	-	-	-	-	-	-	0.225734	-	-	-	0.0219507
Ascomycota	UDB034371	Ciliolarina sp. 5210_185	97.08	-	-	-	-	-	-	-	-	-	-	0.192308	0.211864	0.0219507
Ascomycota	UDB035053	Unidentified sp. 5210_244	79.54	-	-	-	-	-	0.0742115	-	-	-	0.183486	-	-	0.0219507
Ascomycota	UDB035394	Unidentified sp. 5210_279	87.24	-	-	-	-	-	-	-	-	0.0752445	-	-	0.211864	0.0219507
Basidiomycota	UDB039502	Scopuloides hydnoides	99.32	-	-	-	-	-	-	0.148588	-	-	-	0.384615	-	0.0219507
Ascomycota	UDB0780165	Unidentified sp. 5210_258	74.91	-	-	0.25	-	-	-	0.148588	-	-	-	-	-	0.0219507
Ascomycota	UDB035059	Unidentified sp. 5210_331	80	-	-	-	-	-	0.0371058	0.297177	-	-	-	-	-	0.0219507
Ascomycota	UDB016223	Unidentified sp. 5210_291	84.55	-	-	-	-	-	0.0742115	0.148588	-	-	-	-	-	0.0219507
Ascomycota	MT469925	Hyaloscypha variabilis	100	-	-	-	-	0.137174	-	-	-	-	-	-	-	0.0219507
Ascomycota	UDB035266	Unidentified sp. 5210_368	90.4	-	-	-	-	-	0.111317	-	-	-	-	-	-	0.0219507
Ascomycota	UDB0780454	Bryoria capillaris	99.59	-	-	-	-	-	-	-	-	0.225734	-	-	-	0.0219507
Ascomycota	UDB0778526	Unidentified sp. 5210_376	80.93	0.0551876	-	-	-	-	-	-	-	-	-	0.384615	-	0.0219507
Basidiomycota	MW216060	Unidentified sp. 5210_392	99	-	-	-	-	-	-	-	-	0.225734	-	-	-	0.0219507
Ascomycota	UDB035451	Unidentified sp. 5210_512	85.94	-	0.120048	-	-	-	0.0371058	-	0.180505	-	-	-	-	0.0219507
Chytridiomycota	UDB035270	Spizellomyces sp. 5210_458	94.12	-	-	-	-	-	0.111317	-	-	-	-	-	-	0.0219507
Basidiomycota	UDB025705	Unidentified sp. 5210_467	92.36	-	0.120048	-	-	-	-	-	-	-	0.366972	-	-	0.0219507
Basidiomycota	UDB033340	Typhula fistulosa sp. 5210_520	95.45	0.0551876	-	-	-	-	-	-	-	-	-	0.384615	-	0.0219507
Ascomycota	UDB025606	Unidentified sp. 5210_561	79.17	0.0551876	-	-	-	-	0.0371058	0.148588	-	-	-	-	-	0.0219507
Basidiomycota	UDB017026	Unidentified sp. 5210_581	90.88	-	0.360144	-	-	-	-	-	-	-	-	-	-	0.0219507
Ascomycota	UDB017618	Hygrocybe sp. 5210_707	96.15	-	-	-	-	-	-	-	-	0.0752445	-	-	0.211864	0.0219507
Ascomycota	UDB028454	Unidentified sp. 5210_742	78.45	0.165563	-	-	-	-	-	-	-	-	-	-	-	0.0219507
Ascomycota	UDB020933	Unidentified sp. 5210_647	82.53	-	0.120048	0.125	-	-	0.0371058	-	-	-	-	-	-	0.0219507
Basidiomycota	UDB035797	Unidentified sp. 5210_662	93.63	0.0551876	-	-	-	-	0.0371058	-	-	-	-	-	0.105932	0.0219507
Ascomycota	UDB027816	Unidentified sp. 5210_831	77.17	0.0551876	0.120048	-	-	-	-	-	-	-	-	0.192308	-	0.0219507
Basidiomycota	UDB019770	Unidentified sp. 5208_279	84.83	-	-	-	0.129032	0.0914495	-	-	-	-	-	-	-	0.0219507
Ascomycota	MT242090	Unidentified sp. 5208_76	100	-	-	-	0.129032	0.0914495	-	-	-	-	-	-	-	0.0219507
Basidiomycota	UDB039706	Unidentified sp. 5210_882	89.86	-	-	-	-	-	0.0371058	-	-	0.0752445	-	-	0.105932	0.0219507
Basidiomycota	UDB025705	Wallemia sp. 5210_679	96.9	0.110375	-	-	-	-	-	-	-	-	-	0.192308	-	0.0219507
Ascomycota	UDB035217	Unidentified sp. 5210_915	86.85	-	0.120048	-	-	-	-	-	-	0.150489	-	-	-	0.0219507
Ascomycota	UDB022877	Unidentified sp. 5208_138	86.54	-	-	-	-	0.137174	-	-	-	-	-	-	-	0.0219507
Basidiomycota	UDB034353	Unidentified sp. 5210_796	73.37	0.110375	-	0.125	-	-	-	-	-	-	-	-	-	0.0219507
Ascomycota	UDB027935	Unidentified sp. 5210_804	89.93	-	0.360144	-	-	-	-	-	-	-	-	-	-	0.0219507
Ascomycota	UDB0778922	Unidentified sp. 5208_90	96.36	-	-	-	0.387097	-	-	-	-	-	-	-	-	0.0219507
Basidiomycota	UDB035639	Unidentified sp. 5210_1045	78.87	0.165563	-	-	-	-	-	-	-	-	-	-	-	0.0219507
Ascomycota	UDB0778922	Unidentified sp. 5210_869	89.33	-	-	-	-	-	0.111317	-	-	-	-	-	-	0.0219507
Ascomycota	UDB024174	Unidentified sp. 5210_898	81.08	-	-	-	-	-	0.0371058	-	-	-	-	-	0.211864	0.0219507
Basidiomycota	MN903152.1	Unidentified sp. 5210_1069	100	-	-	-	-	-	0.0742115	0.148588	-	-	-	-	-	0.0219507
Chytridiomycota	UDB035384	Gaertneriomyces sp. 5210_1604	95.16	-	-	0.25	-	-	-	-	-	-	-	-	0.105932	0.0219507
Ascomycota	UDB027816	Unidentified sp. 5210_1017	91.44	-	-	-	-	-	-	-	-	0.225734	-	-	-	0.0219507
Ascomycota	UDB028032	Unidentified sp. 5210_1031	80.53	-	-	-	-	-	-	-	-	0.225734	-	-	-	0.0219507
Ascomycota	UDB022723	Unidentified sp. 5210_1106	88.8	-	-	-	-	-	-	0.445765	-	-	-	-	-	0.0219507
Basidiomycota	UDB015114	Agaricales sp. 5210_1111	95.31	0.165563	-	-	-	-	-	-	-	-	-	-	-	0.0219507
Basidiomycota	UDB035463	Unidentified sp. 5210_1135	84.04	0.165563	-	-	-	-	-	-	-	-	-	-	-	0.0219507
Ascomycota	UDB020919	Unidentified sp. 5210_1143	76.81	-	-	-	-	-	-	-	-	0.225734	-	-	-	0.0219507
Ascomycota	UDB017618	Hygrocybe sp. 5210_1190	96.15	-	-	-	-	-	-	-	-	-	0.550459	-	-	0.0219507
Ascomycota	UDB035244	Unidentified sp. 5210_1264	83.46	-	-	-	-	-	-	-	-	-	-	-	0.317797	0.0219507
Basidiomycota	UDB022360	Inocybe fuscidula	98.99	-	-	-	-	-	-	-	-	-	-	0.576923	-	0.0219507
Ascomycota	UDB035391	Unidentified sp. 5208_650	78.31	-	-	-	0.387097	-	-	-	-	-	-	-	-	0.0219507
Ascomycota	KM493777.1	Unidentified sp. 5208_600	99	-	-	-	-	0.137174	-	-	-	-	-	-	-	0.0219507
Basidiomycota	UDB039706	Peniophorella sp. 5210_1056	94.2	-	-	0.25	-	-	-	-	-	0.0752445	-	-	-	0.0219507
Ascomycota	UDB017618	Hygrocybe sp. 5210_1279	96.15	-	-	-	-	-	-	-	-	-	-	0.192308	0.211864	0.0219507
Basidiomycota	UDB039604	Coprinellus xanthothrix	100	-	-	0.375	-	-	-	-	-	-	-	-	-	0.0219507
Ascomycota	KM493777.1	Unidentified sp. 5208_403	91	-	-	-	-	0.137174	-	-	-	-	-	-	-	0.0219507
Basidiomycota	UDB038166	Hyphodontia sp. 5210_1266	95.71	-	-	-	-	-	0.0371058	0.297177	-	-	-	-	-	0.0219507
Ascomycota	UDB028032	Unidentified sp. 5210_1425	80.45	0.110375	-	0.125	-	-	-	-	-	-	-	-	-	0.0219507
Ascomycota	UDB035474	Penicillium amagasakiense	99.2	-	-	-	-	0.137174	-	-	-	-	-	-	-	0.0219507
Ascomycota	UDB035100	Unidentified sp. 5210_1226	81.01	-	-	-	-	-	-	0.148588	-	-	-	-	0.211864	0.0219507
Ascomycota	UDB035047	Unidentified sp. 5210_1525	83.33	-	-	-	-	-	0.111317	-	-	-	-	-	-	0.0219507
Ascomycota	UDB035391	Unidentified sp. 5210_1545	90.87	-	-	-	-	-	-	-	0.361011	-	-	0.192308	-	0.0219507
Ascomycota	UDB025129	Unidentified sp. 5210_1758	82.49	-	-	-	-	-	0.111317	-	-	-	-	-	-	0.0219507
Ascomycota	UDB024172	Unidentified sp. 5210_1488	80.08	0.0551876	-	-	-	-	0.0742115	-	-	-	-	-	-	0.0219507
Ascomycota	UDB035150	Unidentified sp. 5210_1490	78.15	-	-	0.375	-	-	-	-	-	-	-	-	-	0.0219507
Basidiomycota	UDB035195	Unidentified sp. 5210_1694	78.24	0.165563	-	-	-	-	-	-	-	-	-	-	-	0.0219507
Ascomycota	UDB035389	Unidentified sp. 5210_1703	81.71	-	0.240096	-	-	-	0.0371058	-	-	-	-	-	-	0.0219507
Basidiomycota	UDB031480	Unidentified sp. 5210_1982	89	-	-	-	-	-	-	-	-	0.0752445	-	-	0.211864	0.0219507
Ascomycota	UDB035059	Unidentified sp. 5210_2075	86.23	-	-	-	-	-	-	-	-	-	0.550459	-	-	0.0219507
Ascomycota	UDB035391	Unidentified sp. 5210_2239	92.94	0.165563	-	-	-	-	-	-	-	-	-	-	-	0.0219507
Basidiomycota	UDB001750	Piloderma sphaerosporum	100	-	-	-	-	0.137174	-	-	-	-	-	-	-	0.0219507
Ascomycota	UDB035476	Microsphaeropsis sp. 5208_662	95.22	-	-	-	0.129032	0.0914495	-	-	-	-	-	-	-	0.0219507
Ascomycota	UDB035046	Unidentified sp. 5208_796	79.69	-	-	-	-	0.137174	-	-	-	-	-	-	-	0.0219507
Ascomycota	UDB0777922	Orbilia sp. 5208_435	95.35	-	-	-	-	0.137174	-	-	-	-	-	-	-	0.0219507
Basidiomycota	UDB035392	Unidentified sp. 5208_298	84.71	-	-	-	-	0.137174	-	-	-	-	-	-	-	0.0219507
Ascomycota	UDB0780679	Unidentified sp. 5208_2228	87.55	-	-	-	-	0.137174	-	-	-	-	-	-	-	0.0219507
Basidiomycota	OQ717847	Unidentified sp. 5210_86	95	-	-	-	-	-	-	-	-	-	-	-	0.211864	0.0146338
Ascomycota	UDB0780758	Unidentified sp. 5210_117	87.55	-	-	-	-	-	0.0742115	-	-	-	-	-	-	0.0146338
Basidiomycota	UDB001750	Piloderma sphaerosporum	100	-	-	0.125	-	-	-	-	-	0.0752445	-	-	-	0.0146338
Ascomycota	UDB0778858	Unidentified sp. 5210_161	89.3	-	-	-	-	-	-	-	-	0.0752445	-	0.192308	-	0.0146338
Ascomycota	UDB035230	Unidentified sp. 5210_214	89.75	-	-	-	-	-	0.0371058	-	-	0.0752445	-	-	-	0.0146338
Ascomycota	UDB027992	Unidentified sp. 5210_281	91.36	-	-	-	-	-	0.0742115	-	-	-	-	-	-	0.0146338
Ascomycota	UDB035415	Unidentified sp. 5210_273	89.64	-	-	-	-	-	0.0742115	-	-	-	-	-	-	0.0146338
Ascomycota	UDB035322	Tolypocladium inflatum	98.79	-	-	-	-	-	-	-	-	-	0.366972	-	-	0.0146338
Ascomycota	UDB027531	Unidentified sp. 5210_295	91.86	-	-	-	-	-	-	0.297177	-	-	-	-	-	0.0146338
Ascomycota	UDB026399	Saccharomycetales sp. 5208_71	99.34	-	-	-	-	0.0914495	-	-	-	-	-	-	-	0.0146338
Ascomycota	UDB025606	Mytilinidion sp. 5210_305	96.51	-	-	-	-	-	-	-	-	-	0.366972	-	-	0.0146338
Ascomycota	UDB035230	Unidentified sp. 5210_358	85.37	-	-	-	-	-	-	0.148588	-	0.0752445	-	-	-	0.0146338
Ascomycota	UDB025606	Unidentified sp. 5210_357	78.63	-	-	-	-	-	0.0742115	-	-	-	-	-	-	0.0146338
Ascomycota	UDB035046	Unidentified sp. 5210_375	78.09	-	-	-	-	-	0.0742115	-	-	-	-	-	-	0.0146338
Ascomycota	UDB031416	Unidentified sp. 5210_329	77.87	0.0551876	-	-	-	-	0.0371058	-	-	-	-	-	-	0.0146338
Ascomycota	UDB027816	Unidentified sp. 5210_356	79.85	-	-	-	-	-	-	-	-	0.0752445	-	0.192308	-	0.0146338
Ascomycota	UDB0780350	Unidentified sp. 5208_130	85.08	-	-	-	0.129032	0.0457247	-	-	-	-	-	-	-	0.0146338
Basidiomycota	UDB033340	Typhula sp. 5210_336	95.45	-	-	-	-	-	0.0371058	0.148588	-	-	-	-	-	0.0146338
Ascomycota	KP892056	Unidentified sp. 5210_391	98	-	-	-	-	-	0.0371058	0.148588	-	-	-	-	-	0.0146338
Basidiomycota	UDB028113	Itersonilia sp. 5210_352	96.34	-	0.120048	-	-	-	-	-	-	-	0.183486	-	-	0.0146338
Basidiomycota	UDB035142	Unidentified sp. 5210_382	79.78	-	-	-	-	-	0.0742115	-	-	-	-	-	-	0.0146338
Ascomycota	UDB028324	Ochrocladosporium sp. 5210_453	94.38	-	-	-	-	-	-	-	-	0.150489	-	-	-	0.0146338
Ascomycota	UDB024174	Unidentified sp. 5210_596	82.14	-	-	-	-	-	-	-	-	-	0.366972	-	-	0.0146338
Ascomycota	MN947394	Hyaloscypha hepaticicola	100	-	-	-	-	0.0914495	-	-	-	-	-	-	-	0.0146338
Ascomycota	UDB035086	Unidentified sp. 5210_478	88.75	-	-	-	-	-	0.0742115	-	-	-	-	-	-	0.0146338
Basidiomycota	UDB035195	Tremella sp. 5210_805	94.86	0.0551876	-	-	-	-	-	0.148588	-	-	-	-	-	0.0146338
Ascomycota	UDB035427	Unidentified sp. 5210_609	83.45	-	0.120048	-	-	-	-	0.148588	-	-	-	-	-	0.0146338
Ascomycota	UDB035391	Unidentified sp. 5210_567	78.28	-	-	-	-	-	-	-	-	0.150489	-	-	-	0.0146338
Ascomycota	UDB035218	Unidentified sp. 5208_150	77.87	-	-	-	0.129032	0.0457247	-	-	-	-	-	-	-	0.0146338
Ascomycota	UDB035476	Microsphaeropsis sp. 5210_623	96.7	-	-	-	-	-	-	-	-	-	-	-	0.211864	0.0146338
Ascomycota	UDB0778283	Unidentified sp. 5210_579	77.57	-	-	-	-	-	-	0.148588	-	0.0752445	-	-	-	0.0146338
Ascomycota	UDB035401	Unidentified sp. 5210_553	81.01	-	-	-	-	-	0.0371058	-	-	-	-	-	0.105932	0.0146338
Basidiomycota	UDB031123	Unidentified sp. 5210_635	84.96	-	-	-	-	-	-	-	-	0.0752445	-	-	0.105932	0.0146338
Basidiomycota	MN902792.1	Unidentified sp. 5210_577	99	-	-	-	-	-	-	-	-	0.0752445	0.183486	-	-	0.0146338
Chytridiomycota	UDB035384	Unidentified sp. 5210_595	91.67	0.110375	-	-	-	-	-	-	-	-	-	-	-	0.0146338
Ascomycota	UDB0780350	Unidentified sp. 5208_225	81.45	-	-	-	0.258065	-	-	-	-	-	-	-	-	0.0146338
Ascomycota	UDB027816	Unidentified sp. 5210_497	93.77	0.0551876	-	-	-	-	-	0.148588	-	-	-	-	-	0.0146338
Basidiomycota	UDB037566	Unidentified sp. 5210_602	88.26	-	-	-	-	-	0.0742115	-	-	-	-	-	-	0.0146338
Basidiomycota	UDB033340	Typhula sp. 5210_605	95.45	-	-	-	-	-	-	-	-	-	-	-	0.211864	0.0146338
Ascomycota	UDB0754106	Unidentified sp. 5210_825	81.45	-	-	-	-	-	-	-	-	0.150489	-	-	-	0.0146338
Ascomycota	UDB035142	Unidentified sp. 5210_622	79.75	-	-	-	-	-	-	0.297177	-	-	-	-	-	0.0146338
Ascomycota	UDB035414	Unidentified sp. 5210_755	87.1	-	-	-	-	-	-	-	-	-	0.366972	-	-	0.0146338
Ascomycota	UDB0778922	Unidentified sp. 5210_815	91.57	0.110375	-	-	-	-	-	-	-	-	-	-	-	0.0146338
Ascomycota	UDB035046	Unidentified sp. 5210_767	79.77	-	-	-	-	-	-	0.148588	-	0.0752445	-	-	-	0.0146338
Basidiomycota	UDB035194	Unidentified sp. 5210_894	78.28	0.0551876	-	-	-	-	-	-	-	0.0752445	-	-	-	0.0146338
Ascomycota	UDB035264	Unidentified sp. 5208_79	82.86	-	-	-	-	0.0914495	-	-	-	-	-	-	-	0.0146338
Ascomycota	UDB0780453	Icmadophila sp. 5208_213	94.55	-	-	-	0.258065	-	-	-	-	-	-	-	-	0.0146338
Basidiomycota	UDB025586	Pucciniastrum sp. 5210_660	99.36	-	-	-	-	-	-	0.297177	-	-	-	-	-	0.0146338
Ascomycota	UDB039472	Arthrobotrys sp. 5210_837	95.31	0.110375	-	-	-	-	-	-	-	-	-	-	-	0.0146338
Ascomycota	UDB015013	Unidentified sp. 5208_392	89.02	-	-	-	-	0.0914495	-	-	-	-	-	-	-	0.0146338
Basidiomycota	UDB039706	Unidentified sp. 5208_477	89.86	-	-	-	0.129032	0.0457247	-	-	-	-	-	-	-	0.0146338
Ascomycota	UDB022815	Erysiphe alphitoides	100	-	-	0.125	-	-	0.0371058	-	-	-	-	-	-	0.0146338
Basidiomycota	UDB0754266	Unidentified sp. 5210_808	91.21	-	-	0.125	-	-	-	0.148588	-	-	-	-	-	0.0146338
Ascomycota	UDB0778892	Mollisia sp. 5210_1034	96.23	-	-	0.25	-	-	-	-	-	-	-	-	-	0.0146338
Ascomycota	UDB023354	Unidentified sp. 5210_1310	90.53	-	-	-	-	-	0.0742115	-	-	-	-	-	-	0.0146338
Ascomycota	UDB022776	Unidentified sp. 5210_975	90.2	-	-	-	-	-	-	-	-	-	0.366972	-	-	0.0146338
Basidiomycota	UDB034353	Unidentified sp. 5210_1311	92.96	-	0.120048	-	-	-	-	-	-	-	-	-	0.105932	0.0146338
Basidiomycota	MT236864.1	Unidentified sp. 5210_1013	100	0.110375	-	-	-	-	-	-	-	-	-	-	-	0.0146338
Basidiomycota	MT242267.1	Unidentified sp. 5208_196	100	-	-	-	-	0.0914495	-	-	-	-	-	-	-	0.0146338
Basidiomycota	UDB035142	Unidentified sp. 5210_942	79.86	-	-	-	-	-	0.0742115	-	-	-	-	-	-	0.0146338
Ascomycota	UDB022757	Unidentified sp. 5210_1208	83.07	-	-	-	-	-	-	-	-	-	0.366972	-	-	0.0146338
Ascomycota	UDB0780355	Unidentified sp. 5210_1298	82	-	-	-	-	-	-	-	-	0.150489	-	-	-	0.0146338
Ascomycota	UDB035393	Unidentified sp. 5210_1668	80.81	-	-	0.25	-	-	-	-	-	-	-	-	-	0.0146338
Ascomycota	UDB022797	Lecania naegelii	98.38	0.0551876	-	-	-	-	-	0.148588	-	-	-	-	-	0.0146338
Ascomycota	UDB0780453	Icmadophila sp. 5210_1370	94.55	-	-	0.25	-	-	-	-	-	-	-	-	-	0.0146338
Ascomycota	UDB0778311	Unidentified sp. 5210_992	85.55	-	-	0.125	-	-	-	-	0.180505	-	-	-	-	0.0146338
Basidiomycota	UDB035142	Unidentified sp. 5208_285	79.38	-	-	-	-	0.0914495	-	-	-	-	-	-	-	0.0146338
Basidiomycota	UDB037566	Unidentified sp. 5210_1089	89.4	-	0.240096	-	-	-	-	-	-	-	-	-	-	0.0146338
Ascomycota	UDB027588	Taphrina sp. 5210_1127	99.66	-	-	-	-	-	0.0742115	-	-	-	-	-	-	0.0146338
Basidiomycota	UDB017618	Hygrocybe sp. 5210_1147	96.15	-	-	-	-	-	-	-	-	-	-	-	0.211864	0.0146338
Ascomycota	UDB024174	Unidentified sp. 5210_1245	90.08	-	-	-	-	-	-	-	-	0.150489	-	-	-	0.0146338
Ascomycota	UDB020915	Unidentified sp. 5210_1520	88.37	0.110375	-	-	-	-	-	-	-	-	-	-	-	0.0146338
Basidiomycota	UDB039562	Lecanicillium sp. 5210_1600	97.14	-	-	-	-	-	-	0.297177	-	-	-	-	-	0.0146338
Basidiomycota	UDB035195	Unidentified sp. 5208_1029	78.91	-	-	-	-	0.0914495	-	-	-	-	-	-	-	0.0146338
Ascomycota	UDB016223	Unidentified sp. 5208_401	85.26	-	-	-	-	0.0914495	-	-	-	-	-	-	-	0.0146338
Basidiomycota	UDB023484	Russula adusta	100	-	-	-	-	0.0914495	-	-	-	-	-	-	-	0.0146338
Ascomycota	UDB027982	Unidentified sp. 5208_989	90.21	-	-	-	0.258065	-	-	-	-	-	-	-	-	0.0146338
Basidiomycota	UDB034327	Microstella sp. 5210_1429	94.74	-	-	-	-	-	0.0742115	-	-	-	-	-	-	0.0146338
Basidiomycota	UDB031616	Phanerochaete sp. 5210_1459	95.41	-	-	-	-	-	-	-	-	-	-	0.384615	-	0.0146338
Ascomycota	UDB035518	Unidentified sp. 5210_1535	86.04	0.110375	-	-	-	-	-	-	-	-	-	-	-	0.0146338
Ascomycota	UDB035164	Unidentified sp. 5210_1588	80.2	-	-	-	-	-	0.0742115	-	-	-	-	-	-	0.0146338
Basidiomycota	UDB031077	Unidentified sp. 5210_1593	76.9	-	-	-	-	-	-	-	-	-	0.366972	-	-	0.0146338
Ascomycota	MG715450.1	Unidentified sp. 5210_1601	100	-	-	-	-	-	-	-	-	-	0.366972	-	-	0.0146338
Basidiomycota	UDB0780310	Unidentified sp. 5210_1659	89.29	-	-	-	-	-	-	-	-	0.150489	-	-	-	0.0146338
Basidiomycota	UDB016334	Peniophorella pubera	99.67	-	-	-	-	-	-	0.297177	-	-	-	-	-	0.0146338
Ascomycota	UDB035427	Unidentified sp. 5210_2190	83.83	-	-	-	-	-	0.0371058	0.148588	-	-	-	-	-	0.0146338
Ascomycota	UDB0780454	Bryoria sp. 5210_2215	94.29	-	-	-	-	-	-	-	-	-	-	-	0.211864	0.0146338
Ascomycota	ON750469.1	Unidentified sp. 5208_413	100	-	-	-	-	0.0914495	-	-	-	-	-	-	-	0.0146338
Basidiomycota	UDB039706	Peniophorella sp. 5208_605	95.65	-	-	-	-	0.0914495	-	-	-	-	-	-	-	0.0146338
Ascomycota	UDB035142	Unidentified sp. 5208_408	79.75	-	-	-	-	0.0914495	-	-	-	-	-	-	-	0.0146338
Ascomycota	UDB0780350	Unidentified sp. 5208_1457	84.49	-	-	-	0.258065	-	-	-	-	-	-	-	-	0.0146338
Basidiomycota	UDB0754061	Sistotrema sp. 5208_1371	94.7	-	-	-	-	0.0914495	-	-	-	-	-	-	-	0.0146338
Basidiomycota	KF988370.1	Unidentified sp. 5210_1692	100	-	0.120048	-	-	-	-	-	-	0.0752445	-	-	-	0.0146338
Ascomycota	UDB0778428	Unidentified sp. 5210_1775	80.16	-	0.240096	-	-	-	-	-	-	-	-	-	-	0.0146338
Ascomycota	KR266194.1	Unidentified sp. 5210_1831	100	0.110375	-	-	-	-	-	-	-	-	-	-	-	0.0146338
Ascomycota	UDB034966	Unidentified sp. 5210_1883	90.98	0.110375	-	-	-	-	-	-	-	-	-	-	-	0.0146338
Ascomycota	UDB035100	Unidentified sp. 5210_1924	80.93	0.110375	-	-	-	-	-	-	-	-	-	-	-	0.0146338
Ascomycota	KP898103.1	Unidentified sp. 5210_1949	99	-	-	-	-	-	-	-	-	-	0.366972	-	-	0.0146338
Ascomycota	OW842807.1	Unidentified sp. 5210_1954	98	-	0.240096	-	-	-	-	-	-	-	-	-	-	0.0146338
Basidiomycota	KU061688.1	Unidentified sp. 5210_1970	99	-	0.240096	-	-	-	-	-	-	-	-	-	-	0.0146338
Basidiomycota	UDB024639	Parasola schroeteri	99.67	0.110375	-	-	-	-	-	-	-	-	-	-	-	0.0146338
Neocallimastigomycota	MZ441615.1	Unidentified sp. 5210_1984	100	0.0551876	-	-	-	-	-	-	-	0.0752445	-	-	-	0.0146338
Ascomycota	UDB027788	Unidentified sp. 5210_1993	86.15	-	-	-	-	-	0.0742115	-	-	-	-	-	-	0.0146338
Ascomycota	UDB0778906	Rutstroemia conformata	98.74	-	-	0.25	-	-	-	-	-	-	-	-	-	0.0146338
Ascomycota	UDB019824	Unidentified sp. 5210_1998	80.24	-	-	-	-	-	-	0.297177	-	-	-	-	-	0.0146338
Basidiomycota	UDB0780295	Unidentified sp. 5210_2003	91.25	-	-	-	-	-	-	-	-	-	-	0.384615	-	0.0146338
Ascomycota	MT504832.1	Unidentified sp. 5210_2044	99	-	-	0.25	-	-	-	-	-	-	-	-	-	0.0146338
Basidiomycota	UDB035195	Unidentified sp. 5210_2062	91.41	0.110375	-	-	-	-	-	-	-	-	-	-	-	0.0146338
Basidiomycota	OM431943.1	Unidentified sp. 5210_2064	99	-	-	0.25	-	-	-	-	-	-	-	-	-	0.0146338
Ascomycota	UDB035053	Unidentified sp. 5210_2074	80.08	-	-	-	-	-	0.0742115	-	-	-	-	-	-	0.0146338
Ascomycota	UDB035415	Unidentified sp. 5210_2107	92	-	-	-	-	-	-	-	-	-	-	0.384615	-	0.0146338
Basidiomycota	UDB037418	Unidentified sp. 5210_2116	81.99	-	-	-	-	-	-	-	-	0.150489	-	-	-	0.0146338
Ascomycota	UDB034365	Oomyces carneoalbus	99.58	-	-	-	-	-	-	-	-	-	-	-	0.211864	0.0146338
Basidiomycota	KX194396.1	Unidentified sp. 5210_2155	100	0.0551876	0.120048	-	-	-	-	-	-	-	-	-	-	0.0146338
Ascomycota	MN902887.1	Unidentified sp. 5210_2167	99	-	0.240096	-	-	-	-	-	-	-	-	-	-	0.0146338
Basidiomycota	UDB0778608	Unidentified sp. 5210_2170	88.32	-	-	-	-	-	-	-	-	-	-	0.384615	-	0.0146338
Basidiomycota	UDB033340	Typhula sp. 5210_2180	95.45	-	-	-	-	-	0.0742115	-	-	-	-	-	-	0.0146338
Ascomycota	UDB035461	Mycosylva clarkii	99	-	-	-	-	-	-	-	-	-	-	-	0.105932	0.00731689
Ascomycota	MK390491	Mucor moelleri	100	-	-	-	-	-	-	-	-	-	-	-	0.105932	0.00731689
Ascomycota	UDB038365	Fusarium langsethiae	100	-	0.120048	-	-	-	-	-	-	-	-	-	-	0.00731689
Ascomycota	UDB034965	Rhytismatales sp. 5210_93	97.93	-	-	0.125	-	-	-	-	-	-	-	-	-	0.00731689
Ascomycota	UDB035079	Unidentified sp. 5210_101	85.66	-	-	-	-	-	-	0.148588	-	-	-	-	-	0.00731689
Ascomycota	UDB035046	Unidentified sp. 5210_97	79.3	-	-	-	-	-	-	-	-	-	-	-	0.105932	0.00731689
Basidiomycota	UDB0778731	Unidentified sp. 5208_88	90.85	-	-	-	0.129032	-	-	-	-	-	-	-	-	0.00731689
Basidiomycota	UDB024245	Unidentified sp. 5210_197	86.51	-	-	-	-	-	-	-	0.180505	-	-	-	-	0.00731689
Ascomycota	UDB022974	Unidentified sp. 5210_245	79.84	-	-	-	-	-	-	0.148588	-	-	-	-	-	0.00731689
Basidiomycota	UDB0778969	Ganoderma applanatum	100	-	-	0.125	-	-	-	-	-	-	-	-	-	0.00731689
Ascomycota	UDB026402	Unidentified sp. 5210_231	84.72	-	-	-	-	-	0.0371058	-	-	-	-	-	-	0.00731689
Ascomycota	UDB0778865	Unidentified sp. 5210_243	91.8	-	-	-	-	-	0.0371058	-	-	-	-	-	-	0.00731689
Ascomycota	UDB027816	Unidentified sp. 5210_225	86.74	0.0551876	-	-	-	-	-	-	-	-	-	-	-	0.00731689
Ascomycota	MN902423	Unidentified sp. 5208_103	100	-	-	-	0.129032	-	-	-	-	-	-	-	-	0.00731689
Ascomycota	UDB035053	Unidentified sp. 5210_264	80.99	-	-	-	-	-	-	0.148588	-	-	-	-	-	0.00731689
Ascomycota	UDB0780239	Unidentified sp. 5210_274	91.15	-	-	-	-	-	-	0.148588	-	-	-	-	-	0.00731689
Chytridiomycota	DQ267125	Unidentified sp. 5210_226	100	0.0551876	-	-	-	-	-	-	-	-	-	-	-	0.00731689
Ascomycota	UDB034965	Unidentified sp. 5210_300	88.52	-	-	-	-	-	-	-	-	-	-	0.192308	-	0.00731689
Ascomycota	UDB035046	Unidentified sp. 5210_325	78.99	-	-	0.125	-	-	-	-	-	-	-	-	-	0.00731689
Ascomycota	MG597470	Oidiodendron pilicola	100	-	-	-	-	0.0457247	-	-	-	-	-	-	-	0.00731689
Ascomycota	UDB035427	Unidentified sp. 5210_333	80.45	-	-	-	-	-	0.0371058	-	-	-	-	-	-	0.00731689
Basidiomycota	MK627124	Unidentified sp. 5210_298	100	-	-	-	-	-	-	0.148588	-	-	-	-	-	0.00731689
Ascomycota	UDB020915	Unidentified sp. 5210_310	90.16	-	-	-	-	-	-	-	-	0.0752445	-	-	-	0.00731689
Ascomycota	FJ553582	Unidentified sp. 5208_12	100	-	-	-	0.129032	-	-	-	-	-	-	-	-	0.00731689
Ascomycota	UDB025606	Unidentified sp. 5210_282	88.59	-	0.120048	-	-	-	-	-	-	-	-	-	-	0.00731689
Ascomycota	UDB027635	Cladophialophora sp. 5210_400	98.12	-	-	0.125	-	-	-	-	-	-	-	-	-	0.00731689
Ascomycota	UDB027816	Unidentified sp. 5208_249	81.08	-	-	-	-	0.0457247	-	-	-	-	-	-	-	0.00731689
Basidiomycota	UDB016255	Unidentified sp. 5210_361	88.83	-	-	0.125	-	-	-	-	-	-	-	-	-	0.00731689
Ascomycota	UDB035313	Aspergillus testaceocolorans	100	-	-	-	-	0.0457247	-	-	-	-	-	-	-	0.00731689
Ascomycota	UDB016230	Unidentified sp. 5208_419	84.65	-	-	-	-	0.0457247	-	-	-	-	-	-	-	0.00731689
Ascomycota	UDB035230	Unidentified sp. 5210_507	90.53	-	-	-	-	-	-	0.148588	-	-	-	-	-	0.00731689
Ascomycota	UDB022723	Unidentified sp. 5210_584	86.4	-	-	-	-	-	-	0.148588	-	-	-	-	-	0.00731689
Ascomycota	KU837669	Unidentified sp. 5210_338	100	-	-	-	-	-	-	0.148588	-	-	-	-	-	0.00731689
Ascomycota	UDB028259	Unidentified sp. 5210_501	92.05	-	-	0.125	-	-	-	-	-	-	-	-	-	0.00731689
Ascomycota	UDB035461	Unidentified sp. 5210_642	89.08	-	-	-	-	-	-	-	0.180505	-	-	-	-	0.00731689
Ascomycota	UDB035108	Phomopsis sp. 5210_450	96.47	-	0.120048	-	-	-	-	-	-	-	-	-	-	0.00731689
Ascomycota	UDB035217	Unidentified sp. 5210_470	84	-	-	-	-	-	-	0.148588	-	-	-	-	-	0.00731689
Ascomycota	UDB025606	Unidentified sp. 5208_310	79.17	-	-	-	0.129032	-	-	-	-	-	-	-	-	0.00731689
Basidiomycota	UDB038237	Unidentified sp. 5210_432	88.93	-	0.120048	-	-	-	-	-	-	-	-	-	-	0.00731689
Ascomycota	UDB017618	Hygrocybe sp. 5210_462	96.15	-	-	-	-	-	-	-	-	-	-	-	0.105932	0.00731689
Ascomycota	UDB035415	Ascochyta sp. 5210_544	95.58	-	-	-	-	-	-	-	-	-	0.183486	-	-	0.00731689
Ascomycota	UDB035342	Unidentified sp. 5210_560	81.22	-	-	-	-	-	0.0371058	-	-	-	-	-	-	0.00731689
Ascomycota	UDB035189	Bartalinia sp. 5208_178	96.76	-	-	-	-	0.0457247	-	-	-	-	-	-	-	0.00731689
Basidiomycota	UDB0778899	Peniophora sp. 5210_530	99.65	-	-	0.125	-	-	-	-	-	-	-	-	-	0.00731689
Ascomycota	UDB028052	Unidentified sp. 5210_534	83.97	-	-	-	-	-	-	0.148588	-	-	-	-	-	0.00731689
Basidiomycota	UDB031865	Botryobasidium subcoronatum	99.68	-	-	-	-	-	-	-	-	-	-	-	0.105932	0.00731689
Ascomycota	UDB035135	Gibberella sp. 5210_495	96.34	-	-	-	-	-	-	-	-	-	-	-	0.105932	0.00731689
Basidiomycota	UDB033340	Typhula sp. 5210_568	95.45	0.0551876	-	-	-	-	-	-	-	-	-	-	-	0.00731689
Chytridiomycota	UDB0754306	Unidentified sp. 5210_532	87.04	-	-	-	-	-	-	0.148588	-	-	-	-	-	0.00731689
Ascomycota	UDB035313	Aspergillus testaceocolorans	99.61	-	-	-	-	-	0.0371058	-	-	-	-	-	-	0.00731689
Ascomycota	UDB024172	Unidentified sp. 5208_315	88.28	-	-	-	0.129032	-	-	-	-	-	-	-	-	0.00731689
Ascomycota	UDB016230	Unidentified sp. 5208_391	93.44	-	-	-	-	0.0457247	-	-	-	-	-	-	-	0.00731689
Ascomycota	UDB0780455	Fellhanera bouteillei	100	-	-	-	-	-	-	0.148588	-	-	-	-	-	0.00731689
Ascomycota	UDB0780825	Trichoderma viride	100	-	-	-	-	0.0457247	-	-	-	-	-	-	-	0.00731689
Ascomycota	UDB035485	Unidentified sp. 5208_241	92.92	-	-	-	0.129032	-	-	-	-	-	-	-	-	0.00731689
Ascomycota	UDB035239	Unidentified sp. 5210_582	88.1	-	-	-	-	-	-	-	0.180505	-	-	-	-	0.00731689
Ascomycota	MN902696.1	Unidentified sp. 5210_592	94	0.0551876	-	-	-	-	-	-	-	-	-	-	-	0.00731689
Basidiomycota	UDB016252	Unidentified sp. 5210_619	95.6	-	-	-	-	-	-	0.148588	-	-	-	-	-	0.00731689
Ascomycota	UDB035365	Unidentified sp. 5210_698	89.92	-	-	-	-	-	-	-	-	-	-	0.192308	-	0.00731689
Basidiomycota	UDB025726	Dioszegia sp. 5210_775	100	-	0.120048	-	-	-	-	-	-	-	-	-	-	0.00731689
Basidiomycota	MT266252.1	Unidentified sp. 5210_828	97	-	-	-	-	-	-	-	-	-	-	-	0.105932	0.00731689
Ascomycota	UDB035415	Ascochyta sp. 5208_159	95.58	-	-	-	-	0.0457247	-	-	-	-	-	-	-	0.00731689
Ascomycota	UDB015013	Unidentified sp. 5210_768	88.71	0.0551876	-	-	-	-	-	-	-	-	-	-	-	0.00731689
Ascomycota	UDB035418	Unidentified sp. 5210_840	93.98	-	0.120048	-	-	-	-	-	-	-	-	-	-	0.00731689
Ascomycota	UDB025606	Mytilinidion sp. 5210_667	96.43	0.0551876	-	-	-	-	-	-	-	-	-	-	-	0.00731689
Basidiomycota	UDB025205	Psathyrella candolleana	100	-	-	0.125	-	-	-	-	-	-	-	-	-	0.00731689
Ascomycota	UDB0754105	Unidentified sp. 5210_827	77.43	-	-	-	-	-	-	0.148588	-	-	-	-	-	0.00731689
Basidiomycota	UDB033477	Ramaria sp. sp. 5210_648	96.08	-	-	-	-	-	0.0371058	-	-	-	-	-	-	0.00731689
Ascomycota	UDB028032	Unidentified sp. 5210_705	80.07	-	-	-	-	-	0.0371058	-	-	-	-	-	-	0.00731689
Ascomycota	UDB0780457	Unidentified sp. 5210_726	83.67	-	-	-	-	-	0.0371058	-	-	-	-	-	-	0.00731689
Ascomycota	UDB028324	Unidentified sp. 5210_778	84.25	0.0551876	-	-	-	-	-	-	-	-	-	-	-	0.00731689
Basidiomycota	UDB013417	Unidentified sp. 5210_870	87.5	-	-	-	-	-	0.0371058	-	-	-	-	-	-	0.00731689
Ascomycota	UDB035518	Unidentified sp. 5210_752	85.5	-	-	-	-	-	-	0.148588	-	-	-	-	-	0.00731689
Ascomycota	UDB035427	Unidentified sp. 5210_839	80.08	-	-	-	-	-	-	-	-	-	0.183486	-	-	0.00731689
Ascomycota	UDB020919	Unidentified sp. 5210_1233	81.2	0.0551876	-	-	-	-	-	-	-	-	-	-	-	0.00731689
Basidiomycota	UDB033340	Typhula sp. 5210_727	95.45	-	-	-	-	-	-	0.148588	-	-	-	-	-	0.00731689
Ascomycota	UDB023749	Unidentified sp. 5210_782	93.5	-	-	-	-	-	-	-	-	-	-	-	0.105932	0.00731689
Ascomycota	UDB0778922	Unidentified sp. 5210_798	88.24	-	-	-	-	-	-	-	-	-	0.183486	-	-	0.00731689
Basidiomycota	UDB035467	Unidentified sp. 5210_811	80.8	-	-	-	-	-	-	-	-	-	-	0.192308	-	0.00731689
Basidiomycota	UDB033340	Typhula sp. 5210_821	95.45	-	-	-	-	-	0.0371058	-	-	-	-	-	-	0.00731689
Basidiomycota	UDB035195	Unidentified sp. 5210_930	92.49	-	-	-	-	-	-	0.148588	-	-	-	-	-	0.00731689
Basidiomycota	UDB035142	Unidentified sp. 5210_963	80.49	-	-	-	-	-	-	-	-	-	-	-	0.105932	0.00731689
Basidiomycota	UDB037961	Stereum hirsutum	100	-	-	-	-	-	-	-	-	-	0.183486	-	-	0.00731689
Ascomycota	UDB016223	Unidentified sp. 5208_330	83.87	-	-	-	0.129032	-	-	-	-	-	-	-	-	0.00731689
Basidiomycota	UDB028325	Unidentified sp. 5210_1209	83.6	-	-	-	-	-	-	-	-	-	0.183486	-	-	0.00731689
Basidiomycota	MN902557.1	Unidentified sp. 5210_1225	100	-	-	-	-	-	0.0371058	-	-	-	-	-	-	0.00731689
Ascomycota	UDB020935	Unidentified sp. 5210_1304	93.28	-	-	-	-	-	0.0371058	-	-	-	-	-	-	0.00731689
Basidiomycota	UDB033340	Typhula sp. 5210_790	95.45	-	-	-	-	-	-	-	-	-	-	0.192308	-	0.00731689
Ascomycota	UDB035454	Unidentified sp. 5210_945	78.28	-	-	-	-	-	-	0.148588	-	-	-	-	-	0.00731689
Ascomycota	UDB035654	Aureobasidium pullulans	100	-	-	-	-	0.0457247	-	-	-	-	-	-	-	0.00731689
Ascomycota	UDB035504	Unidentified sp. 5208_635	83	-	-	-	-	0.0457247	-	-	-	-	-	-	-	0.00731689
Ascomycota	UDB020935	Unidentified sp. 5210_1043	90.33	-	-	-	-	-	-	-	-	0.0752445	-	-	-	0.00731689
Basidiomycota	UDB037668	Coprinellus micaceus	100	0.0551876	-	-	-	-	-	-	-	-	-	-	-	0.00731689
Ascomycota	UDB003009	Unidentified sp. 5210_1612	77.36	-	-	-	-	-	0.0371058	-	-	-	-	-	-	0.00731689
Ascomycota	UDB027816	Unidentified sp. 5210_2120	81.08	0.0551876	-	-	-	-	-	-	-	-	-	-	-	0.00731689
Ascomycota	UDB035114	Unidentified sp. 5210_892	93.61	-	-	-	-	-	-	-	-	-	0.183486	-	-	0.00731689
Basidiomycota	UDB0778160	Trichaptum abietinum	100	-	-	-	-	-	-	-	-	-	0.183486	-	-	0.00731689
Basidiomycota	UDB035195	Tremella sp. 5210_923	94.09	0.0551876	-	-	-	-	-	-	-	-	-	-	-	0.00731689
Ascomycota	UDB035127	Pithomyces sp. 5210_1021	95.22	-	-	-	-	-	0.0371058	-	-	-	-	-	-	0.00731689
Ascomycota	FR682186.1	Unidentified sp. 5210_1196	100	-	-	0.125	-	-	-	-	-	-	-	-	-	0.00731689
Ascomycota	UDB035063	Unidentified sp. 5210_1217	82.8	-	-	-	-	-	-	-	-	-	-	-	0.105932	0.00731689
Ascomycota	UDB0778914	Unidentified sp. 5210_965	77.91	-	-	0.125	-	-	-	-	-	-	-	-	-	0.00731689
Basidiomycota	UDB016358	Sistotrema sp. 5210_983	95.31	-	-	-	-	-	0.0371058	-	-	-	-	-	-	0.00731689
Basidiomycota	UDB031123	Unidentified sp. 5210_994	93.42	-	-	-	-	-	0.0371058	-	-	-	-	-	-	0.00731689
Basidiomycota	UDB033739	Unidentified sp. 5210_1012	90.8	-	-	-	-	-	-	-	-	0.0752445	-	-	-	0.00731689
Ascomycota	UDB0778927	Unidentified sp. 5210_1014	81.25	-	-	-	-	-	-	-	-	-	-	-	0.105932	0.00731689
Basidiomycota	UDB003323	Unidentified sp. 5210_1121	92.16	-	-	-	-	-	0.0371058	-	-	-	-	-	-	0.00731689
Ascomycota	UDB023348	Unidentified sp. 5210_1203	87.5	-	-	-	-	-	-	-	-	-	-	0.192308	-	0.00731689
Ascomycota	UDB035427	Unidentified sp. 5210_1276	83.52	-	-	-	-	-	-	-	-	-	-	-	0.105932	0.00731689
Ascomycota	UDB022974	Unidentified sp. 5210_1281	83.33	-	-	-	-	-	-	0.148588	-	-	-	-	-	0.00731689
Ascomycota	UDB0780350	Unidentified sp. 5210_1562	82.86	-	-	0.125	-	-	-	-	-	-	-	-	-	0.00731689
Ascomycota	UDB023797	Talaromyces sp. 5210_1672	97.74	-	-	-	-	-	-	-	-	-	0.183486	-	-	0.00731689
Ascomycota	UDB0780362	Unidentified sp. 5210_951	93.83	0.0551876	-	-	-	-	-	-	-	-	-	-	-	0.00731689
Ascomycota	UDB035078	Nectria pertusoides	99.63	-	-	-	-	-	-	-	0.180505	-	-	-	-	0.00731689
Ascomycota	UDB022877	Unidentified sp. 5210_991	78.85	-	-	-	-	-	-	0.148588	-	-	-	-	-	0.00731689
Ascomycota	UDB0778283	Unidentified sp. 5208_317	82.21	-	-	-	0.129032	-	-	-	-	-	-	-	-	0.00731689
Basidiomycota	UDB028325	Unidentified sp. 5208_512	83.6	-	-	-	-	0.0457247	-	-	-	-	-	-	-	0.00731689
Basidiomycota	KM493141.1	Unidentified sp. 5210_1011	100	-	0.120048	-	-	-	-	-	-	-	-	-	-	0.00731689
Basidiomycota	UDB035639	Unidentified sp. 5210_1060	84.81	-	-	-	-	-	-	0.148588	-	-	-	-	-	0.00731689
Basidiomycota	UDB037361	Hemimycena sp. 5210_1242	95.31	-	-	-	-	-	-	-	-	0.0752445	-	-	-	0.00731689
Ascomycota	UDB0778496	Unidentified sp. 5210_1319	93.67	-	-	-	-	-	-	-	-	0.0752445	-	-	-	0.00731689
Basidiomycota	UDB035195	Unidentified sp. 5210_1329	78.7	-	-	-	-	-	-	0.148588	-	-	-	-	-	0.00731689
Basidiomycota	UDB039679	Unidentified sp. 5210_1366	80.16	-	-	-	-	-	0.0371058	-	-	-	-	-	-	0.00731689
Basidiomycota	UDB034327	Unidentified sp. 5210_1542	93.85	-	-	-	-	-	-	0.148588	-	-	-	-	-	0.00731689
Ascomycota	UDB035427	Unidentified sp. 5210_1569	81.27	-	-	-	-	-	-	-	-	-	0.183486	-	-	0.00731689
Ascomycota	UDB033735	Unidentified sp. 5208_172	89.02	-	-	-	-	0.0457247	-	-	-	-	-	-	-	0.00731689
Basidiomycota	UDB035194	Unidentified sp. 5208_440	74.9	-	-	-	-	0.0457247	-	-	-	-	-	-	-	0.00731689
Ascomycota	UDB035397	Unidentified sp. 5208_452	84.21	-	-	-	-	0.0457247	-	-	-	-	-	-	-	0.00731689
Ascomycota	UDB016223	Unidentified sp. 5208_486	84.68	-	-	-	0.129032	-	-	-	-	-	-	-	-	0.00731689
Basidiomycota	UDB0780334	Unidentified sp. 5210_1104	81.72	-	-	-	-	-	0.0371058	-	-	-	-	-	-	0.00731689
Ascomycota	UDB028332	Unidentified sp. 5210_1149	85.62	-	-	-	-	-	-	-	-	-	-	0.192308	-	0.00731689
Ascomycota	UDB035046	Unidentified sp. 5210_1202	86.82	-	-	-	-	-	0.0371058	-	-	-	-	-	-	0.00731689
Ascomycota	UDB035504	Unidentified sp. 5210_1219	83	0.0551876	-	-	-	-	-	-	-	-	-	-	-	0.00731689
Ascomycota	UDB027635	Unidentified sp. 5210_1309	87.36	-	-	-	-	-	0.0371058	-	-	-	-	-	-	0.00731689
Ascomycota	UDB015013	Unidentified sp. 5210_1312	89.02	-	-	-	-	-	-	0.148588	-	-	-	-	-	0.00731689
Ascomycota	UDB034373	Unidentified sp. 5208_363	78.29	-	-	-	0.129032	-	-	-	-	-	-	-	-	0.00731689
Chytridiomycota	UDB035384	Unidentified sp. 5208_357	91.67	-	-	-	-	0.0457247	-	-	-	-	-	-	-	0.00731689
Basidiomycota	UDB033340	Typhula sp. 5208_581	95.45	-	-	-	-	0.0457247	-	-	-	-	-	-	-	0.00731689
Basidiomycota	FJ792803.1	Unidentified sp. 5208_772	100	-	-	-	0.129032	-	-	-	-	-	-	-	-	0.00731689
Ascomycota	UDB0778922	Unidentified sp. 5210_1198	87.74	0.0551876	-	-	-	-	-	-	-	-	-	-	-	0.00731689
Basidiomycota	UDB033340	Typhula sp. 5210_1251	95.52	-	-	-	-	-	-	0.148588	-	-	-	-	-	0.00731689
Ascomycota	UDB028152	Candida sp. 5210_1314	98.94	-	-	-	-	-	-	-	0.180505	-	-	-	-	0.00731689
Ascomycota	UDB035427	Unidentified sp. 5210_1336	87.83	-	-	0.125	-	-	-	-	-	-	-	-	-	0.00731689
Ascomycota	UDB035427	Unidentified sp. 5210_1451	80.23	-	-	-	-	-	-	-	-	-	-	-	0.105932	0.00731689
Ascomycota	UDB035239	Unidentified sp. 5210_1470	86.45	-	-	-	-	-	-	-	-	0.0752445	-	-	-	0.00731689
Ascomycota	UDB035239	Unidentified sp. 5210_1477	87.2	-	-	0.125	-	-	-	-	-	-	-	-	-	0.00731689
Ascomycota	UDB035427	Unidentified sp. 5210_1541	82.26	-	-	-	-	-	-	-	-	-	0.183486	-	-	0.00731689
Basidiomycota	UDB039706	Unidentified sp. 5210_1620	88.57	-	-	-	-	-	0.0371058	-	-	-	-	-	-	0.00731689
Ascomycota	UDB035397	Unidentified sp. 5210_1652	84.21	0.0551876	-	-	-	-	-	-	-	-	-	-	-	0.00731689
Ascomycota	UDB035418	Unidentified sp. 5210_1669	85.55	-	0.120048	-	-	-	-	-	-	-	-	-	-	0.00731689
Ascomycota	UDB035476	Unidentified sp. 5210_1827	90.4	-	-	-	-	-	-	-	-	-	-	0.192308	-	0.00731689
Ascomycota	UDB0778914	Lecania sp. 5210_1877	95.12	-	-	-	-	-	0.0371058	-	-	-	-	-	-	0.00731689
Ascomycota	UDB035100	Unidentified sp. 5210_1923	80.16	0.0551876	-	-	-	-	-	-	-	-	-	-	-	0.00731689
Ascomycota	ON962930.1	Unidentified sp. 5208_197	100	-	-	-	0.129032	-	-	-	-	-	-	-	-	0.00731689
Ascomycota	UDB035504	Unidentified sp. 5208_226	81.78	-	-	-	-	0.0457247	-	-	-	-	-	-	-	0.00731689
Ascomycota	UDB022995	Unidentified sp. 5208_339	81.1	-	-	-	0.129032	-	-	-	-	-	-	-	-	0.00731689
Ascomycota	UDB035217	Unidentified sp. 5208_480	81.89	-	-	-	-	0.0457247	-	-	-	-	-	-	-	0.00731689
Basidiomycota	UDB033644	Unidentified sp. 5208_914	90.54	-	-	-	-	0.0457247	-	-	-	-	-	-	-	0.00731689
Basidiomycota	UDB015653	Gyroporus sp. 5210_1418	97.3	0.0551876	-	-	-	-	-	-	-	-	-	-	-	0.00731689
Ascomycota	UDB026347	Unidentified sp. 5210_1472	77.82	-	-	-	-	-	-	-	-	-	0.183486	-	-	0.00731689
Basidiomycota	UDB031480	Unidentified sp. 5210_1475	88.12	-	0.120048	-	-	-	-	-	-	-	-	-	-	0.00731689
Ascomycota	UDB035414	Unidentified sp. 5210_1502	89.15	-	-	-	-	-	0.0371058	-	-	-	-	-	-	0.00731689
Basidiomycota	UDB034180	Mutinus caninus	98.95	0.0551876	-	-	-	-	-	-	-	-	-	-	-	0.00731689
Basidiomycota	UDB037361	Unidentified sp. 5210_1529	88.46	-	-	-	-	-	0.0371058	-	-	-	-	-	-	0.00731689
Ascomycota	UDB0778985	Neottiella sp. 5210_1557	99.56	-	-	-	-	-	-	-	-	-	0.183486	-	-	0.00731689
Zygomycota	KM494068.1	Unidentified sp. 5210_1559	99	-	-	-	-	-	-	-	-	-	-	0.192308	-	0.00731689
Ascomycota	UDB015013	Unidentified sp. 5210_1614	91.43	-	-	-	-	-	-	-	-	0.0752445	-	-	-	0.00731689
Ascomycota	UDB026069	Unidentified sp. 5210_1626	92.62	-	-	-	-	-	-	0.148588	-	-	-	-	-	0.00731689
Basidiomycota	UDB014013	Unidentified sp. 5210_1630	98.08	-	-	-	-	-	-	0.148588	-	-	-	-	-	0.00731689
Ascomycota	UDB0780303	Phaeosphaeria sp. 5210_1664	94.74	-	-	-	-	-	-	-	-	-	-	0.192308	-	0.00731689
Ascomycota	UDB0778927	Unidentified sp. 5210_1665	80.38	0.0551876	-	-	-	-	-	-	-	-	-	-	-	0.00731689
Basidiomycota	UDB0780334	Unidentified sp. 5210_1763	92.59	-	-	-	-	-	-	-	-	-	-	0.192308	-	0.00731689
Ascomycota	UDB020915	Unidentified sp. 5210_1868	87.21	0.0551876	-	-	-	-	-	-	-	-	-	-	-	0.00731689
Ascomycota	UDB035389	Unidentified sp. 5210_1904	81.64	-	-	-	-	-	-	-	-	-	0.183486	-	-	0.00731689
Basidiomycota	UDB033340	Typhula sp. 5208_582	95.45	-	-	-	-	0.0457247	-	-	-	-	-	-	-	0.00731689
Basidiomycota	UDB035551	Ceriporia sp. 5208_2632	97.56	-	-	-	0.129032	-	-	-	-	-	-	-	-	0.00731689
Ascomycota	UDB033735	Unidentified sp. 5210_1717	88.24	-	-	0.125	-	-	-	-	-	-	-	-	-	0.00731689
Ascomycota	UDB035264	Unidentified sp. 5210_1738	85.48	-	-	0.125	-	-	-	-	-	-	-	-	-	0.00731689
Ascomycota	UDB0780350	Unidentified sp. 5210_1764	83.46	0.0551876	-	-	-	-	-	-	-	-	-	-	-	0.00731689
Ascomycota	UDB039518	Unidentified sp. 5210_1788	84.33	-	-	-	-	-	0.0371058	-	-	-	-	-	-	0.00731689
Ascomycota	UDB0780040	Unidentified sp. 5210_1791	91.49	-	-	-	-	-	-	-	-	0.0752445	-	-	-	0.00731689
Ascomycota	UDB016223	Unidentified sp. 5210_1822	84.68	-	-	-	-	-	0.0371058	-	-	-	-	-	-	0.00731689
Ascomycota	UDB0746160	Unidentified sp. 5210_1857	78.23	-	-	-	-	-	0.0371058	-	-	-	-	-	-	0.00731689
Basidiomycota	ON749955.1L	Unidentified sp. 5210_1860	100	-	-	-	-	-	-	0.148588	-	-	-	-	-	0.00731689
Basidiomycota	UDB035184	Hormographiella verticillata	99.33	-	-	-	-	-	0.0371058	-	-	-	-	-	-	0.00731689
Ascomycota	UDB035100	Unidentified sp. 5210_1886	76.68	0.0551876	-	-	-	-	-	-	-	-	-	-	-	0.00731689
Ascomycota	UDB020915	Unidentified sp. 5210_1889	76.64	-	-	-	-	-	-	-	-	0.0752445	-	-	-	0.00731689
Ascomycota	FJ475667.1	Unidentified sp. 5210_1928	100	-	0.120048	-	-	-	-	-	-	-	-	-	-	0.00731689
Chytridiomycota	UDB035270	Spizellomyces sp. 5210_1956	94.12	-	-	0.125	-	-	-	-	-	-	-	-	-	0.00731689
Ascomycota	UDB0778510	Hymenoscyphus robustior	98.7	-	-	-	-	-	0.0371058	-	-	-	-	-	-	0.00731689
Ascomycota	UDB0754030	Didymocyrtis sp. 5210_2009	94.35	-	-	-	-	-	-	-	-	0.0752445	-	-	-	0.00731689
Ascomycota	UDB0778858	Unidentified sp. 5210_2034	89.34	-	-	0.125	-	-	-	-	-	-	-	-	-	0.00731689
Basidiomycota	UDB035392	Unidentified sp. 5210_2063	84.09	-	-	-	-	-	-	-	-	0.0752445	-	-	-	0.00731689
Basidiomycota	UDB0754293	Unidentified sp. 5210_2083	91.43	-	-	-	-	-	0.0371058	-	-	-	-	-	-	0.00731689
Glomeromycota	MN902712.1	Unidentified sp. 5210_2103	98	-	0.120048	-	-	-	-	-	-	-	-	-	-	0.00731689
Basidiomycota	UDB035551	Ceriporia sp. 5210_2118	97.56	0.0551876	-	-	-	-	-	-	-	-	-	-	-	0.00731689
Ascomycota	UDB035417	Unidentified sp. 5210_2127	90.84	-	0.120048	-	-	-	-	-	-	-	-	-	-	0.00731689
Ascomycota	UDB0754106	Unidentified sp. 5210_2132	79.67	-	-	0.125	-	-	-	-	-	-	-	-	-	0.00731689
Ascomycota	UDB035086	Unidentified sp. 5210_2141	86.48	0.0551876	-	-	-	-	-	-	-	-	-	-	-	0.00731689

## Sheet: Shoot
Relative abundance of fungal OTUs sequenced from shoot samples of Pinus sylvestris.
				1	2	3	4	5	6	7	8	9	10	11	12
Phylum	Reference number	OTUs	Similarity, %	Slovakia, %	Poland, %	Poland, %	Lithuania, %	Lithuania, %	Latvia, %	Estonia, %	Finland, %	Finland, %	Finland, %	Finland, %	Finland, %	All, %
Ascomycota	MK762617	Sydowia polyspora	100	8.75576	-	0.981997	-	-	1.06572	4.50721	85.4244	1.29412	9.47406	4.40636	12.7362	15.5775
Ascomycota	KP897305	Unidentified sp. 5210_12	100	-	-	-	17.045	19.6314	-	-	-	-	-	-	-	6.16733
Ascomycota	LS450480	Unidentified sp. 5210_19	98	-	3.1746	0.109111	-	-	-	0.0600962	2.74446	-	14.7334	3.75357	14.7813	3.92556
Ascomycota	MT595563	Cladophialophora sp. 5210_29	99	-	-	-	10.7653	7.5585	-	-	-	-	-	-	-	3.12797
Ascomycota	MN902821	Unidentified sp. 5208_24	100	2.91859	6.34921	3.10966	-	-	2.48668	10.4567	1.7297	0.235294	11.7435	3.71277	3.10639	2.98684
Ascomycota	MH248043	Archaeorhizomyces sp. 5208_0	100	-	-	-	8.29367	6.7923	-	-	-	-	-	-	-	2.56343
Ascomycota	UDB0754118	Unidentified sp. 5210_30	91.09	-	-	-	4.52215	9.8157	-	-	-	-	-	-	-	2.36649
Basidiomycota	MN902367	Unidentified sp. 5208_2	100	-	-	-	-	-	-	-	-	-	-	26.5198	-	2.13346
Ascomycota	MH248043	Archaeorhizomyces sp. 5208_0	100	1.99693	-	2.0731	-	-	1.53937	-	0.207565	-	6.12392	10.1183	3.13228	2.0514
Ascomycota	UDB036963	Russula firmula	100	-	-	-	-	-	-	-	-	-	0.252161	0.367197	15.6355	2.03499
Ascomycota	UDB028437	Coniothyrium olivaceum	100	0.768049	-	0.109111	-	-	0.473653	0.240385	0.922509	-	4.683	8.11914	5.59151	1.98247
Ascomycota	UDB038365	Fusarium langsethiae	100	-	1.5873	0.654664	-	-	0.71048	6.3101	0.553506	0.117647	2.41354	1.14239	3.62413	1.28007
Basidiomycota	MF665593	Unidentified sp. 5210_32	94	0.15361	-	-	-	-	-	-	-	-	-	0.122399	9.78514	1.25382
Ascomycota	KY660851	Phyllactinia fraxini	100	0.614439	-	-	-	-	0.414446	0.120192	0.622694	-	2.73775	0.611995	6.03158	1.19474
Ascomycota	UDB035059	Unidentified sp. 5210_34	88.62	-	-	-	3.82644	2.71278	-	-	-	-	-	-	-	1.11596
Ascomycota	UDB0754226	Unidentified sp. 5210_41	93.03	2.45776	4.7619	14.3481	-	-	2.13144	0.0600962	0.0461255	0.352941	0.0720461	-	-	1.07001
Ascomycota	UDB027448	Vishniacozyma sp. 5210_94	99.57	-	-	-	5.41926	-	-	-	-	-	-	-	-	0.971543
Ascomycota	LR876918	Unidentified sp. 5210_7	100	4.91551	1.5873	1.36388	-	-	2.78271	2.52404	0.161439	4.23529	2.66571	0.734394	0.207093	0.95185
Ascomycota	MG679813	Russula badia	100	1.38249	1.5873	7.52864	-	-	3.90764	0.0600962	-	0.941176	1.04467	0.897593	0.336526	0.942003
Ascomycota	UDB0778786	Unidentified sp. 5210_50	88.05	0.15361	-	0.109111	-	-	0.17762	-	0.345941	-	2.41354	3.75357	2.74398	0.938721
Ascomycota	AM882913	Inocybe nitidiuscula	99	-	-	-	3.24057	1.13895	-	-	-	-	-	-	-	0.76148
Basidiomycota	UDB035461	Mycosylva clarkii	99	2.45776	1.5873	1.36388	-	-	0.769686	0.721154	0.369004	11.7647	1.33285	0.407997	-	0.754915
Ascomycota	UDB018458	Tomentella sp. 5210_21	100	-	-	-	-	-	-	-	0.0230627	-	4.25072	2.52958	1.13901	0.738504
Ascomycota	UDB025606	Unidentified sp. 5210_82	82.38	-	-	-	2.76456	1.5117	-	-	-	-	-	-	-	0.735222
Ascomycota	UDB0780764	Alternaria alternata	100	0.15361	-	-	-	-	0.0592066	0.180288	-	24.8235	0.108069	-	0.0258866	0.722093
Ascomycota	UDB023354	Epithamnolia xanthoriae	98.32	1.07527	-	0.109111	-	-	0.17762	0.600962	-	1.29412	0.504323	7.01754	-	0.718811
Ascomycota	UDB024170	Unidentified sp. 5210_77	82.69	-	-	-	3.02087	0.911162	-	-	-	-	-	-	-	0.685988
Basidiomycota	UDB0780350	Unidentified sp. 5210_87	82.38	-	-	-	3.64335	-	-	-	-	-	-	-	-	0.653166
Ascomycota	MH859536	Unidentified sp. 5210_64	99	-	-	0.109111	-	-	-	11.3582	0.0230627	-	0.0360231	-	-	0.633472
Ascomycota	UDB028184	Umbelopsis sp. 5210_63	100	-	-	-	2.30685	1.38745	-	-	-	-	-	-	-	0.633472
Ascomycota	UDB026402	Unidentified sp. 5210_74	83.87	-	-	0.0545554	-	-	0.236827	-	-	-	0.288184	4.36557	1.81206	0.623626
Ascomycota	KP400572	Chaetothyriales sp. 5208_15	100	-	-	-	1.0985	2.65065	-	-	-	-	-	-	-	0.617061
Ascomycota	UDB0780350	Unidentified sp. 5210_40	81.45	2.15054	6.34921	2.78232	-	-	0.888099	-	-	-	3.2781	0.489596	-	0.613779
Ascomycota	ON963139	Rhizoctonia solani	100	11.3671	15.873	0.981997	-	-	0.828893	0.600962	0.0230627	1.88235	0.576369	0.0407997	0.336526	0.567827
Ascomycota	UDB0778877	Tapesia lividofusca	98.74	-	-	-	2.25192	1.03541	-	-	-	-	-	-	-	0.567827
Ascomycota	ON963481	Leptodontidium sp. 5210_31	99	0.460829	-	4.20076	-	-	4.67732	0.540865	0.0230627	-	0.108069	-	-	0.564545
Basidiomycota	UDB025606	Unidentified sp. 5210_46	79.25	2.30415	-	1.30933	-	-	0.296033	0.360577	0.622694	2.11765	1.94524	0.285598	0.258866	0.544852
Ascomycota	UDB035120	Unidentified sp. 5210_124	93	-	-	-	2.4167	0.600538	-	-	-	-	-	-	-	0.528441
Ascomycota	MG597466	Oidiodendron chlamydosporicum	100	0.15361	-	-	-	-	0.118413	-	0.115314	-	1.36888	1.75439	1.76029	0.515312
Ascomycota	UDB019506	Inocybe pseudodestricta	100	-	3.1746	1.90944	-	-	0.296033	1.80288	0.369004	-	0.792507	1.10159	0.310639	0.489054
Ascomycota	MN903565	Unidentified sp. 5210_20	98	-	-	-	0.0366166	2.75419	-	-	-	-	-	-	-	0.443102
Ascomycota	UDB021972	Mycena sp. 5210_85	99.36	-	-	-	1.13512	1.44958	-	-	-	-	-	-	-	0.433256
Ascomycota	UDB001719	Amphinema sp. 5208_105	100	-	-	0.163666	-	-	0.296033	-	-	-	0.4683	2.81518	0.983691	0.420127
Ascomycota	UDB035239	Unidentified sp. 5210_65	89.76	0.768049	-	1.25477	-	-	1.53937	0.420673	0.207565	-	1.08069	0.448796	0.362413	0.41028
Ascomycota	UDB039562	Lecanicillium sp. 5210_66	100	-	-	-	2.23361	0.0207082	-	-	-	-	-	-	-	0.403715
Ascomycota	UDB0778869	Unidentified sp. 5210_138	88.84	-	-	-	2.16038	0.0207082	-	-	-	-	-	-	-	0.390587
Ascomycota	UDB038187	Athelia acrospora	99.66	1.68971	1.5873	-	-	-	0.296033	0.240385	0.0922509	0.352941	0.648415	2.85598	0.0258866	0.384022
Ascomycota	UDB0778723	Tricholoma sp. 5208_110	100	0.768049	-	2.5641	-	-	1.59858	2.16346	-	-	-	-	-	0.377458
Ascomycota	UDB0780457	Unidentified sp. 5210_109	83.33	-	-	-	-	-	0.0592066	6.55048	-	-	0.0360231	-	-	0.364329
Basidiomycota	UDB035192	Unidentified sp. 5210_164	83.94	-	-	-	-	2.2572	-	-	-	-	-	-	-	0.357764
Ascomycota	ON963184	Unidentified sp. 5210_108	97	-	-	-	1.19004	0.890454	-	-	-	-	-	-	-	0.354482
Ascomycota	UDB033201	Unidentified sp. 5210_134	76.69	-	-	-	1.5379	0.476289	-	-	-	-	-	-	-	0.3512
Ascomycota	UDB017618	Hygrocybe sp. 5210_119	96.15	-	-	0.109111	-	-	0.0592066	0.0600962	0.25369	-	0.864553	0.448796	1.42376	0.344635
Ascomycota	OQ717847	Unidentified sp. 5210_86	95	-	-	-	0.347858	1.73949	-	-	-	-	-	-	-	0.338071
Basidiomycota	UDB019725	Inocybe geophylla var. geophylla	100	-	-	-	1.22666	0.745496	-	-	-	-	-	-	-	0.338071
Ascomycota	UDB034965	Rhytismatales sp. 5210_93	97.93	3.84025	-	2.18221	-	-	0.17762	0.120192	0.115314	-	0.288184	0.244798	0.310639	0.331506
Basidiomycota	UDB035264	Unidentified sp. 5210_147	82.86	0.30722	-	0.0545554	-	-	0.53286	5.22837	-	-	-	-	-	0.324942
Ascomycota	UDB027341	Unidentified sp. 5210_128	83.14	-	-	-	0.238008	1.78091	-	-	-	-	-	-	-	0.324942
Ascomycota	MN902647	Unidentified sp. 5210_17	96	-	-	0.272777	-	-	5.15098	0.120192	-	0.117647	0.0360231	-	-	0.315095
Basidiomycota	UDB038236	Unidentified sp. 5210_36	82.86	-	-	-	-	-	5.56542	-	-	-	-	-	-	0.308531
Basidiomycota	UDB027816	Unidentified sp. 5210_76	78.34	-	-	-	0.677408	1.18037	-	-	-	-	-	-	-	0.308531
Ascomycota	UDB001750	Piloderma sphaerosporum	100	-	-	-	0.476016	1.38745	-	-	-	-	-	-	-	0.305248
Basidiomycota	KP887932	Unidentified sp. 5208_13	95	0.15361	-	0.654664	-	-	0.118413	0.180288	0.553506	-	0.0720461	1.10159	0.543619	0.301966
Ascomycota	UDB027816	Unidentified sp. 5210_81	82.64	2.30415	-	0.490998	-	-	0.414446	0.240385	0.207565	-	1.08069	0.0815993	0.258866	0.282273
Ascomycota	UDB023677	Unidentified sp. 5210_152	87.7	0.921659	3.1746	1.41844	-	-	0.53286	0.420673	-	-	0.576369	-	0.491846	0.27899
Ascomycota	UDB024666	Inocybe subnudipes	100	11.9816	-	-	-	-	0.0592066	-	-	0.588235	-	-	-	0.275708
Ascomycota	KM056296	Rhinocladiella sp. 5208_3	98	0.15361	-	2.45499	-	-	1.18413	-	-	-	0.288184	0.285598	0.0258866	0.269144
Ascomycota	UDB031207	Helotiales sp. 5210_61	97.07	-	-	0.218221	-	-	3.67081	0.600962	-	0.470588	-	-	-	0.262579
Ascomycota	UDB037235	Russula vesca	100	-	-	-	0.823874	0.70408	-	-	-	-	-	-	-	0.259297
Basidiomycota	UDB035238	Unidentified sp. 5210_92	87.78	0.30722	4.7619	3.92799	-	-	-	0.0600962	-	-	-	-	-	0.256015
Ascomycota	UDB037566	Exobasidium sp. 5210_95	94.3	0.15361	-	0.327332	-	-	0.236827	0.180288	0.207565	-	0.864553	1.14239	-	0.246168
Ascomycota	MT138616	Umbelopsis dimorpha	100	-	-	-	0.0183083	1.53241	-	-	-	-	-	-	-	0.246168
Ascomycota	UDB0778858	Unidentified sp. 5210_161	89.3	-	-	-	-	-	-	-	-	-	0.0720461	0.0815993	1.83795	0.246168
Ascomycota	UDB015033	Hypogymnia physodes	99.2	-	1.5873	3.65521	-	-	-	0.420673	-	-	-	-	-	0.246168
Ascomycota	MN902503	Unidentified sp. 5208_49	100	-	-	-	-	-	-	4.38702	-	-	-	-	-	0.239604
Basidiomycota	UDB015800	Suillus variegatus	100	-	-	-	0.0549249	1.42887	-	-	-	-	-	-	-	0.236321
Glomeromycota	KM494107	Unidentified sp. 5210_129	97	-	-	-	0.274625	1.18037	-	-	-	-	-	-	-	0.236321
Ascomycota	UDB013044	Unidentified sp. 5210_54	87.5	0.768049	1.5873	2.40044	-	-	0.651273	-	0.0230627	-	0.288184	-	-	0.229757
Ascomycota	UDB035476	Microsphaeropsis centaureae	98.39	-	-	-	0.970341	0.35204	-	-	-	-	-	-	-	0.229757
Ascomycota	KX287273	Acrodontium luzulae	100	0.460829	-	0.327332	-	-	0.473653	0.180288	0.0461255	3.76471	0.288184	0.122399	0.0258866	0.216628
Ascomycota	UDB017680	Inocybe sp. 5210_135	95.35	0.30722	4.7619	0.70922	-	-	0.414446	-	0.0691882	-	1.33285	-	-	0.213346
Ascomycota	UDB037949	Hygrophorus discoideus	100	4.14747	-	1.30933	-	-	0.17762	0.180288	-	-	0.0360231	-	0.181206	0.213346
Basidiomycota	UDB039357	Lactarius rufus	100	-	-	-	-	-	-	-	-	7.41176	-	-	-	0.206781
Ascomycota	UDB035164	Unidentified sp. 5210_125	81.13	-	-	0.109111	-	-	0.118413	1.6226	-	-	0.180115	0.0407997	0.647165	0.203499
Basidiomycota	UDB028184	Unidentified sp. 5210_99	87.38	-	-	-	-	-	0.828893	2.82452	-	-	-	-	-	0.200217
Basidiomycota	UDB034371	Ciliolarina sp. 5210_185	97.08	-	-	-	0.622483	0.538414	-	-	-	-	-	-	-	0.196934
Ascomycota	MN900630	Sydowia polyspora	100	-	-	-	0.311241	0.869745	-	-	-	-	-	-	-	0.193652
Ascomycota	UDB031480	Unidentified sp. 5210_127	87.75	-	-	-	0.787257	0.310623	-	-	-	-	-	-	-	0.19037
Ascomycota	UDB0754226	Unidentified sp. 5208_17	100	0.768049	-	0.763775	-	-	0.17762	0.360577	0.0461255	1.17647	0.540346	-	-	0.180523
Ascomycota	UDB0778439	Unidentified sp. 5210_142	77.82	-	-	-	-	-	-	3.30529	-	-	-	-	-	0.180523
Ascomycota	UDB025606	Unidentified sp. 5210_131	79.47	-	-	-	-	-	0.0592066	1.20192	0.0691882	-	0.432277	0.571195	0.129433	0.180523
Ascomycota	UDB036105	Cortinarius sp. 5208_167	98.25	-	-	-	0.677408	0.35204	-	-	-	-	-	-	-	0.177241
Ascomycota	UDB034363	Unidentified sp. 5210_199	87.87	-	-	-	-	-	-	-	-	6.35294	-	-	-	0.177241
Ascomycota	UDB022360	Inocybe fuscidula	100	-	-	0.0545554	-	-	0.53286	2.58413	-	-	-	-	-	0.173959
Ascomycota	MN903627	Unidentified sp. 5210_203	99	-	-	-	0.768949	0.186374	-	-	-	-	-	-	-	0.167394
Ascomycota	UDB035046	Unidentified sp. 5210_97	79.3	0.614439	-	1.52755	-	-	0.888099	0.120192	0.0230627	-	-	-	-	0.164112
Ascomycota	UDB0780453	Icmadophila sp. 5210_157	94.55	-	-	-	0.311241	0.683371	-	-	-	-	-	-	-	0.164112
Ascomycota	MT469925	Hyaloscypha variabilis	100	-	-	1.25477	-	-	1.42096	0.0600962	-	-	0.0360231	-	-	0.16083
Ascomycota	UDB035382	Botrytis allii	100	-	-	-	-	-	2.07223	0.240385	-	-	0.108069	0.163199	0.0258866	0.154265
Ascomycota	UDB0778858	Unidentified sp. 5208_78	90.57	-	-	0.436443	-	-	2.07223	0.240385	-	-	-	-	-	0.154265
Ascomycota	UDB027816	Cladophialophora sp. 5210_140	98.43	-	-	-	0.366166	0.559122	-	-	-	-	-	-	-	0.154265
Basidiomycota	UDB035521	Humicola sp. 5208_109	95.04	-	-	-	0.274625	0.662663	-	-	-	-	-	-	-	0.154265
Basidiomycota	UDB0780355	Unidentified sp. 5210_194	81.82	0.30722	-	0.600109	-	-	0.888099	0.420673	-	-	0.0720461	0.0407997	0.207093	0.150983
Ascomycota	UDB035691	Unidentified sp. 5210_155	81.72	-	-	-	-	0.952578	-	-	-	-	-	-	-	0.150983
Ascomycota	UDB0780825	Trichoderma viride	100	0.15361	-	0.109111	-	-	1.7762	0.0600962	0.0230627	1.05882	0.0360231	-	-	0.147701
Basidiomycota	HM189724	Cenococcum geophilum	100	-	-	2.40044	-	-	0.0592066	-	-	-	-	-	-	0.147701
Ascomycota	KP897258	Unidentified sp. 5210_163	100	-	-	-	-	-	0.118413	0.120192	-	-	-	-	1.00958	0.141136
Ascomycota	UDB038221	Piloderma sphaerosporum	100	-	-	-	0.274625	0.57983	-	-	-	-	-	-	-	0.141136
Ascomycota	UDB035048	Humicolopsis cephalosporioides	100	0.30722	-	-	-	-	0.118413	-	-	-	1.36888	-	-	0.137854
Ascomycota	UDB0780350	Unidentified sp. 5210_193	83.94	-	-	-	0.384475	0.434873	-	-	-	-	-	-	-	0.137854
Basidiomycota	KM390761	Unidentified sp. 5210_37	100	-	-	0.0545554	-	-	0.888099	0.180288	0.115314	1.52941	0.0720461	0.0815993	-	0.134572
Ascomycota	UDB0780688	Unidentified sp. 5210_79	89.17	0.30722	-	0.381888	-	-	1.30255	0.360577	0.0230627	-	0.108069	-	-	0.134572
Basidiomycota	MN903209	Unidentified sp. 5210_169	100	-	-	-	0.640791	0.124249	-	-	-	-	-	-	-	0.134572
Basidiomycota	UDB0778858	Unidentified sp. 5210_207	93.44	-	-	-	0.476016	0.289915	-	-	-	-	-	-	-	0.13129
Ascomycota	UDB0778054	Suillus luteus	100	-	-	-	0.0183083	0.786912	-	-	-	-	-	-	-	0.128007
Ascomycota	MK762595	Phaeomoniella pinifoliorum	100	-	-	-	0.292933	0.455581	-	-	-	-	-	-	-	0.124725
Ascomycota	UDB017618	Hygrocybe sp. 5210_192	96.15	-	-	-	-	-	2.19065	-	-	-	-	-	-	0.121443
Ascomycota	UDB0780454	Unidentified sp. 5210_167	86.75	0.30722	-	1.25477	-	-	0.53286	0.120192	-	-	-	-	-	0.118161
Ascomycota	UDB023484	Russula adusta	100	-	-	-	-	-	-	-	-	-	-	0.367197	0.647165	0.111596
Ascomycota	UDB035048	Unidentified sp. 5210_206	87.8	-	-	1.30933	-	-	0.0592066	0.120192	-	-	-	0.285598	-	0.111596
Ascomycota	MT241972	Unidentified sp. 5208_50	100	-	-	-	-	-	-	-	-	-	0.0360231	0.367197	0.595392	0.108314
Ascomycota	UDB016358	Unidentified sp. 5210_130	79.31	0.15361	1.5873	0.600109	-	-	0.17762	-	-	-	0.540346	-	-	0.101749
Ascomycota	UDB022974	Unidentified sp. 5210_245	79.84	-	-	-	0.439399	0.144958	-	-	-	-	-	-	-	0.101749
Basidiomycota	UDB0778868	Brunnipila fuscescens	99.16	-	-	-	-	-	-	-	-	-	1.08069	-	-	0.0984672
Ascomycota	UDB003062	Unidentified sp. 5210_210	77.08	-	-	-	0.0915416	0.517706	-	-	-	-	-	-	-	0.0984672
Basidiomycota	UDB0780674	Unidentified sp. 5210_248	88.84	-	-	-	0.0915416	0.517706	-	-	-	-	-	-	-	0.0984672
Ascomycota	MN903389	Unidentified sp. 5208_47	100	-	-	0.600109	-	-	-	-	-	-	-	0.734394	-	0.095185
Basidiomycota	LT854697	Malassezia restricta	100	-	-	-	0.0915416	0.455581	-	-	-	-	-	-	-	0.0886205
Ascomycota	MG828280	Unidentified sp. 5210_5	83	-	-	0.436443	-	-	0.118413	-	0.0230627	0.470588	0.252161	0.163199	-	0.0853382
Basidiomycota	MT265865	Unidentified sp. 5210_160	100	-	-	-	-	-	-	-	-	-	0.936599	-	-	0.0853382
Ascomycota	MN902423	Unidentified sp. 5208_103	100	-	-	-	-	-	-	-	-	-	0.144092	0.122399	0.491846	0.0853382
Ascomycota	UDB035053	Unidentified sp. 5210_264	80.99	-	-	-	-	0.538414	-	-	-	-	-	-	-	0.0853382
Ascomycota	UDB027816	Unidentified sp. 5210_69	80.38	0.30722	-	-	-	-	0.17762	0.420673	-	1.05882	0.144092	-	-	0.082056
Ascomycota	UDB022974	Unidentified sp. 5210_148	79.45	-	-	-	-	-	1.48017	-	-	-	-	-	-	0.082056
Ascomycota	KM493981	Unidentified sp. 5208_33	99	-	-	-	-	-	0.17762	1.32212	-	-	-	-	-	0.082056
Ascomycota	MN902679	Unidentified sp. 5210_146	100	0.768049	1.5873	0.872886	-	-	0.0592066	-	-	-	0.0720461	-	-	0.082056
Basidiomycota	LT854697	Malassezia restricta	100	-	-	-	-	-	1.48017	-	-	-	-	-	-	0.082056
Ascomycota	OW839195	Unidentified sp. 5208_37	99	-	-	-	0.164775	0.331332	-	-	-	-	-	-	-	0.082056
Basidiomycota	UDB0778018	Unidentified sp. 5210_75	78.75	-	1.5873	0.163666	-	-	-	0.0600962	-	2	0.0720461	-	-	0.0787738
Ascomycota	UDB024810	Trechispora invisitata	100	-	-	0.654664	-	-	0.35524	0.0600962	-	0.117647	0.144092	-	-	0.0787738
Basidiomycota	UDB0780350	Unidentified sp. 5210_170	85.08	0.30722	-	0.272777	-	-	0.35524	0.300481	-	0.588235	0.0360231	-	-	0.0787738
Ascomycota	UDB035238	Unidentified sp. 5208_59	87.78	0.15361	-	0.436443	-	-	0.0592066	-	0.0461255	1.05882	0.108069	-	-	0.0787738
Basidiomycota	UDB035053	Unidentified sp. 5210_244	79.54	-	-	-	0.0183083	0.476289	-	-	-	-	-	-	-	0.0787738
Basidiomycota	UDB0778865	Unidentified sp. 5210_243	91.8	-	-	-	-	-	-	-	0.369004	-	0.144092	-	0.103546	0.0787738
Ascomycota	UDB035516	Unidentified sp. 5208_104	93.9	-	-	0.109111	-	-	1.24334	-	0.0230627	-	-	-	-	0.0787738
Ascomycota	UDB023354	Unidentified sp. 5210_183	82.38	-	-	-	-	-	-	-	-	-	0.324207	0.367197	0.129433	0.0754915
Ascomycota	UDB031084	Unidentified sp. 5208_417	80.25	-	-	-	-	-	-	-	-	-	-	-	0.595392	0.0754915
Ascomycota	UDB016438	Unidentified sp. 5208_263	88.2	-	-	-	0.2197	0.22779	-	-	-	-	-	-	-	0.0754915
Basidiomycota	UDB0780758	Unidentified sp. 5210_117	87.55	-	-	-	0.128158	0.310623	-	-	-	-	-	-	-	0.0722093
Ascomycota	UDB0778333	Hygrophorus sp. 5208_259	94.94	0.30722	-	0.272777	-	-	0.53286	0.0600962	0.0461255	-	0.108069	-	-	0.0722093
Basidiomycota	UDB035230	Unidentified sp. 5210_214	89.75	0.30722	1.5873	0.654664	-	-	0.17762	-	-	-	-	0.163199	-	0.0722093
Basidiomycota	UDB031355	Russula sanguinea	100	0.15361	-	0.600109	-	-	0.592066	-	-	-	-	-	-	0.0722093
Ascomycota	MN902387	Unidentified sp. 5208_69	100	-	-	-	0.256316	0.165666	-	-	-	-	-	-	-	0.0722093
Ascomycota	UDB035415	Unidentified sp. 5210_273	89.64	-	-	-	0.274625	0.144958	-	-	-	-	-	-	-	0.0722093
Ascomycota	UDB036014	Inocybe lacera	100	1.22888	-	-	-	-	0.0592066	0.120192	0.0230627	0.588235	0.108069	0.0407997	-	0.068927
Ascomycota	UDB0778209	Lachnellula subtilissima	100	-	-	-	0.164775	0.248499	-	-	-	-	-	-	-	0.068927
Ascomycota	UDB035142	Unidentified sp. 5210_262	81.75	-	-	-	-	-	-	-	-	-	0.0720461	0.326397	0.284753	0.068927
Basidiomycota	UDB020934	Trichomerium sp. 5210_115	94.8	-	-	0.327332	-	-	0.118413	0.0600962	0.0461255	0.470588	0.144092	0.0407997	-	0.0656448
Basidiomycota	UDB023754	Unidentified sp. 5210_211	87.9	0.30722	-	0.436443	-	-	0.592066	-	-	-	-	-	-	0.0656448
Basidiomycota	MG597466	Oidiodendron chlamydosporicum	100	-	-	0.600109	-	-	0.473653	-	-	-	0.0360231	-	-	0.0656448
Ascomycota	MT355566	Penicillium camemberti	99.6	0.30722	1.5873	-	-	-	0.651273	0.0600962	0.0461255	-	0.0720461	-	-	0.0623626
Ascomycota	UDB028389	Resinicium bicolor	100	-	-	-	-	-	0.888099	0.240385	-	-	-	-	-	0.0623626
Ascomycota	UDB038025	Tricholoma saponaceum	100	-	-	-	-	-	0.71048	-	-	-	0.252161	-	-	0.0623626
Basidiomycota	UDB024380	Cortinarius collinitus	100	-	-	-	-	-	0.0592066	1.08173	-	-	-	-	-	0.0623626
Ascomycota	UDB0778283	Unidentified sp. 5210_313	81.78	-	-	-	0.256316	0.103541	-	-	-	-	-	-	-	0.0623626
Ascomycota	UDB020933	Unidentified sp. 5210_311	90.37	2.91859	-	-	-	-	-	-	-	-	-	-	-	0.0623626
Ascomycota	OK324346	Unidentified sp. 5210_276	98	-	-	-	-	0.393456	-	-	-	-	-	-	-	0.0623626
Ascomycota	UDB035322	Tolypocladium inflatum	98.79	-	-	-	0.183083	0.186374	-	-	-	-	-	-	-	0.0623626
Basidiomycota	UDB028184	Unidentified sp. 5210_44	89.12	-	-	-	-	-	1.00651	-	-	-	0.0360231	-	-	0.0590803
Ascomycota	KU063600	Unidentified sp. 5210_90	97	-	-	0.109111	-	-	0.0592066	0.901442	-	-	-	-	-	0.0590803
Ascomycota	UDB0780350	Acrodontium crateriforme	99.16	-	-	-	0.238008	0.103541	-	-	-	-	-	-	-	0.0590803
Basidiomycota	UDB035011	Unidentified sp. 5210_278	93.44	-	-	-	-	-	-	-	-	-	0.648415	-	-	0.0590803
Ascomycota	UDB035293	Unidentified sp. 5210_323	81.99	-	-	-	-	0.372748	-	-	-	-	-	-	-	0.0590803
Basidiomycota	KX589170	Chaetothyriomycetidae sp. 5208_56	98	0.30722	-	0.218221	-	-	0.236827	0.0600962	0.0230627	0.352941	-	0.0407997	0.0258866	0.0557981
Basidiomycota	MT561396	Microsphaeropsis olivacea	100	-	-	0.218221	-	-	-	0.0600962	0.0461255	0.823529	0.0360231	0.0815993	-	0.0557981
Basidiomycota	UDB0778731	Unidentified sp. 5208_88	90.85	-	-	-	-	-	1.00651	-	-	-	-	-	-	0.0557981
Ascomycota	UDB025172	Helotiales sp. 5210_190	97.73	-	-	-	-	-	0.35524	0.360577	-	-	0.0720461	-	0.0776598	0.0557981
Ascomycota	UDB035011	Unidentified sp. 5210_246	93.44	-	-	-	-	-	-	-	-	-	0.576369	0.0407997	-	0.0557981
Ascomycota	UDB0780457	Unidentified sp. 5208_73	81.03	-	-	-	-	-	0.0592066	-	0.230627	-	0.144092	0.0815993	-	0.0557981
Ascomycota	UDB0778858	Unidentified sp. 5208_60	93.44	-	-	-	-	-	-	1.02163	-	-	-	-	-	0.0557981
Ascomycota	MG827987	Unidentified sp. 5210_9	99	-	-	0.0545554	-	-	0.118413	-	0.0691882	0.823529	0.0720461	0.0407997	-	0.0525158
Basidiomycota	UDB028005	Mortierella sp. 5210_91	98.55	0.15361	3.1746	0.109111	-	-	0.473653	-	-	-	0.108069	-	-	0.0525158
Basidiomycota	UDB018375	Unidentified sp. 5210_110	74.19	-	-	0.327332	-	-	0.414446	0.120192	-	-	0.0360231	-	-	0.0525158
Ascomycota	JX392812	Trechispora sp. 5208_19	99	-	-	0.545554	-	-	0.296033	-	-	-	0.0360231	-	-	0.0525158
Basidiomycota	KT900146	Mycena cinerella	100	0.15361	-	-	-	-	-	0.901442	-	-	-	-	-	0.0525158
Basidiomycota	UDB017618	Hygrocybe sp. 5210_150	96.15	0.614439	-	0.218221	-	-	0.118413	-	-	-	0.108069	-	0.0776598	0.0525158
Ascomycota	UDB021997	Mycena flavoalba	100	0.15361	-	-	-	-	0.17762	0.600962	-	-	0.0720461	-	-	0.0525158
Ascomycota	UDB027562	Neonectria sp. 5210_302	100	-	-	-	0.2197	0.0828329	-	-	-	-	-	-	-	0.0525158
Ascomycota	DQ267125	Unidentified sp. 5210_226	100	-	-	0.163666	-	-	-	-	-	-	0.0360231	0.0407997	0.284753	0.0525158
Ascomycota	UDB035088	Unidentified sp. 5210_288	86.9	-	-	-	-	-	-	-	-	-	0.576369	-	-	0.0525158
Ascomycota	UDB022877	Unidentified sp. 5208_46	78.07	-	-	-	-	0.331332	-	-	-	-	-	-	-	0.0525158
Ascomycota	UDB035391	Unidentified sp. 5210_268	78	-	-	-	0.201391	0.103541	-	-	-	-	-	-	-	0.0525158
Ascomycota	UDB016423	Helvellosebacina sp. 5210_283	100	-	-	-	0.0915416	0.22779	-	-	-	-	-	-	-	0.0525158
Ascomycota	UDB026402	Unidentified sp. 5210_136	89.81	0.768049	-	0.163666	-	-	0.296033	-	-	0.117647	0.0360231	-	-	0.0492336
Basidiomycota	UDB027345	Mortierella sp. 5210_107	99.09	0.30722	1.5873	0.490998	-	-	0.118413	-	-	-	0.0360231	-	-	0.0492336
Ascomycota	UDB028088	Mortierella sp. 5210_126	97.58	-	-	-	-	-	-	0.240385	0.0230627	0.705882	0.108069	0.0407997	-	0.0492336
Ascomycota	UDB027965	Tuber sp. 5210_271	100	-	-	-	0.0915416	0.207082	-	-	-	-	-	-	-	0.0492336
Ascomycota	UDB026277	Unidentified sp. 5208_264	92.08	-	-	-	-	-	-	0.841346	-	-	-	0.0407997	-	0.0492336
Ascomycota	UDB027341	Unidentified sp. 5208_173	83.14	-	-	-	-	-	-	-	-	-	-	0.448796	0.103546	0.0492336
Ascomycota	UDB035063	Unidentified sp. 5210_52	83.33	-	1.5873	-	-	-	-	-	0.0461255	0.941176	0.0360231	-	0.0517732	0.0459514
Ascomycota	UDB024179	Unidentified sp. 5208_199	91.63	-	-	0.109111	-	-	0.17762	0.180288	0.0230627	-	0.180115	-	-	0.0459514
Ascomycota	UDB0778289	Arachnopeziza sp. 5210_205	95.67	0.15361	1.5873	0.0545554	-	-	-	0.0600962	-	0.705882	-	0.0407997	0.0776598	0.0459514
Ascomycota	UDB0778925	Unidentified sp. 5208_427	76.28	-	-	0.0545554	-	-	-	0.721154	-	-	-	0.0407997	-	0.0459514
Ascomycota	UDB035239	Unidentified sp. 5208_131	89.76	-	-	0.381888	-	-	0.35524	-	-	-	0.0360231	-	-	0.0459514
Basidiomycota	UDB016431	Sebacina sp. 5210_293	100	-	-	-	0.256316	-	-	-	-	-	-	-	-	0.0459514
Ascomycota	UDB016358	Sistotrema sp. 5210_304	95.31	-	-	-	0.0183083	0.269207	-	-	-	-	-	-	-	0.0459514
Ascomycota	UDB035504	Unidentified sp. 5210_324	79.77	-	-	-	0.0183083	0.269207	-	-	-	-	-	-	-	0.0459514
Basidiomycota	UDB035639	Unidentified sp. 5210_387	81.79	-	-	-	0.0732332	0.207082	-	-	-	-	-	-	-	0.0459514
Basidiomycota	MN396912	Unidentified sp. 5210_71	100	-	-	0.0545554	-	-	0.651273	0.0600962	-	-	-	-	-	0.0426691
Basidiomycota	MT635288	Cladosporium herbarum	100	0.30722	-	-	-	-	-	0.0600962	0.138376	0.470588	-	-	-	0.0426691
Ascomycota	UDB035086	Unidentified sp. 5210_143	80.57	-	-	0.109111	-	-	0.0592066	0.0600962	0.0230627	0.470588	0.144092	-	-	0.0426691
Ascomycota	UDB022757	Unidentified sp. 5210_195	75.4	-	-	-	-	-	-	-	-	-	0.432277	0.0407997	-	0.0426691
Basidiomycota	ON119255	Unidentified sp. 5208_145	100	-	-	-	-	-	0.0592066	-	0.25369	-	-	-	0.0258866	0.0426691
Ascomycota	UDB027531	Unidentified sp. 5210_295	91.86	-	-	-	0.0183083	0.248499	-	-	-	-	-	-	-	0.0426691
Basidiomycota	UDB022877	Unidentified sp. 5210_290	78.07	-	-	-	0.128158	0.124249	-	-	-	-	-	-	-	0.0426691
Ascomycota	UDB035046	Unidentified sp. 5208_236	79.77	-	-	-	0.146466	0.103541	-	-	-	-	-	-	-	0.0426691
Basidiomycota	UDB024185	Unidentified sp. 5210_296	87.06	-	-	0.0545554	-	-	0.0592066	-	-	-	0.0720461	0.0407997	0.207093	0.0426691
Ascomycota	UDB035392	Unidentified sp. 5210_265	80.26	-	-	-	0.0915416	0.165666	-	-	-	-	-	-	-	0.0426691
Basidiomycota	UDB035194	Unidentified sp. 5210_378	74.8	-	-	-	0.0732332	0.186374	-	-	-	-	-	-	-	0.0426691
Basidiomycota	MT138616	Umbelopsis dimorpha	100	-	-	-	0.183083	0.0621247	-	-	-	-	-	-	-	0.0426691
Basidiomycota	UDB027816	Unidentified sp. 5210_100	82.1	-	1.5873	-	-	-	-	0.180288	0.0230627	-	0.252161	-	-	0.0393869
Ascomycota	UDB011239	Russula nauseosa	100	-	-	0.272777	-	-	0.35524	0.0600962	-	-	-	-	-	0.0393869
Basidiomycota	UDB039502	Scopuloides hydnoides	99.32	-	-	-	-	-	-	0.120192	-	-	0.108069	0.0407997	0.15532	0.0393869
Basidiomycota	UDB017618	Hygrocybe sp. 5208_98	96.15	0.460829	-	0.272777	-	-	0.0592066	-	-	-	0.0360231	-	0.0517732	0.0393869
Ascomycota	UDB025606	Mytilinidion sp. 5210_305	96.51	-	-	-	0.0732332	0.165666	-	-	-	-	-	-	-	0.0393869
Ascomycota	UDB025606	Unidentified sp. 5210_357	78.63	-	-	-	-	-	-	0.661058	-	0.117647	-	-	-	0.0393869
Ascomycota	UDB033340	Typhula sp. 5208_156	95.45	-	-	-	0.0366166	0.207082	-	-	-	-	-	-	-	0.0393869
Ascomycota	UDB027816	Unidentified sp. 5210_277	79.92	-	-	-	-	-	-	0.721154	-	-	-	-	-	0.0393869
Basidiomycota	UDB027341	Unidentified sp. 5210_350	91.15	-	-	-	0.2197	-	-	-	-	-	-	-	-	0.0393869
Basidiomycota	UDB031480	Unidentified sp. 5210_137	89.37	0.30722	-	0.0545554	-	-	0.296033	-	-	0.235294	0.0360231	-	-	0.0361046
Basidiomycota	MN947395	Phialocephala fortinii	100	-	-	-	-	-	-	-	0.0691882	0.823529	0.0360231	-	-	0.0361046
Basidiomycota	UDB031211	Unidentified sp. 5210_217	89.71	0.15361	-	-	-	-	0.592066	-	-	-	-	-	-	0.0361046
Ascomycota	UDB027741	Unidentified sp. 5210_235	78.91	-	-	-	-	-	-	-	0.0461255	-	0.288184	0.0407997	-	0.0361046
Basidiomycota	UDB033340	Typhula sp. 5210_232	95.45	-	-	-	-	-	0.414446	0.240385	-	-	-	-	-	0.0361046
Basidiomycota	UDB025172	Helotiales sp. 5208_214	100	-	-	-	-	-	0.651273	-	-	-	-	-	-	0.0361046
Ascomycota	UDB035504	Unidentified sp. 5210_270	83.72	-	-	0.218221	-	-	0.118413	0.300481	-	-	-	-	-	0.0361046
Chytridiomycota	UDB037935	Tricholoma portentosum	100	-	-	-	-	0.22779	-	-	-	-	-	-	-	0.0361046
Ascomycota	UDB016223	Unidentified sp. 5210_291	84.55	0.460829	-	0.218221	-	-	-	0.0600962	-	-	0.0720461	0.0407997	-	0.0361046
Ascomycota	UDB0780457	Unidentified sp. 5210_417	83.47	-	-	-	-	-	-	-	-	-	-	0.326397	0.0776598	0.0361046
Ascomycota	UDB033350	Pterula sp. 5210_351	95.54	-	-	-	0.201391	-	-	-	-	-	-	-	-	0.0361046
Ascomycota	UDB026397	Amphinema sp. 5210_68	100	-	-	0.0545554	-	-	0.0592066	0.120192	-	-	0.144092	-	0.0517732	0.0328224
Basidiomycota	UDB035129	Unidentified sp. 5210_139	88.93	-	-	-	-	-	0.473653	0.0600962	-	-	-	-	0.0258866	0.0328224
Ascomycota	UDB032068	Inocybe sp. 5208_224	95.88	0.15361	-	0.0545554	-	-	0.118413	-	0.0461255	0.117647	0.0720461	0.0407997	-	0.0328224
Ascomycota	KP891398	Unidentified sp. 5208_1	100	0.15361	-	0.0545554	-	-	0.0592066	-	0.0230627	0.470588	-	0.0815993	-	0.0328224
Ascomycota	UDB0780680	Unidentified sp. 5210_208	92.62	-	-	-	-	-	-	0.600962	-	-	-	-	-	0.0328224
Basidiomycota	KP897276	Unidentified sp. 5210_249	100	-	-	-	-	-	-	0.0600962	0.0230627	-	0.0720461	0.0815993	0.103546	0.0328224
Basidiomycota	UDB0780165	Unidentified sp. 5210_258	74.91	-	-	-	-	-	-	0.600962	-	-	-	-	-	0.0328224
Ascomycota	MK627124	Unidentified sp. 5210_298	100	-	-	-	0.0183083	0.186374	-	-	-	-	-	-	-	0.0328224
Ascomycota	UDB027635	Cladophialophora sp. 5210_400	98.12	-	-	-	-	-	0.0592066	-	0.0230627	-	0.216138	-	0.0517732	0.0328224
Ascomycota	UDB018076	Gymnopus dryophilus	100	-	-	-	0.0549249	0.144958	-	-	-	-	-	-	-	0.0328224
Basidiomycota	UDB034374	Unidentified sp. 5210_395	81.44	0.15361	-	0.327332	-	-	0.118413	-	-	-	-	0.0407997	-	0.0328224
Ascomycota	UDB027816	Unidentified sp. 5208_249	81.08	-	-	-	0.10985	0.0828329	-	-	-	-	-	-	-	0.0328224
Basidiomycota	UDB0780455	Unidentified sp. 5210_468	93.25	-	-	-	-	-	-	-	-	-	0.0720461	-	0.207093	0.0328224
Basidiomycota	MN902403	Unidentified sp. 5208_48	100	-	-	-	0.128158	0.0621247	-	-	-	-	-	-	-	0.0328224
Basidiomycota	UDB035258	Unidentified sp. 5208_599	82.61	-	-	-	0.0732332	0.124249	-	-	-	-	-	-	-	0.0328224
Basidiomycota	UDB036297	Unidentified sp. 5210_326	82.89	-	-	-	0.0732332	0.124249	-	-	-	-	-	-	-	0.0328224
Ascomycota	UDB031416	Unidentified sp. 5210_329	77.87	-	-	-	0.128158	0.0621247	-	-	-	-	-	-	-	0.0328224
Ascomycota	KU059580	Suillus luteus	99	0.30722	-	-	-	-	0.118413	-	0.0461255	0.117647	0.0720461	-	-	0.0295402
Basidiomycota	UDB035053	Unidentified sp. 5210_56	76.98	-	-	-	-	-	-	-	-	0.705882	0.108069	-	-	0.0295402
Ascomycota	NR_137946	Trichomerium sp. 5208_23	97	-	-	0.0545554	-	-	-	0.0600962	-	-	0.0720461	0.0815993	0.0776598	0.0295402
Basidiomycota	UDB017867	Mycenella sp. 5208_272	95.95	-	-	-	-	-	0.17762	0.120192	-	0.117647	0.0360231	-	0.0517732	0.0295402
Basidiomycota	MN902564	Unidentified sp. 5208_108	100	0.15361	-	0.0545554	-	-	0.236827	0.180288	-	-	-	-	-	0.0295402
Ascomycota	UDB017606	Cortinarius sp. 5210_187	96.72	0.15361	-	0.163666	-	-	0.0592066	0.0600962	0.0461255	-	-	0.0407997	-	0.0295402
Basidiomycota	UDB017618	Hygrocybe sp. 5210_229	96.15	-	-	-	-	-	0.473653	0.0600962	-	-	-	-	-	0.0295402
Ascomycota	UDB0778969	Ganoderma applanatum	100	0.15361	-	-	-	-	0.236827	0.120192	-	-	0.0720461	-	-	0.0295402
Basidiomycota	MN902456	Unidentified sp. 5208_79	100	0.15361	-	0.218221	-	-	0.17762	-	-	-	0.0360231	-	-	0.0295402
Ascomycota	UDB001740	Piloderma bicolor	100	0.15361	-	-	-	-	-	-	-	-	-	-	0.207093	0.0295402
Ascomycota	UDB031688	Trichophaea sp. 5210_263	98.05	-	-	-	-	-	0.0592066	0.360577	0.0230627	-	0.0360231	-	-	0.0295402
Basidiomycota	LR872624	Unidentified sp. 5208_58	100	-	-	-	-	-	-	-	-	-	-	-	0.23298	0.0295402
Ascomycota	KT965059	Unidentified sp. 5210_256	100	-	-	-	0.10985	0.0621247	-	-	-	-	-	-	-	0.0295402
Basidiomycota	UDB026399	Saccharomycetales sp. 5208_71	99.34	0.921659	-	0.109111	-	-	0.0592066	-	-	-	-	-	-	0.0295402
Basidiomycota	UDB035230	Unidentified sp. 5210_358	85.37	-	-	-	0.0732332	0.103541	-	-	-	-	-	-	-	0.0295402
Ascomycota	UDB038237	Unidentified sp. 5210_285	84.69	-	-	-	-	0.186374	-	-	-	-	-	-	-	0.0295402
Basidiomycota	UDB0780759	Penicillium bialowiezense	100	-	-	-	-	-	0.17762	-	0.0922509	-	-	-	0.0517732	0.0295402
Basidiomycota	UDB0778922	Unidentified sp. 5208_578	85.37	-	-	-	-	-	0.53286	-	-	-	-	-	-	0.0295402
Ascomycota	UDB013417	Unidentified sp. 5210_306	87.39	-	-	-	0.0366166	0.144958	-	-	-	-	-	-	-	0.0295402
Ascomycota	MN902728	Unidentified sp. 5208_80	100	-	-	-	0.0183083	0.165666	-	-	-	-	-	-	-	0.0295402
Ascomycota	UDB022758	Unidentified sp. 5208_128	80.39	-	-	-	0.0366166	0.144958	-	-	-	-	-	-	-	0.0295402
Ascomycota	UDB031480	Unidentified sp. 5210_344	87.67	-	-	-	0.164775	-	-	-	-	-	-	-	-	0.0295402
Ascomycota	UDB035011	Unidentified sp. 5210_47	87.67	0.30722	-	0.0545554	-	-	-	0.120192	-	0.117647	0.0360231	0.0407997	-	0.0262579
Ascomycota	UDB022758	Unidentified sp. 5210_62	80.39	-	-	-	-	-	0.236827	0.180288	-	-	0.0360231	-	-	0.0262579
Ascomycota	UDB035485	Unidentified sp. 5210_89	92.92	-	-	0.218221	-	-	0.0592066	0.0600962	-	-	0.0720461	-	-	0.0262579
Ascomycota	UDB0780457	Unidentified sp. 5210_122	84	-	-	-	-	0.165666	-	-	-	-	-	-	-	0.0262579
Ascomycota	KT900146	Mycena cinerella	100	-	-	-	0.0549249	0.103541	-	-	-	-	-	-	-	0.0262579
Ascomycota	UDB008299	Amphinema sp. 5210_175	100	-	-	-	-	-	0.236827	0.0600962	-	-	0.108069	-	-	0.0262579
Ascomycota	UDB038238	Unidentified sp. 5210_153	79.87	0.15361	-	0.0545554	-	-	-	0.0600962	0.0461255	0.117647	0.0360231	0.0407997	-	0.0262579
Ascomycota	KX133008	Scoliciosporum umbrinum	100	-	-	0.0545554	-	-	0.0592066	-	0.0230627	0.235294	-	0.0815993	0.0258866	0.0262579
Ascomycota	UDB0778858	Unidentified sp. 5210_220	86.07	-	-	-	-	-	0.0592066	0.0600962	0.138376	-	-	-	-	0.0262579
Chytridiomycota	UDB022866	Unidentified sp. 5210_314	79.28	-	-	0.163666	-	-	0.0592066	-	-	-	0.108069	-	0.0258866	0.0262579
Ascomycota	UDB039561	Unidentified sp. 5210_212	93.33	-	-	-	-	-	0.473653	-	-	-	-	-	-	0.0262579
Ascomycota	UDB035394	Unidentified sp. 5210_279	87.24	-	-	-	-	0.165666	-	-	-	-	-	-	-	0.0262579
Ascomycota	UDB023354	Unidentified sp. 5208_237	91.32	-	-	-	-	-	-	-	-	-	0.0720461	-	0.15532	0.0262579
Basidiomycota	FJ553582	Unidentified sp. 5208_12	100	-	-	-	0.0732332	0.0828329	-	-	-	-	-	-	-	0.0262579
Ascomycota	UDB015013	Unidentified sp. 5210_342	88.66	-	-	-	-	-	-	-	-	-	0.0720461	0.0407997	0.129433	0.0262579
Basidiomycota	UDB038029	Phallus impudicus	100	-	-	-	-	-	-	-	-	-	-	-	0.207093	0.0262579
Basidiomycota	UDB0754226	Unidentified sp. 5208_17	93.03	-	-	0.109111	-	-	-	-	0.0691882	-	0.108069	-	-	0.0262579
Ascomycota	UDB038237	Unidentified sp. 5210_489	90.28	-	-	-	-	-	0.414446	0.0600962	-	-	-	-	-	0.0262579
Basidiomycota	UDB0780350	Unidentified sp. 5208_130	85.08	1.22888	-	-	-	-	-	-	-	-	-	-	-	0.0262579
Ascomycota	UDB0780331	Unidentified sp. 5208_106	91.8	-	-	-	0.128158	0.0207082	-	-	-	-	-	-	-	0.0262579
Basidiomycota	UDB026402	Unidentified sp. 5208_239	89.35	-	-	-	0.0549249	0.103541	-	-	-	-	-	-	-	0.0262579
Ascomycota	JX536159	Gymnopus dryophilus	100	-	-	0.109111	-	-	-	-	0.0691882	-	0.0360231	0.0407997	-	0.0229757
Ascomycota	UDB028259	Meliniomyces sp. 5210_55	99.58	-	-	-	-	-	0.118413	0.0600962	-	0.117647	0.108069	-	-	0.0229757
Ascomycota	MN902367	Unidentified sp. 5208_2	100	-	-	0.109111	-	-	0.0592066	0.0600962	0.0461255	-	-	0.0407997	-	0.0229757
Ascomycota	KP400571	Cyphellophora sessilis	100	-	-	-	-	-	-	-	-	-	-	-	0.181206	0.0229757
Ascomycota	UDB031181	Unidentified sp. 5210_144	87.37	-	-	0.0545554	-	-	-	-	-	-	0.144092	-	0.0517732	0.0229757
Ascomycota	UDB027816	Unidentified sp. 5210_225	86.74	-	-	-	0.0549249	0.0828329	-	-	-	-	-	-	-	0.0229757
Ascomycota	UDB026277	Unidentified sp. 5210_242	92.08	-	-	0.163666	-	-	-	-	0.0461255	0.117647	-	0.0407997	-	0.0229757
Ascomycota	UDB022776	Unidentified sp. 5210_260	90.2	-	-	-	-	-	-	-	0.161439	-	-	-	-	0.0229757
Ascomycota	KM494107	Unidentified sp. 5208_7	97	-	-	0.109111	-	-	-	-	0.0230627	-	0.144092	-	-	0.0229757
Ascomycota	UDB034965	Unidentified sp. 5210_300	88.52	0.15361	-	-	-	-	-	0.0600962	0.0230627	0.470588	-	-	-	0.0229757
Ascomycota	UDB035639	Unidentified sp. 5210_289	93.18	-	-	-	0.128158	-	-	-	-	-	-	-	-	0.0229757
Ascomycota	UDB0778318	Unidentified sp. 5210_416	83.7	-	-	-	0.0732332	0.0621247	-	-	-	-	-	-	-	0.0229757
Ascomycota	UDB028052	Unidentified sp. 5208_186	83.97	-	-	-	-	-	0.414446	-	-	-	-	-	-	0.0229757
Ascomycota	UDB035485	Unidentified sp. 5210_349	93.75	-	-	-	-	-	-	-	-	-	-	0.285598	-	0.0229757
Ascomycota	UDB001719	Amphinema sp. 5210_332	100	-	-	-	-	-	-	0.420673	-	-	-	-	-	0.0229757
Basidiomycota	UDB035211	Gilmaniella sp. 5208_280	96.4	-	-	0.109111	-	-	0.17762	-	-	-	-	0.0407997	0.0258866	0.0229757
Basidiomycota	UDB016230	Unidentified sp. 5208_306	78.74	1.07527	-	-	-	-	-	-	-	-	-	-	-	0.0229757
Ascomycota	UDB037477	Russula aquosa	100	-	-	-	-	0.144958	-	-	-	-	-	-	-	0.0229757
Ascomycota	UDB0778526	Calycellina sp. 5210_437	97.11	-	-	-	0.0549249	0.0828329	-	-	-	-	-	-	-	0.0229757
Ascomycota	UDB0754030	Unidentified sp. 5208_112	93.91	-	-	-	-	-	-	0.0600962	-	0.235294	-	-	0.0776598	0.0196934
Ascomycota	UDB035258	Potebniamyces gallicola	99.58	-	-	-	-	0.124249	-	-	-	-	-	-	-	0.0196934
Ascomycota	UDB015033	Hypogymnia sp. 5208_182	95.58	-	-	-	-	-	-	-	-	0.588235	0.0360231	-	-	0.0196934
Ascomycota	UDB016411	Athelopsis lembospora	99.67	-	-	0.218221	-	-	0.118413	-	-	-	-	-	-	0.0196934
Ascomycota	UDB019824	Unidentified sp. 5210_189	90.57	-	-	0.272777	-	-	-	-	-	-	0.0360231	-	-	0.0196934
Ascomycota	UDB027816	Unidentified sp. 5210_221	84.09	-	-	-	-	-	-	-	-	0.117647	0.144092	-	0.0258866	0.0196934
Basidiomycota	UDB018027	Mycena rebaudengoi	99.68	-	-	-	-	-	-	-	-	0.705882	-	-	-	0.0196934
Ascomycota	UDB035260	Unidentified sp. 5210_319	86.87	-	-	0.0545554	-	-	-	-	-	0.470588	0.0360231	-	-	0.0196934
Ascomycota	UDB0780457	Unidentified sp. 5208_76	83.33	-	-	-	-	-	0.35524	-	-	-	-	-	-	0.0196934
Ascomycota	UDB0754226	Hyphodiscus sp. 5210_472	95.9	-	-	0.0545554	-	-	0.118413	-	-	-	0.108069	-	-	0.0196934
Zygomycota	UDB039562	Lecanicillium sp. 5208_124	100	-	-	-	0.0183083	0.103541	-	-	-	-	-	-	-	0.0196934
Basidiomycota	MT242049	Unidentified sp. 5208_67	100	-	-	0.218221	-	-	-	0.120192	-	-	-	-	-	0.0196934
Basidiomycota	UDB0754226	Hyphodiscus sp. 5210_415	95.92	-	-	-	-	-	-	-	-	-	-	-	0.15532	0.0196934
Basidiomycota	UDB031480	Unidentified sp. 5208_94	89.37	-	-	-	0.0183083	0.103541	-	-	-	-	-	-	-	0.0196934
Basidiomycota	UDB035266	Unidentified sp. 5210_368	90.4	-	-	-	-	-	0.296033	0.0600962	-	-	-	-	-	0.0196934
Ascomycota	UDB026402	Unidentified sp. 5210_425	85.25	-	-	-	-	0.124249	-	-	-	-	-	-	-	0.0196934
Ascomycota	UDB0780355	Unidentified sp. 5210_545	82	-	-	-	0.0549249	0.0621247	-	-	-	-	-	-	-	0.0196934
Ascomycota	UDB028113	Itersonilia sp. 5210_360	99.39	-	-	-	-	-	-	-	-	-	-	0.203998	0.0258866	0.0196934
Ascomycota	UDB028113	Itersonilia sp. 5210_352	96.34	-	-	-	-	-	-	0.360577	-	-	-	-	-	0.0196934
Ascomycota	UDB039171	Lactarius camphoratus	100	-	-	-	-	-	-	-	0.0461255	-	0.0720461	0.0407997	0.0258866	0.0196934
Basidiomycota	UDB035521	Humicola sp. 5208_109	95.04	-	-	-	-	-	0.0592066	-	-	-	0.144092	-	0.0258866	0.0196934
Ascomycota	UDB033340	Typhula sp. 5208_126	95.45	-	-	-	0.0549249	0.0621247	-	-	-	-	-	-	-	0.0196934
Basidiomycota	UDB036832	Unidentified sp. 5210_320	82.28	-	-	-	-	0.124249	-	-	-	-	-	-	-	0.0196934
Basidiomycota	UDB0778851	Unidentified sp. 5208_542	77.63	-	-	-	-	-	-	0.360577	-	-	-	-	-	0.0196934
Ascomycota	UDB035880	Russula amoenolens	98.75	-	-	-	-	-	-	0.360577	-	-	-	-	-	0.0196934
Ascomycota	UDB016153	Unidentified sp. 5210_435	87.21	-	-	-	0.10985	-	-	-	-	-	-	-	-	0.0196934
Ascomycota	UDB035513	Unidentified sp. 5208_379	79.76	-	-	-	0.0366166	0.0828329	-	-	-	-	-	-	-	0.0196934
Ascomycota	UDB016332	Sebacina sp. 5210_385	99.66	-	-	-	0.10985	-	-	-	-	-	-	-	-	0.0196934
Ascomycota	UDB028005	Unidentified sp. 5210_421	83.1	-	-	-	0.10985	-	-	-	-	-	-	-	-	0.0196934
Ascomycota	UDB003305	Tomentella sp. 5210_427	99.68	-	-	-	0.0183083	0.103541	-	-	-	-	-	-	-	0.0196934
Basidiomycota	UDB025599	Amphinema sp. 5210_436	99.63	-	-	-	0.0366166	0.0828329	-	-	-	-	-	-	-	0.0196934
Ascomycota	UDB038222	Luellia sp. 5210_26	95.05	-	-	-	-	0.103541	-	-	-	-	-	-	-	0.0164112
Ascomycota	UDB035520	Unidentified sp. 5208_93	85.17	-	-	0.272777	-	-	-	-	-	-	-	-	-	0.0164112
Ascomycota	UDB027447	Mortierella sp. 5208_121	95.11	0.15361	-	0.0545554	-	-	-	-	0.0461255	0.117647	-	-	-	0.0164112
Ascomycota	UDB0780331	Unidentified sp. 5210_145	80.56	-	1.5873	0.109111	-	-	0.0592066	-	-	-	-	0.0407997	-	0.0164112
Basidiomycota	UDB023799	Unidentified sp. 5210_181	93.18	-	-	0.109111	-	-	0.17762	-	-	-	-	-	-	0.0164112
Basidiomycota	KY932402	Unidentified sp. 5208_191	100	-	-	-	-	-	0.296033	-	-	-	-	-	-	0.0164112
Glomeromycota	UDB018635	Cortinarius sp. 5210_200	96.09	-	-	-	-	-	0.236827	-	-	-	0.0360231	-	-	0.0164112
Basidiomycota	UDB0778491	Unidentified sp. 5208_388	90.46	-	-	0.0545554	-	-	0.17762	0.0600962	-	-	-	-	-	0.0164112
Ascomycota	UDB028184	Unidentified sp. 5208_117	87.67	-	-	-	-	-	0.0592066	-	-	0.117647	0.108069	-	-	0.0164112
Ascomycota	UDB035059	Unidentified sp. 5208_52	79.67	-	-	0.218221	-	-	-	0.0600962	-	-	-	-	-	0.0164112
Ascomycota	UDB037914	Mycena rosella	100	-	-	-	-	-	-	-	-	0.588235	-	-	-	0.0164112
Basidiomycota	KM494484	Unidentified sp. 5208_8	100	-	-	0.109111	-	-	0.0592066	-	0.0230627	-	-	-	0.0258866	0.0164112
Basidiomycota	UDB035392	Unidentified sp. 5210_196	77.41	-	-	-	-	-	0.296033	-	-	-	-	-	-	0.0164112
Ascomycota	UDB035516	Unidentified sp. 5210_254	93.9	-	-	-	0.0183083	0.0828329	-	-	-	-	-	-	-	0.0164112
Basidiomycota	UDB018066	Otidea mirabilis	99.63	-	-	-	-	-	-	0.300481	-	-	-	-	-	0.0164112
Basidiomycota	UDB0778992	Unidentified sp. 5210_241	85.63	-	-	0.163666	-	-	-	0.120192	-	-	-	-	-	0.0164112
Ascomycota	UDB027787	Unidentified sp. 5208_461	87.8	0.460829	-	0.109111	-	-	-	-	-	-	-	-	-	0.0164112
Basidiomycota	UDB024174	Unidentified sp. 5210_370	81.99	-	-	-	-	0.103541	-	-	-	-	-	-	-	0.0164112
Basidiomycota	UDB035100	Unidentified sp. 5210_347	81.47	0.15361	-	-	-	-	0.0592066	0.120192	-	-	0.0360231	-	-	0.0164112
Basidiomycota	UDB025606	Unidentified sp. 5210_282	88.59	-	-	0.109111	-	-	-	-	-	0.117647	0.0720461	-	-	0.0164112
Basidiomycota	UDB033469	Unidentified sp. 5210_393	78.69	-	-	0.163666	-	-	0.118413	-	-	-	-	-	-	0.0164112
Basidiomycota	UDB034685	Cortinarius semisanguineus	100	-	-	0.0545554	-	-	-	-	0.0230627	-	-	-	0.0776598	0.0164112
Ascomycota	UDB039357	Lactarius rufus	100	-	-	-	-	-	0.296033	-	-	-	-	-	-	0.0164112
Ascomycota	UDB0780303	Phaeosphaeria sp. 5210_301	97.79	0.15361	-	0.218221	-	-	-	-	-	-	-	-	-	0.0164112
Ascomycota	UDB025054	Amanita muscaria	100	-	-	-	-	0.103541	-	-	-	-	-	-	-	0.0164112
Basidiomycota	MN903231	Unidentified sp. 5210_309	100	-	-	-	-	0.103541	-	-	-	-	-	-	-	0.0164112
Basidiomycota	UDB038368	Metapochonia bulbillosa	100	-	-	-	-	-	-	-	-	0.588235	-	-	-	0.0164112
Ascomycota	UDB026402	Unidentified sp. 5210_456	84.72	-	-	0.0545554	-	-	0.236827	-	-	-	-	-	-	0.0164112
Ascomycota	UDB017870	Unidentified sp. 5208_700	86.67	-	-	-	-	-	-	-	-	0.588235	-	-	-	0.0164112
Ascomycota	UDB022101	Mycena stylobates	98.69	-	-	-	-	-	-	-	0.0461255	-	0.108069	-	-	0.0164112
Ascomycota	UDB016411	Athelopsis sp. 5210_365	97.02	-	-	0.272777	-	-	-	-	-	-	-	-	-	0.0164112
Ascomycota	UDB035100	Unidentified sp. 5210_461	82.03	-	-	-	-	0.103541	-	-	-	-	-	-	-	0.0164112
Basidiomycota	KU837669	Unidentified sp. 5210_338	100	-	-	-	-	-	-	-	-	-	-	-	0.129433	0.0164112
Ascomycota	NR_120226	Phaeococcomyces eucalypti	99	-	-	0.109111	-	-	-	-	-	0.352941	-	-	-	0.0164112
Basidiomycota	UDB035485	Helicodendron coniferarum	98.18	-	-	-	-	-	0.296033	-	-	-	-	-	-	0.0164112
Basidiomycota	UDB035518	Unidentified sp. 5210_499	80.37	-	-	-	0.0366166	0.0621247	-	-	-	-	-	-	-	0.0164112
Ascomycota	UDB028259	Unidentified sp. 5210_501	92.05	-	-	-	0.0366166	0.0621247	-	-	-	-	-	-	-	0.0164112
Ascomycota	UDB035461	Unidentified sp. 5210_642	89.08	-	-	-	0.0183083	0.0828329	-	-	-	-	-	-	-	0.0164112
Ascomycota	UDB035077	Unidentified sp. 5210_390	82.8	-	-	-	-	-	-	-	-	-	0.108069	-	0.0517732	0.0164112
Ascomycota	UDB035797	Unidentified sp. 5210_498	80.37	-	-	-	-	-	-	-	-	-	-	0.203998	-	0.0164112
Ascomycota	UDB025606	Unidentified sp. 5208_310	79.17	-	-	-	-	-	0.236827	0.0600962	-	-	-	-	-	0.0164112
Basidiomycota	UDB035088	Unidentified sp. 5208_303	86.9	-	-	-	-	-	-	-	0.0230627	-	0.144092	-	-	0.0164112
Ascomycota	UDB021063	Galerina allospora	99.29	-	-	-	-	0.103541	-	-	-	-	-	-	-	0.0164112
Ascomycota	UDB035498	Chalara sp. 5210_607	95	-	-	-	0.0366166	0.0621247	-	-	-	-	-	-	-	0.0164112
Basidiomycota	UDB035059	Unidentified sp. 5208_134	80	-	-	-	-	0.103541	-	-	-	-	-	-	-	0.0164112
Basidiomycota	UDB017680	Inocybe sp. 5208_192	95.35	-	-	-	0.0732332	0.0207082	-	-	-	-	-	-	-	0.0164112
Basidiomycota	UDB0780350	Acrodontium crateriforme	99.16	-	-	-	-	0.103541	-	-	-	-	-	-	-	0.0164112
Basidiomycota	UDB0778865	Unidentified sp. 5208_416	91.8	-	-	-	0.0549249	0.0414164	-	-	-	-	-	-	-	0.0164112
Ascomycota	UDB023484	Russula adusta	100	-	-	-	-	0.103541	-	-	-	-	-	-	-	0.0164112
Basidiomycota	UDB035397	Unidentified sp. 5208_651	83.88	-	-	-	0.0915416	-	-	-	-	-	-	-	-	0.0164112
Ascomycota	UDB000902	Russula vinosa	99.73	-	-	-	0.0183083	0.0828329	-	-	-	-	-	-	-	0.0164112
Basidiomycota	UDB013257	Odontia sp. 5210_440	100	-	-	-	0.0183083	0.0828329	-	-	-	-	-	-	-	0.0164112
Basidiomycota	U006091	Unidentified sp. 5210_587	99	-	-	-	0.0915416	-	-	-	-	-	-	-	-	0.0164112
Ascomycota	UDB035351	Unidentified sp. 5210_604	85.97	-	-	-	0.0915416	-	-	-	-	-	-	-	-	0.0164112
Ascomycota	UDB035120	Unidentified sp. 5208_194	75.67	-	-	-	0.0915416	-	-	-	-	-	-	-	-	0.0164112
Basidiomycota	UDB024192	Unidentified sp. 5208_790	90.23	-	-	-	-	0.103541	-	-	-	-	-	-	-	0.0164112
Ascomycota	KT275603	Tomentella sp. 5210_8	99	-	-	-	-	-	0.0592066	0.0600962	-	-	0.0720461	-	-	0.013129
Ascomycota	UDB035485	Unidentified sp. 5210_59	89.17	0.15361	-	-	-	-	0.118413	-	-	0.117647	-	-	-	0.013129
Ascomycota	KX908472	Unidentified sp. 5208_5	99	-	-	0.0545554	-	-	0.17762	-	-	-	-	-	-	0.013129
Basidiomycota	UDB028474	Unidentified sp. 5210_98	93.51	0.15361	4.7619	-	-	-	-	-	-	-	-	-	-	0.013129
Ascomycota	UDB0780506	Unidentified sp. 5210_159	80.25	-	-	-	-	-	-	0.240385	-	-	-	-	-	0.013129
Ascomycota	UDB0780181	Unidentified sp. 5210_168	81.85	-	-	0.163666	-	-	-	0.0600962	-	-	-	-	-	0.013129
Ascomycota	UDB028187	Unidentified sp. 5210_230	93.5	-	-	-	-	-	-	0.0600962	-	0.352941	-	-	-	0.013129
Ascomycota	MT355566	Penicillium camemberti	100	-	-	-	-	-	-	0.120192	-	0.117647	0.0360231	-	-	0.013129
Ascomycota	UDB022877	Unidentified sp. 5210_224	79.03	-	-	-	-	-	-	-	-	0.470588	-	-	-	0.013129
Basidiomycota	MN902396	Unidentified sp. 5208_72	100	-	-	-	-	-	-	-	-	0.470588	-	-	-	0.013129
Ascomycota	LC206086	Unidentified sp. 5208_26	100	-	-	-	0.0732332	-	-	-	-	-	-	-	-	0.013129
Chytridiomycota	UDB026399	Saccharomycetales sp. 5208_71	99.34	-	-	-	-	-	-	-	-	-	-	-	0.103546	0.013129
Ascomycota	UDB036935	Russula paludosa	100	-	-	-	-	-	-	-	-	-	-	-	0.103546	0.013129
Ascomycota	UDB0780772	Unidentified sp. 5210_216	73.36	-	-	-	-	0.0828329	-	-	-	-	-	-	-	0.013129
Ascomycota	UDB027992	Unidentified sp. 5210_281	91.36	-	-	-	-	-	-	-	-	-	0.144092	-	-	0.013129
Basidiomycota	MG237794	Unidentified sp. 5208_43	100	-	-	-	-	-	-	-	-	-	0.144092	-	-	0.013129
Ascomycota	UDB035427	Unidentified sp. 5210_284	81.78	-	-	-	-	-	-	-	-	0.470588	-	-	-	0.013129
Ascomycota	UDB023672	Unidentified sp. 5210_322	76.95	-	-	-	-	-	0.17762	-	-	-	0.0360231	-	-	0.013129
Ascomycota	UDB0778858	Unidentified sp. 5208_60	93.44	-	-	-	-	-	0.0592066	0.180288	-	-	-	-	-	0.013129
Ascomycota	UDB026402	Archaeorhizomyces sp. 5210_414	95.75	-	-	0.0545554	-	-	0.118413	0.0600962	-	-	-	-	-	0.013129
Ascomycota	MG597470	Oidiodendron pilicola	100	-	-	-	-	-	0.236827	-	-	-	-	-	-	0.013129
Ascomycota	UDB021747	Hygrophorus sp. 5210_345	100	-	-	0.0545554	-	-	-	-	-	-	0.0720461	-	0.0258866	0.013129
Ascomycota	UDB035046	Unidentified sp. 5210_375	78.09	-	-	-	0.0183083	0.0621247	-	-	-	-	-	-	-	0.013129
Basidiomycota	UDB027982	Exophiala sp. 5208_222	100	-	-	-	0.0183083	0.0621247	-	-	-	-	-	-	-	0.013129
Basidiomycota	UDB028493	Hyphodiscus sp. 5210_335	95.87	-	-	0.218221	-	-	-	-	-	-	-	-	-	0.013129
Ascomycota	UDB0780211	Unidentified sp. 5210_354	75.76	-	-	-	0.0549249	0.0207082	-	-	-	-	-	-	-	0.013129
Ascomycota	UDB0778913	Lecanora sp. 5208_783	95.12	-	-	-	-	-	-	0.120192	-	-	-	-	0.0517732	0.013129
Ascomycota	UDB0778574	Unidentified sp. 5210_492	79.64	-	-	-	0.0732332	-	-	-	-	-	-	-	-	0.013129
Ascomycota	MN547387	Rhizosphaera kalkhoffii	100	-	-	-	-	-	-	-	-	-	-	-	0.103546	0.013129
Ascomycota	UDB037361	Hemimycena sp. 5208_649	96.88	-	-	-	-	0.0828329	-	-	-	-	-	-	-	0.013129
Ascomycota	UDB028196	Capnodiales sp. 5210_374	98.87	-	-	-	0.0183083	0.0621247	-	-	-	-	-	-	-	0.013129
Ascomycota	UDB035192	Unidentified sp. 5208_794	83.58	-	-	0.218221	-	-	-	-	-	-	-	-	-	0.013129
Basidiomycota	UDB027816	Unidentified sp. 5210_445	80	-	-	-	0.0183083	0.0621247	-	-	-	-	-	-	-	0.013129
Ascomycota	UDB035120	Unidentified sp. 5208_45	92.59	-	-	-	-	0.0828329	-	-	-	-	-	-	-	0.013129
Ascomycota	UDB016369	Tomentella terrestris	100	-	-	-	-	-	-	-	-	0.470588	-	-	-	0.013129
Ascomycota	UDB028032	Unidentified sp. 5210_460	82.89	0.15361	-	0.109111	-	-	0.0592066	-	-	-	-	-	-	0.013129
Basidiomycota	UDB035485	Unidentified sp. 5210_487	90.16	-	-	-	-	-	-	0.240385	-	-	-	-	-	0.013129
Ascomycota	UDB035520	Unidentified sp. 5210_394	84.79	-	-	-	0.0549249	0.0207082	-	-	-	-	-	-	-	0.013129
Chytridiomycota	ON963453	Unidentified sp. 5210_413	95	-	-	-	-	0.0828329	-	-	-	-	-	-	-	0.013129
Basidiomycota	UDB035260	Unidentified sp. 5208_372	87.64	-	-	-	0.0549249	0.0207082	-	-	-	-	-	-	-	0.013129
Basidiomycota	UDB026069	Cladophialophora sp. 5210_438	98.15	-	-	-	-	0.0828329	-	-	-	-	-	-	-	0.013129
Basidiomycota	UDB020329	Tomentella sp. 5210_449	100	-	-	-	-	-	-	0.240385	-	-	-	-	-	0.013129
Basidiomycota	UDB022877	Unidentified sp. 5210_466	77.95	-	-	-	-	-	-	-	-	-	0.144092	-	-	0.013129
Basidiomycota	UDB031355	Russula sanguinea	100	-	-	0.163666	-	-	0.0592066	-	-	-	-	-	-	0.013129
Basidiomycota	UDB037993	Cortinarius laniger	100	-	-	-	-	-	-	-	0.0691882	-	0.0360231	-	-	0.013129
Ascomycota	UDB039756	Pseudotomentella sp. 5210_636	100	-	-	0.218221	-	-	-	-	-	-	-	-	-	0.013129
Basidiomycota	UDB035392	Unidentified sp. 5208_369	92.08	-	-	-	-	-	-	0.240385	-	-	-	-	-	0.013129
Ascomycota	UDB0778922	Unidentified sp. 5210_551	91.6	-	-	-	0.0549249	0.0207082	-	-	-	-	-	-	-	0.013129
Ascomycota	UDB035518	Scytalidium fulvum	98.18	-	-	-	0.0732332	-	-	-	-	-	-	-	-	0.013129
Ascomycota	UDB034353	Unidentified sp. 5210_588	76.33	-	-	-	-	0.0828329	-	-	-	-	-	-	-	0.013129
Basidiomycota	UDB024180	Unidentified sp. 5210_614	78.97	-	-	-	0.0549249	0.0207082	-	-	-	-	-	-	-	0.013129
Ascomycota	UDB003003	Lachnellula abietis	99.58	-	-	-	-	0.0828329	-	-	-	-	-	-	-	0.013129
Basidiomycota	LC309749	Unidentified sp. 5208_75	100	-	-	-	0.0549249	0.0207082	-	-	-	-	-	-	-	0.013129
Basidiomycota	UDB038029	Phallus impudicus	100	-	-	-	-	0.0828329	-	-	-	-	-	-	-	0.013129
Ascomycota	KP897612	Unidentified sp. 5208_70	100	-	-	-	0.0732332	-	-	-	-	-	-	-	-	0.013129
Ascomycota	UDB035365	Unidentified sp. 5208_253	93.64	-	-	-	0.0732332	-	-	-	-	-	-	-	-	0.013129
Ascomycota	UDB0778983	Unidentified sp. 5210_439	92.19	-	-	-	0.0732332	-	-	-	-	-	-	-	-	0.013129
Basidiomycota	UDB027816	Unidentified sp. 5210_485	80.77	-	-	-	0.0732332	-	-	-	-	-	-	-	-	0.013129
Ascomycota	UDB037909	Unidentified sp. 5210_493	79.68	-	-	-	-	0.0828329	-	-	-	-	-	-	-	0.013129
Ascomycota	KP891398	Unidentified sp. 5208_1	100	0.15361	-	-	-	-	-	-	0.0461255	-	-	-	-	0.00984672
Ascomycota	UDB031536	Russula decolorans	100	-	-	-	-	-	-	0.0600962	-	-	0.0720461	-	-	0.00984672
Ascomycota	UDB035521	Humicola sp. 5210_60	94.63	-	1.5873	-	-	-	0.0592066	0.0600962	-	-	-	-	-	0.00984672
Ascomycota	UDB038079	Unidentified sp. 5210_51	78.6	-	-	-	-	-	0.0592066	-	-	-	0.0360231	0.0407997	-	0.00984672
Basidiomycota	UDB0778927	Unidentified sp. 5210_72	82.68	-	-	-	-	0.0621247	-	-	-	-	-	-	-	0.00984672
Ascomycota	UDB035079	Unidentified sp. 5210_101	85.66	-	-	0.109111	-	-	-	0.0600962	-	-	-	-	-	0.00984672
Ascomycota	KX909205	Unidentified sp. 5208_82	99	-	-	-	-	-	0.118413	0.0600962	-	-	-	-	-	0.00984672
Ascomycota	UDB035209	Unidentified sp. 5210_154	93.98	-	-	-	-	-	-	-	-	-	0.0720461	0.0407997	-	0.00984672
Ascomycota	UDB038094	Coniophora arida	99.33	-	-	0.0545554	-	-	-	-	-	-	0.0720461	-	-	0.00984672
Ascomycota	UDB024245	Unidentified sp. 5210_197	86.51	-	-	0.0545554	-	-	0.118413	-	-	-	-	-	-	0.00984672
Ascomycota	UDB024272	Absconditella rubra	98.04	-	-	-	-	-	0.17762	-	-	-	-	-	-	0.00984672
Ascomycota	UDB035189	Bartalinia sp. 5210_204	96.76	0.15361	-	-	-	-	-	-	0.0230627	-	0.0360231	-	-	0.00984672
Ascomycota	UDB022974	Unidentified sp. 5210_223	83.67	-	-	-	-	-	-	0.0600962	-	-	0.0360231	0.0407997	-	0.00984672
Basidiomycota	MW238066	Unidentified sp. 5210_222	99	-	-	-	-	-	0.0592066	0.120192	-	-	-	-	-	0.00984672
Ascomycota	UDB019697	Mycena sanguinolenta	100	-	-	-	0.0549249	-	-	-	-	-	-	-	-	0.00984672
Ascomycota	UDB035079	Unidentified sp. 5210_252	80.08	-	-	-	-	-	0.0592066	0.120192	-	-	-	-	-	0.00984672
Basidiomycota	UDB022575	Russula pseudoruberrima	100	-	-	-	-	-	-	-	0.0230627	0.117647	0.0360231	-	-	0.00984672
Ascomycota	UDB035142	Unidentified sp. 5210_266	79.29	-	-	0.109111	-	-	-	0.0600962	-	-	-	-	-	0.00984672
Basidiomycota	KP400572	Chaetothyriales sp. 5208_15	100	-	-	-	0.0366166	0.0207082	-	-	-	-	-	-	-	0.00984672
Ascomycota	UDB025107	Unidentified sp. 5210_303	81.27	-	-	-	-	-	-	-	-	0.117647	-	0.0407997	0.0258866	0.00984672
Basidiomycota	UDB035451	Lophodermium seditiosum	100	-	-	-	0.0183083	0.0414164	-	-	-	-	-	-	-	0.00984672
Ascomycota	UDB028476	Unidentified sp. 5208_301	93.42	-	-	-	-	-	0.0592066	-	-	-	0.0720461	-	-	0.00984672
Ascomycota	MT469925	Hyaloscypha variabilis	100	0.30722	-	-	-	-	0.0592066	-	-	-	-	-	-	0.00984672
Ascomycota	UDB035238	Unidentified sp. 5208_59	87.78	-	-	0.163666	-	-	-	-	-	-	-	-	-	0.00984672
Basidiomycota	UDB031428	Inocybe mixtilis	100	-	-	0.109111	-	-	-	0.0600962	-	-	-	-	-	0.00984672
Ascomycota	UDB035639	Unidentified sp. 5210_369	79.93	-	-	-	-	-	-	-	0.0230627	0.117647	-	-	0.0258866	0.00984672
Ascomycota	UDB039514	Tomentella lateritia	99.37	-	-	-	-	-	-	0.180288	-	-	-	-	-	0.00984672
Ascomycota	MT242012	Unidentified sp. 5208_97	100	-	-	-	0.0183083	0.0414164	-	-	-	-	-	-	-	0.00984672
Basidiomycota	UDB039472	Arthrobotrys sp. 5210_372	95.31	-	-	-	0.0366166	0.0207082	-	-	-	-	-	-	-	0.00984672
Ascomycota	UDB035485	Unidentified sp. 5210_386	86.78	-	-	0.163666	-	-	-	-	-	-	-	-	-	0.00984672
Basidiomycota	UDB025340	Tomentella sp. 5208_289	99.06	-	-	-	-	-	0.17762	-	-	-	-	-	-	0.00984672
Ascomycota	UDB033340	Typhula sp. 5210_336	95.45	-	-	-	-	-	0.0592066	-	-	-	-	-	0.0517732	0.00984672
Ascomycota	UDB016255	Unidentified sp. 5210_361	88.83	-	-	-	-	-	0.17762	-	-	-	-	-	-	0.00984672
Ascomycota	UDB028259	Unidentified sp. 5210_496	79.3	-	-	-	-	-	0.118413	-	-	0.117647	-	-	-	0.00984672
Ascomycota	UDB035313	Aspergillus testaceocolorans	100	-	-	0.163666	-	-	-	-	-	-	-	-	-	0.00984672
Ascomycota	UDB0780457	Unidentified sp. 5208_162	84	-	-	-	-	-	-	0.180288	-	-	-	-	-	0.00984672
Basidiomycota	UDB027448	Vishniacozyma sp. 5208_169	99.57	-	-	-	-	-	-	0.180288	-	-	-	-	-	0.00984672
Ascomycota	UDB0778892	Unidentified sp. 5210_371	88.28	-	-	-	-	-	0.17762	-	-	-	-	-	-	0.00984672
Ascomycota	UDB0778507	Diplonaevia sp. 5208_373	97.52	-	-	-	-	-	-	-	0.0461255	-	0.0360231	-	-	0.00984672
Ascomycota	UDB035414	Unidentified sp. 5210_363	86.64	-	-	-	-	-	-	-	0.0230627	-	-	0.0407997	0.0258866	0.00984672
Ascomycota	UDB0780355	Unidentified sp. 5210_388	82.87	-	-	-	-	-	0.17762	-	-	-	-	-	-	0.00984672
Ascomycota	UDB035086	Unidentified sp. 5208_36	80.57	-	-	-	-	-	0.17762	-	-	-	-	-	-	0.00984672
Ascomycota	UDB017618	Hygrocybe sp. 5210_444	96.15	-	-	-	-	0.0621247	-	-	-	-	-	-	-	0.00984672
Ascomycota	UDB0778922	Unidentified sp. 5210_481	85.37	-	-	-	-	-	-	-	-	-	-	-	0.0776598	0.00984672
Ascomycota	MN903191	Unidentified sp. 5210_454	99	-	-	-	0.0549249	-	-	-	-	-	-	-	-	0.00984672
Ascomycota	UDB0780355	Unidentified sp. 5210_418	93.55	-	-	-	-	0.0621247	-	-	-	-	-	-	-	0.00984672
Basidiomycota	UDB035108	Phomopsis sp. 5210_450	96.47	-	-	-	-	-	0.17762	-	-	-	-	-	-	0.00984672
Basidiomycota	UDB025109	Russula badia	100	-	-	-	-	-	-	-	-	-	-	-	0.0776598	0.00984672
Ascomycota	UDB028324	Ochrocladosporium sp. 5210_453	94.38	-	-	-	-	-	0.17762	-	-	-	-	-	-	0.00984672
Ascomycota	UDB033735	Unidentified sp. 5208_172	89.02	-	-	-	0.0183083	0.0414164	-	-	-	-	-	-	-	0.00984672
Basidiomycota	UDB013073	Unidentified sp. 5210_510	87.38	-	-	-	0.0549249	-	-	-	-	-	-	-	-	0.00984672
Basidiomycota	UDB027341	Unidentified sp. 5208_931	80.99	-	-	0.163666	-	-	-	-	-	-	-	-	-	0.00984672
Basidiomycota	UDB0780755	Fusarium sp. 5210_410	99.61	-	-	-	-	-	-	0.180288	-	-	-	-	-	0.00984672
Ascomycota	UDB038237	Unidentified sp. 5210_432	88.93	-	-	-	-	-	-	-	-	0.117647	0.0360231	-	0.0258866	0.00984672
Ascomycota	UDB026277	Unidentified sp. 5210_536	82.66	-	-	-	-	-	-	-	-	-	0.0720461	0.0407997	-	0.00984672
Ascomycota	MH451639	Unidentified sp. 5210_419	99	0.460829	-	-	-	-	-	-	-	-	-	-	-	0.00984672
Ascomycota	UDB035342	Unidentified sp. 5210_560	81.22	-	-	-	-	-	-	0.180288	-	-	-	-	-	0.00984672
Ascomycota	UDB028005	Mortierella sp. 5208_235	94.24	-	-	-	0.0366166	0.0207082	-	-	-	-	-	-	-	0.00984672
Ascomycota	UDB024179	Unidentified sp. 5210_488	91.63	-	-	-	-	0.0621247	-	-	-	-	-	-	-	0.00984672
Ascomycota	UDB035077	Unidentified sp. 5210_500	83.87	-	-	-	-	0.0621247	-	-	-	-	-	-	-	0.00984672
Ascomycota	UDB035418	Unidentified sp. 5210_508	90.44	-	-	-	-	0.0621247	-	-	-	-	-	-	-	0.00984672
Basidiomycota	UDB026401	Unidentified sp. 5210_379	91.87	-	-	-	0.0183083	0.0414164	-	-	-	-	-	-	-	0.00984672
Ascomycota	UDB027816	Unidentified sp. 5208_204	83.97	-	-	-	-	-	0.0592066	-	-	-	-	0.0815993	-	0.00984672
Ascomycota	UDB035270	Spizellomyces sp. 5210_458	94.12	-	-	-	-	-	-	-	-	-	-	-	0.0776598	0.00984672
Basidiomycota	UDB025705	Unidentified sp. 5210_467	92.36	-	-	-	-	-	-	-	-	-	-	-	0.0776598	0.00984672
Basidiomycota	UDB0754284	Unidentified sp. 5210_506	74.13	-	-	-	-	-	-	-	-	-	-	-	0.0776598	0.00984672
Basidiomycota	UDB033340	Typhula fistulosa sp. 5210_520	95.45	-	-	-	-	-	0.0592066	-	-	-	-	-	0.0517732	0.00984672
Ascomycota	UDB0780453	Icmadophila sp. 5208_158	94.55	-	-	-	-	-	-	-	-	-	-	0.0407997	0.0517732	0.00984672
Basidiomycota	UDB025606	Unidentified sp. 5208_181	88.59	-	-	-	-	-	-	-	0.0691882	-	-	-	-	0.00984672
Basidiomycota	UDB024245	Unidentified sp. 5208_118	86.56	-	-	-	-	-	-	-	0.0230627	-	0.0720461	-	-	0.00984672
Ascomycota	UDB039472	Unidentified sp. 5208_291	92.06	-	-	-	-	-	0.17762	-	-	-	-	-	-	0.00984672
Basidiomycota	UDB038261	Trechispora caucasica	99.67	-	-	-	-	-	0.17762	-	-	-	-	-	-	0.00984672
Basidiomycota	UDB031105	Unidentified sp. 5210_600	91.23	-	-	0.163666	-	-	-	-	-	-	-	-	-	0.00984672
Ascomycota	UDB035451	Unidentified sp. 5210_620	90.76	-	-	-	0.0549249	-	-	-	-	-	-	-	-	0.00984672
Ascomycota	MN947394	Hyaloscypha hepaticicola	100	-	-	-	-	0.0621247	-	-	-	-	-	-	-	0.00984672
Ascomycota	UDB016358	Sistotrema sp. 5208_77	95.31	-	-	-	0.0549249	-	-	-	-	-	-	-	-	0.00984672
Ascomycota	UDB035088	Unidentified sp. 5208_303	86.9	-	-	-	-	0.0621247	-	-	-	-	-	-	-	0.00984672
Basidiomycota	UDB034327	Unidentified sp. 5208_828	93.65	-	-	-	0.0183083	0.0414164	-	-	-	-	-	-	-	0.00984672
Ascomycota	UDB033340	Typhula sp. 5210_420	95.45	-	-	-	0.0366166	0.0207082	-	-	-	-	-	-	-	0.00984672
Basidiomycota	UDB035293	Unidentified sp. 5210_484	81.92	-	-	-	0.0549249	-	-	-	-	-	-	-	-	0.00984672
Ascomycota	UDB028052	Unidentified sp. 5210_534	83.97	-	-	-	-	0.0621247	-	-	-	-	-	-	-	0.00984672
Ascomycota	UDB017618	Hygrocybe sp. 5210_539	96.15	-	-	-	0.0549249	-	-	-	-	-	-	-	-	0.00984672
Basidiomycota	UDB032140	Helotiales sp. 5210_555	97.48	-	-	-	0.0183083	0.0414164	-	-	-	-	-	-	-	0.00984672
Basidiomycota	UDB023348	Unidentified sp. 5210_575	81.57	-	-	-	-	0.0621247	-	-	-	-	-	-	-	0.00984672
Ascomycota	UDB0778250	Lyophyllum sp. 5210_590	97.56	-	-	-	-	0.0621247	-	-	-	-	-	-	-	0.00984672
Ascomycota	UDB035270	Spizellomyces sp. 5210_641	94.12	-	-	-	0.0366166	0.0207082	-	-	-	-	-	-	-	0.00984672
Chytridiomycota	KF617580	Unidentified sp. 5210_656	99	-	-	-	-	0.0621247	-	-	-	-	-	-	-	0.00984672
Basidiomycota	UDB018515	Tomentella sp. 5208_436	97.79	-	-	-	0.0549249	-	-	-	-	-	-	-	-	0.00984672
Ascomycota	UDB035846	Inocybe cincinnata	100	-	-	-	-	0.0621247	-	-	-	-	-	-	-	0.00984672
Zygomycota	MT242128	Unidentified sp. 5210_2	100	-	-	0.0545554	-	-	-	0.0600962	-	-	-	-	-	0.00656448
Ascomycota	MK390491	Mucor moelleri	100	0.15361	-	-	-	-	-	0.0600962	-	-	-	-	-	0.00656448
Ascomycota	LR874260	Piloderma lanatum	100	-	-	-	-	-	-	0.0600962	-	0.117647	-	-	-	0.00656448
Ascomycota	DQ873618	Unidentified sp. 5210_22	96	-	-	-	-	-	-	-	-	-	0.0720461	-	-	0.00656448
Ascomycota	KX908472	Unidentified sp. 5208_5	99	-	-	-	-	-	-	-	0.0461255	-	-	-	-	0.00656448
Ascomycota	KM390761	Unidentified sp. 5210_24	100	-	-	-	-	-	-	-	-	-	0.0720461	-	-	0.00656448
Basidiomycota	UDB027816	Unidentified sp. 5210_58	80.61	-	-	-	-	-	0.118413	-	-	-	-	-	-	0.00656448
Basidiomycota	MN904075	Unidentified sp. 5210_43	93	-	-	-	-	-	-	-	-	-	0.0720461	-	-	0.00656448
Basidiomycota	UDB035427	Unidentified sp. 5210_104	82.35	-	-	-	-	-	0.0592066	0.0600962	-	-	-	-	-	0.00656448
Ascomycota	UDB008314	Piloderma sp. 5210_113	100	-	-	-	-	-	-	-	0.0461255	-	-	-	-	0.00656448
Ascomycota	UDB022797	Lecania naegelii	100	-	-	-	-	-	-	-	-	0.117647	0.0360231	-	-	0.00656448
Basidiomycota	UDB035797	Unidentified sp. 5210_112	81.27	0.15361	-	-	-	-	-	-	0.0230627	-	-	-	-	0.00656448
Ascomycota	UDB031480	Unidentified sp. 5210_111	88	-	-	-	-	-	-	-	-	-	0.0720461	-	-	0.00656448
Ascomycota	UDB039487	Pseudotomentella umbrina	100	0.15361	-	0.0545554	-	-	-	-	-	-	-	-	-	0.00656448
Basidiomycota	MN947395	Phialocephala fortinii	100	-	-	-	-	-	-	-	-	-	0.0720461	-	-	0.00656448
Ascomycota	MN902363	Unidentified sp. 5208_32	100	-	-	-	-	0.0414164	-	-	-	-	-	-	-	0.00656448
Ascomycota	UDB035063	Unidentified sp. 5208_203	82.8	-	1.5873	-	-	-	-	-	-	-	-	0.0407997	-	0.00656448
Ascomycota	MG772979	Unidentified sp. 5208_212	100	-	-	-	-	-	-	-	-	-	-	-	0.0517732	0.00656448
Ascomycota	UDB0778718	Suillus sp. 5208_161	100	-	-	-	-	-	0.0592066	-	-	-	0.0360231	-	-	0.00656448
Ascomycota	UDB037994	Russula integra	100	-	-	-	-	-	-	0.120192	-	-	-	-	-	0.00656448
Basidiomycota	UDB026399	Saccharomycetales sp. 5210_178	99.67	-	-	-	-	-	-	-	-	0.235294	-	-	-	0.00656448
Ascomycota	UDB003033	Unidentified sp. 5210_251	85.83	-	-	-	-	-	0.118413	-	-	-	-	-	-	0.00656448
Basidiomycota	UDB033350	Pterula multifida	99.04	-	-	-	-	-	-	-	0.0461255	-	-	-	-	0.00656448
Basidiomycota	UDB034371	Ciliolarina laricina	98.33	-	-	0.109111	-	-	-	-	-	-	-	-	-	0.00656448
Ascomycota	UDB035079	Unidentified sp. 5210_240	82.26	0.15361	-	-	-	-	0.0592066	-	-	-	-	-	-	0.00656448
Chytridiomycota	KY003236	Rhizosphaera kalkhoffii	100	-	-	-	-	-	0.0592066	0.0600962	-	-	-	-	-	0.00656448
Ascomycota	UDB035414	Unidentified sp. 5208_91	86.64	-	-	-	-	-	-	-	-	0.235294	-	-	-	0.00656448
Ascomycota	UDB035046	Unidentified sp. 5210_218	81.89	-	-	-	-	-	-	-	-	-	0.0720461	-	-	0.00656448
Ascomycota	MN902406	Unidentified sp. 5208_57	100	-	-	-	-	-	-	-	-	-	0.0360231	-	0.0258866	0.00656448
Ascomycota	UDB035194	Unidentified sp. 5210_257	76.45	-	-	-	-	-	0.118413	-	-	-	-	-	-	0.00656448
Basidiomycota	MT635288	Cladosporium herbarum	100	-	-	-	-	-	-	-	-	-	0.0360231	-	0.0258866	0.00656448
Basidiomycota	UDB0778889	Mollisia sp. 5210_287	96.25	-	-	-	-	0.0414164	-	-	-	-	-	-	-	0.00656448
Basidiomycota	HF675446	Unidentified sp. 5210_253	99	0.30722	-	-	-	-	-	-	-	-	-	-	-	0.00656448
Basidiomycota	UDB035077	Unidentified sp. 5210_261	82.8	-	-	-	0.0366166	-	-	-	-	-	-	-	-	0.00656448
Basidiomycota	UDB002468	Tylospora fibrillosa	98.61	-	-	-	-	-	0.118413	-	-	-	-	-	-	0.00656448
Basidiomycota	UDB036273	Cortinarius armillatus	100	-	-	-	-	-	0.118413	-	-	-	-	-	-	0.00656448
Basidiomycota	UDB035391	Unidentified sp. 5210_308	77.91	-	-	-	-	-	0.0592066	-	-	0.117647	-	-	-	0.00656448
Ascomycota	UDB035053	Unidentified sp. 5208_127	80.15	-	-	-	-	-	0.0592066	0.0600962	-	-	-	-	-	0.00656448
Ascomycota	UDB035499	Graphilbum sp. 5210_337	97.93	-	-	-	-	-	-	-	-	0.235294	-	-	-	0.00656448
Basidiomycota	UDB036611	Unidentified sp. 5208_409	93.26	-	-	-	0.0366166	-	-	-	-	-	-	-	-	0.00656448
Ascomycota	ON962930	Unidentified sp. 5208_197	100	-	-	-	-	-	-	-	-	0.235294	-	-	-	0.00656448
Ascomycota	UDB035392	Unidentified sp. 5210_299	92.41	-	-	-	-	-	0.118413	-	-	-	-	-	-	0.00656448
Ascomycota	UDB034344	Ordus sp. 5210_321	95.19	-	-	0.109111	-	-	-	-	-	-	-	-	-	0.00656448
Basidiomycota	MT242010	Unidentified sp. 5208_39	100	-	-	-	-	-	0.0592066	-	0.0230627	-	-	-	-	0.00656448
Ascomycota	UDB037357	Mycenella lasiosperma	100	-	-	-	-	-	-	0.120192	-	-	-	-	-	0.00656448
Basidiomycota	UDB035082	Unidentified sp. 5210_317	92.86	-	-	-	-	-	-	-	-	0.235294	-	-	-	0.00656448
Ascomycota	UDB031148	Unidentified sp. 5210_328	83.65	-	-	-	-	-	-	-	-	-	-	-	0.0517732	0.00656448
Ascomycota	UDB035086	Unidentified sp. 5210_269	89.58	-	-	-	-	-	-	-	-	-	0.0720461	-	-	0.00656448
Basidiomycota	UDB0778916	Unidentified sp. 5210_399	79.46	-	-	-	0.0366166	-	-	-	-	-	-	-	-	0.00656448
Ascomycota	UDB0777971	Cortinarius bivelus	100	-	-	-	-	0.0414164	-	-	-	-	-	-	-	0.00656448
Ascomycota	UDB034965	Unidentified sp. 5208_468	87.65	-	-	-	-	0.0414164	-	-	-	-	-	-	-	0.00656448
Basidiomycota	UDB0778159	Rhodonia placenta	100	0.30722	-	-	-	-	-	-	-	-	-	-	-	0.00656448
Basidiomycota	UDB035011	Unidentified sp. 5208_139	93.44	-	-	-	-	-	-	0.120192	-	-	-	-	-	0.00656448
Ascomycota	UDB001750	Piloderma sphaerosporum	100	-	-	-	-	-	0.0592066	-	-	-	0.0360231	-	-	0.00656448
Basidiomycota	UDB027447	Mortierella sp. 5208_121	95.11	-	-	-	-	0.0414164	-	-	-	-	-	-	-	0.00656448
Basidiomycota	MH558278	Arachnopeziza sp. 5208_27	97	-	-	-	0.0366166	-	-	-	-	-	-	-	-	0.00656448
Ascomycota	EF619695	Unidentified sp. 5210_348	99	-	-	-	-	-	0.0592066	-	-	-	-	0.0407997	-	0.00656448
Basidiomycota	UDB022494	Russula xerampelina	100	-	-	0.0545554	-	-	0.0592066	-	-	-	-	-	-	0.00656448
Basidiomycota	UDB016230	Unidentified sp. 5208_419	84.65	-	-	-	-	-	0.0592066	0.0600962	-	-	-	-	-	0.00656448
Ascomycota	UDB035691	Unidentified sp. 5210_339	80.71	-	-	-	-	-	-	-	-	0.117647	-	0.0407997	-	0.00656448
Ascomycota	KM493598	Unidentified sp. 5208_592	97	-	-	-	-	-	-	-	-	0.235294	-	-	-	0.00656448
Basidiomycota	KX195136	Unidentified sp. 5208_549	84	-	-	-	-	-	-	-	-	-	0.0720461	-	-	0.00656448
Ascomycota	UDB0778526	Unidentified sp. 5210_376	80.93	-	-	-	-	-	-	-	-	-	0.0720461	-	-	0.00656448
Ascomycota	MN654823	Unidentified sp. 5210_405	98	-	-	-	-	-	0.118413	-	-	-	-	-	-	0.00656448
Ascomycota	UDB031964	Cortinarius comptulus	100	0.15361	-	-	-	-	-	-	-	-	-	-	0.0258866	0.00656448
Ascomycota	UDB017618	Hygrocybe sp. 5210_457	96.15	-	-	-	-	-	-	-	-	-	0.0720461	-	-	0.00656448
Ascomycota	UDB028325	Unidentified sp. 5210_442	85.16	-	-	-	-	-	-	-	-	-	0.0720461	-	-	0.00656448
Basidiomycota	UDB035440	Unidentified sp. 5210_511	86.69	-	-	-	-	-	-	0.120192	-	-	-	-	-	0.00656448
Ascomycota	UDB0780457	Unidentified sp. 5208_274	83.47	-	-	-	-	-	-	-	-	0.235294	-	-	-	0.00656448
Ascomycota	UDB035217	Unidentified sp. 5210_470	84	-	-	0.109111	-	-	-	-	-	-	-	-	-	0.00656448
Ascomycota	UDB026277	Unidentified sp. 5210_431	91.74	-	-	-	-	0.0414164	-	-	-	-	-	-	-	0.00656448
Basidiomycota	UDB038028	Laccaria laccata	100	-	-	-	-	-	0.118413	-	-	-	-	-	-	0.00656448
Basidiomycota	UDB017618	Hygrocybe sp. 5210_469	96.15	-	-	-	-	-	-	-	-	-	-	-	0.0517732	0.00656448
Basidiomycota	AB267643	Lachnum brevipilosum	99	-	-	-	-	-	-	0.120192	-	-	-	-	-	0.00656448
Ascomycota	UDB039602	Unidentified sp. 5210_479	76.07	-	-	0.109111	-	-	-	-	-	-	-	-	-	0.00656448
Basidiomycota	UDB035415	Ascochyta sp. 5210_544	95.58	-	-	-	-	-	-	-	-	-	0.0720461	-	-	0.00656448
Ascomycota	UDB025067	Unidentified sp. 5208_170	79.86	-	-	-	-	-	-	-	-	-	-	0.0815993	-	0.00656448
Ascomycota	UDB013221	Unidentified sp. 5210_505	82.52	-	-	-	-	0.0414164	-	-	-	-	-	-	-	0.00656448
Ascomycota	UDB035451	Unidentified sp. 5210_512	85.94	-	-	-	0.0183083	0.0207082	-	-	-	-	-	-	-	0.00656448
Ascomycota	UDB027448	Unidentified sp. 5210_483	92.77	-	-	-	0.0183083	0.0207082	-	-	-	-	-	-	-	0.00656448
Basidiomycota	UDB035194	Unidentified sp. 5210_593	77.19	-	-	-	-	-	-	-	-	-	-	-	0.0517732	0.00656448
Ascomycota	UDB035266	Unidentified sp. 5210_683	91.53	-	-	-	-	-	0.0592066	-	-	0.117647	-	-	-	0.00656448
Basidiomycota	UDB035194	Unidentified sp. 5208_142	77.19	-	-	0.109111	-	-	-	-	-	-	-	-	-	0.00656448
Ascomycota	UDB0780825	Trichoderma viride	100	-	-	0.109111	-	-	-	-	-	-	-	-	-	0.00656448
Basidiomycota	UDB035157	Unidentified sp. 5208_342	91.89	-	-	-	-	-	0.118413	-	-	-	-	-	-	0.00656448
Basidiomycota	UDB027562	Neonectria sp. 5208_421	100	-	-	-	-	-	-	0.120192	-	-	-	-	-	0.00656448
Zygomycota	UDB026402	Unidentified sp. 5210_471	82.41	-	-	-	-	-	-	0.0600962	-	-	-	0.0407997	-	0.00656448
Basidiomycota	MH858127L	Unidentified sp. 5210_476	93	-	-	0.109111	-	-	-	-	-	-	-	-	-	0.00656448
Ascomycota	UDB035501	Unidentified sp. 5210_486	88.84	-	-	-	-	-	-	-	-	0.235294	-	-	-	0.00656448
Ascomycota	UDB0780325	Polyporus tuberaster	99.66	-	-	0.109111	-	-	-	-	-	-	-	-	-	0.00656448
Ascomycota	UDB016230	Unidentified sp. 5208_211	79.92	-	-	-	-	-	-	-	-	-	-	0.0815993	-	0.00656448
Ascomycota	UDB0778899	Peniophora sp. 5210_530	99.65	-	-	-	-	-	0.118413	-	-	-	-	-	-	0.00656448
Ascomycota	UDB035194	Unidentified sp. 5208_142	77.19	-	-	-	0.0366166	-	-	-	-	-	-	-	-	0.00656448
Basidiomycota	UDB035086	Unidentified sp. 5210_478	88.75	-	-	-	-	0.0414164	-	-	-	-	-	-	-	0.00656448
Ascomycota	UDB035239	Unidentified sp. 5210_628	91.24	-	-	-	0.0366166	-	-	-	-	-	-	-	-	0.00656448
Basidiomycota	UDB035195	Unidentified sp. 5208_320	80.08	-	-	-	-	0.0414164	-	-	-	-	-	-	-	0.00656448
Basidiomycota	UDB035108	Phomopsis sp. 5208_725	96.47	-	-	-	-	-	0.118413	-	-	-	-	-	-	0.00656448
Ascomycota	UDB034775	Otidea leporina	100	-	-	-	-	-	0.118413	-	-	-	-	-	-	0.00656448
Basidiomycota	UDB035142	Unidentified sp. 5210_524	79.38	-	-	0.109111	-	-	-	-	-	-	-	-	-	0.00656448
Ascomycota	UDB038232	Piloderma sphaerosporum	100	-	-	-	-	-	-	-	-	-	-	-	0.0517732	0.00656448
Basidiomycota	UDB037345	Unidentified sp. 5210_537	89.63	-	-	-	-	-	0.118413	-	-	-	-	-	-	0.00656448
Basidiomycota	UDB008309	Amphinema sp. 5210_565	100	-	-	0.109111	-	-	-	-	-	-	-	-	-	0.00656448
Basidiomycota	UDB0754253	Amylocystis sp. 5210_566	94.34	-	-	-	-	-	-	-	0.0461255	-	-	-	-	0.00656448
Ascomycota	UDB019742	Agaricus excellens	100	-	-	-	-	-	-	-	-	-	-	0.0815993	-	0.00656448
Basidiomycota	MT242049	Unidentified sp. 5208_67	100	-	-	-	-	-	0.0592066	0.0600962	-	-	-	-	-	0.00656448
Ascomycota	KM493981	Unidentified sp. 5208_33	99	-	-	-	-	-	-	-	-	-	-	0.0815993	-	0.00656448
Basidiomycota	UDB031865	Botryobasidium subcoronatum	99.68	-	-	0.109111	-	-	-	-	-	-	-	-	-	0.00656448
Basidiomycota	UDB000282	Pseudotomentella sp. 5210_464	99.36	-	-	-	-	-	-	-	-	0.235294	-	-	-	0.00656448
Basidiomycota	UDB035418	Unidentified sp. 5210_526	88.1	-	-	-	-	-	0.118413	-	-	-	-	-	-	0.00656448
Ascomycota	UDB035129	Unidentified sp. 5210_618	91.27	-	-	-	-	-	-	-	-	0.235294	-	-	-	0.00656448
Basidiomycota	UDB038143	Unidentified sp. 5210_640	73.42	-	-	-	-	-	-	-	-	-	0.0360231	0.0407997	-	0.00656448
Basidiomycota	UDB035476	Microsphaeropsis sp. 5210_665	95.22	-	-	0.109111	-	-	-	-	-	-	-	-	-	0.00656448
Ascomycota	UDB026402	Unidentified sp. 5210_710	86.64	-	-	-	-	-	-	0.120192	-	-	-	-	-	0.00656448
Basidiomycota	UDB035639	Unidentified sp. 5210_741	79.86	-	-	-	-	-	0.118413	-	-	-	-	-	-	0.00656448
Ascomycota	UDB026402	Unidentified sp. 5208_244	84.72	-	-	-	-	-	0.118413	-	-	-	-	-	-	0.00656448
Basidiomycota	UDB037732	Amanita muscaria	100	-	-	-	-	-	0.118413	-	-	-	-	-	-	0.00656448
Ascomycota	UDB0780233	Unidentified sp. 5208_287	89.86	0.30722	-	-	-	-	-	-	-	-	-	-	-	0.00656448
Ascomycota	UDB035391	Unidentified sp. 5210_521	76.31	-	-	-	-	-	-	-	-	-	-	0.0815993	-	0.00656448
Ascomycota	UDB039840	Unidentified sp. 5210_550	85.59	-	-	0.109111	-	-	-	-	-	-	-	-	-	0.00656448
Basidiomycota	UDB035079	Unidentified sp. 5210_557	84.62	-	-	0.109111	-	-	-	-	-	-	-	-	-	0.00656448
Basidiomycota	MG597398	Mycena septentrionalis	100	-	-	-	-	-	-	-	0.0230627	-	-	-	-	0.00328224
Ascomycota	MT236531	Unidentified sp. 5210_4	99	-	-	-	-	-	-	-	-	0.117647	-	-	-	0.00328224
Basidiomycota	MN395040	Kwoniella sp. 5210_18	99	-	-	-	-	-	-	-	-	0.117647	-	-	-	0.00328224
Basidiomycota	MT236513	Unidentified sp. 5210_39	98	-	-	-	-	-	-	-	-	-	0.0360231	-	-	0.00328224
Ascomycota	UDB0780454	Unidentified sp. 5210_33	89.16	-	-	-	-	-	-	0.0600962	-	-	-	-	-	0.00328224
Basidiomycota	KX133008	Scoliciosporum umbrinum	100	-	-	-	-	-	-	-	0.0230627	-	-	-	-	0.00328224
Ascomycota	UDB016384	Tylospora asterophora	100	-	-	-	-	-	-	-	-	-	0.0360231	-	-	0.00328224
Ascomycota	UDB001755	Inocybe geophylla	99.27	-	-	-	-	-	-	0.0600962	-	-	-	-	-	0.00328224
Ascomycota	ON754155	Unidentified sp. 5210_49	100	-	-	-	-	-	0.0592066	-	-	-	-	-	-	0.00328224
Ascomycota	UDB035653	Sclerococcum simplex	98.06	-	-	-	-	-	-	-	-	0.117647	-	-	-	0.00328224
Ascomycota	MN588163	Phacidium lacerum	100	-	1.5873	-	-	-	-	-	-	-	-	-	-	0.00328224
Ascomycota	UDB035654	Aureobasidium pullulans	100	-	-	-	-	-	0.0592066	-	-	-	-	-	-	0.00328224
Ascomycota	MW757853L	Unidentified sp. 5210_45	100	-	-	-	-	-	-	0.0600962	-	-	-	-	-	0.00328224
Ascomycota	KX222676	Unidentified sp. 5210_57	99	-	-	-	-	-	-	-	-	0.117647	-	-	-	0.00328224
Basidiomycota	NR_164238	Tristratiperidium sp. 5208_61	97	-	-	-	-	-	-	0.0600962	-	-	-	-	-	0.00328224
Ascomycota	KU061806	Unidentified sp. 5210_83	97	-	-	-	-	-	0.0592066	-	-	-	-	-	-	0.00328224
Ascomycota	ON865944	Unidentified sp. 5210_80	100	-	-	-	-	-	0.0592066	-	-	-	-	-	-	0.00328224
Zygomycota	UDB037940	Russula ochroleuca	100	-	-	-	-	-	-	-	-	-	0.0360231	-	-	0.00328224
Ascomycota	JX392812	Trechispora sp. 5208_19	99	-	-	-	-	-	-	-	-	0.117647	-	-	-	0.00328224
Basidiomycota	KP897193	Unidentified sp. 5208_41	100	-	-	-	-	-	-	-	0.0230627	-	-	-	-	0.00328224
Ascomycota	UDB024192	Unidentified sp. 5210_114	79.77	-	-	-	0.0183083	-	-	-	-	-	-	-	-	0.00328224
Ascomycota	KM494107	Unidentified sp. 5208_7	97	-	-	-	-	-	0.0592066	-	-	-	-	-	-	0.00328224
Ascomycota	MG597470	Oidiodendron pilicola	100	-	-	-	-	-	-	-	-	-	0.0360231	-	-	0.00328224
Basidiomycota	MG828311	Unidentified sp. 5208_36	100	-	-	-	-	-	-	-	-	0.117647	-	-	-	0.00328224
Ascomycota	UDB018484	Tomentella stuposa	99.04	-	-	0.0545554	-	-	-	-	-	-	-	-	-	0.00328224
Ascomycota	UDB025606	Mytilinidion sp. 5208_85	96.43	-	-	-	-	-	-	-	-	-	0.0360231	-	-	0.00328224
Ascomycota	UDB037759	Hygrocybe sp. 5210_141	97.42	-	-	-	-	-	0.0592066	-	-	-	-	-	-	0.00328224
Ascomycota	UDB034363	Unidentified sp. 5210_180	89.5	-	1.5873	-	-	-	-	-	-	-	-	-	-	0.00328224
Ascomycota	UDB0780765	Penicillium spinulosum	99.6	-	-	-	-	-	-	-	-	-	0.0360231	-	-	0.00328224
Zygomycota	UDB035100	Diplodia agrifolia	99.21	-	-	-	0.0183083	-	-	-	-	-	-	-	-	0.00328224
Ascomycota	UDB0778695	Malassezia sp. 5210_132	99.74	-	-	-	-	-	-	0.0600962	-	-	-	-	-	0.00328224
Basidiomycota	UDB0778820	Unidentified sp. 5210_166	83.54	-	-	-	-	-	-	-	-	0.117647	-	-	-	0.00328224
Basidiomycota	MN902462	Unidentified sp. 5208_66	100	0.15361	-	-	-	-	-	-	-	-	-	-	-	0.00328224
Ascomycota	UDB035504	Unidentified sp. 5208_209	79.77	-	-	0.0545554	-	-	-	-	-	-	-	-	-	0.00328224
Ascomycota	ON865502	Unidentified sp. 5210_156	100	0.15361	-	-	-	-	-	-	-	-	-	-	-	0.00328224
Basidiomycota	KX220811	Unidentified sp. 5208_55	98	0.15361	-	-	-	-	-	-	-	-	-	-	-	0.00328224
Ascomycota	UDB021077	Galerina sp. 5210_151	97.32	-	-	-	-	0.0207082	-	-	-	-	-	-	-	0.00328224
Ascomycota	UDB023354	Unidentified sp. 5210_186	91.32	-	-	-	-	-	-	-	-	0.117647	-	-	-	0.00328224
Ascomycota	UDB017680	Inocybe sp. 5208_192	95.35	-	-	-	-	-	0.0592066	-	-	-	-	-	-	0.00328224
Basidiomycota	KP887932	Unidentified sp. 5208_13	95	-	-	-	-	-	0.0592066	-	-	-	-	-	-	0.00328224
Ascomycota	UDB025726	Unidentified sp. 5210_176	92.73	-	-	-	-	-	-	-	-	-	0.0360231	-	-	0.00328224
Ascomycota	MT561396	Microsphaeropsis olivacea	100	-	-	-	-	-	-	-	-	0.117647	-	-	-	0.00328224
Ascomycota	KP888090	Unidentified sp. 5208_125	100	-	-	-	-	-	-	-	-	-	0.0360231	-	-	0.00328224
Ascomycota	UDB033340	Typhula sp. 5210_179	95.45	-	-	-	-	-	-	-	-	-	0.0360231	-	-	0.00328224
Ascomycota	UDB028476	Cadophora sp. 5210_213	97.51	-	-	-	-	-	-	-	-	-	-	0.0407997	-	0.00328224
Ascomycota	UDB027982	Exophiala sp. 5210_228	98.94	0.15361	-	-	-	-	-	-	-	-	-	-	-	0.00328224
Basidiomycota	UDB015172	Armillaria lutea	99.79	-	-	-	0.0183083	-	-	-	-	-	-	-	-	0.00328224
Basidiomycota	UDB026402	Unidentified sp. 5210_231	84.72	-	-	-	-	-	0.0592066	-	-	-	-	-	-	0.00328224
Ascomycota	KM494484	Unidentified sp. 5208_8	100	-	-	-	-	-	-	-	-	-	0.0360231	-	-	0.00328224
Ascomycota	UDB034984	Rhizopogon sp. 5210_202	100	-	-	-	-	-	-	-	-	0.117647	-	-	-	0.00328224
Basidiomycota	UDB017618	Hygrocybe sp. 5208_190	96.15	-	-	-	-	-	-	-	-	0.117647	-	-	-	0.00328224
Ascomycota	UDB022776	Unidentified sp. 5208_218	90.2	-	-	-	0.0183083	-	-	-	-	-	-	-	-	0.00328224
Ascomycota	UDB028005	Unidentified sp. 5208_305	83.1	-	-	-	-	0.0207082	-	-	-	-	-	-	-	0.00328224
Ascomycota	UDB0778289	Unidentified sp. 5210_237	91.06	0.15361	-	-	-	-	-	-	-	-	-	-	-	0.00328224
Basidiomycota	UDB0780239	Unidentified sp. 5210_274	91.15	0.15361	-	-	-	-	-	-	-	-	-	-	-	0.00328224
Ascomycota	UDB027992	Helotiales sp. 5210_294	99.17	-	-	-	-	-	-	-	-	-	0.0360231	-	-	0.00328224
Ascomycota	UDB0778428	Unidentified sp. 5210_267	80.23	-	-	-	-	-	-	-	-	-	-	-	0.0258866	0.00328224
Basidiomycota	UDB018375	Unidentified sp. 5208_115	74.19	0.15361	-	-	-	-	-	-	-	-	-	-	-	0.00328224
Ascomycota	UDB035297	Unidentified sp. 5210_280	74.3	-	-	-	-	-	-	-	-	-	-	0.0407997	-	0.00328224
Ascomycota	UDB035059	Unidentified sp. 5210_331	80	-	-	-	-	-	-	0.0600962	-	-	-	-	-	0.00328224
Basidiomycota	UDB018375	Unidentified sp. 5208_115	74.19	-	-	-	-	-	-	-	0.0230627	-	-	-	-	0.00328224
Ascomycota	KU839575	Unidentified sp. 5210_259	99	-	-	-	-	-	-	-	0.0230627	-	-	-	-	0.00328224
Ascomycota	HM189724	Cenococcum geophilum	100	-	-	0.0545554	-	-	-	-	-	-	-	-	-	0.00328224
Basidiomycota	UDB035485	Unidentified sp. 5210_275	88.98	-	-	0.0545554	-	-	-	-	-	-	-	-	-	0.00328224
Ascomycota	UDB035046	Unidentified sp. 5210_325	78.99	-	-	-	-	-	0.0592066	-	-	-	-	-	-	0.00328224
Chytridiomycota	UDB025726	Unidentified sp. 5210_239	84.89	-	-	-	-	-	0.0592066	-	-	-	-	-	-	0.00328224
Ascomycota	UDB027332	Amphinema sp. 5208_234	100	-	1.5873	-	-	-	-	-	-	-	-	-	-	0.00328224
Basidiomycota	UDB035427	Unidentified sp. 5210_333	80.45	-	-	-	-	-	-	-	-	-	0.0360231	-	-	0.00328224
Ascomycota	UDB0778922	Unidentified sp. 5208_90	96.36	-	-	-	-	-	-	-	-	-	-	0.0407997	-	0.00328224
Basidiomycota	UDB020915	Unidentified sp. 5210_310	90.16	-	-	-	-	0.0207082	-	-	-	-	-	-	-	0.00328224
Basidiomycota	UDB025606	Unidentified sp. 5208_181	88.59	-	-	0.0545554	-	-	-	-	-	-	-	-	-	0.00328224
Ascomycota	UDB035211	Gilmaniella sp. 5210_330	96.4	-	-	-	-	-	-	-	-	-	-	-	0.0258866	0.00328224
Ascomycota	UDB0778858	Unidentified sp. 5208_78	90.57	-	-	0.0545554	-	-	-	-	-	-	-	-	-	0.00328224
Chytridiomycota	KM494068	Unidentified sp. 5208_58	98	-	-	-	-	-	-	0.0600962	-	-	-	-	-	0.00328224
Chytridiomycota	UDB0778299	Nectriopsis sp. 5210_422	97.63	-	-	-	-	0.0207082	-	-	-	-	-	-	-	0.00328224
Basidiomycota	MN902408	Unidentified sp. 5208_45	100	-	-	-	-	-	-	0.0600962	-	-	-	-	-	0.00328224
Basidiomycota	UDB027628	Humaria sp. 5210_318	100	-	-	-	-	-	0.0592066	-	-	-	-	-	-	0.00328224
Ascomycota	UDB027816	Cladophialophora sp. 5208_81	96.47	-	-	-	0.0183083	-	-	-	-	-	-	-	-	0.00328224
Basidiomycota	UDB034344	Ordus sp. 5208_83	95.19	0.15361	-	-	-	-	-	-	-	-	-	-	-	0.00328224
Ascomycota	UDB027816	Unidentified sp. 5210_356	79.85	-	-	-	-	-	-	-	-	0.117647	-	-	-	0.00328224
Basidiomycota	UDB019770	Inocybe sp. 5210_402	97.84	-	-	0.0545554	-	-	-	-	-	-	-	-	-	0.00328224
Ascomycota	UDB035504	Unidentified sp. 5210_397	81.78	-	-	-	-	-	-	-	-	-	0.0360231	-	-	0.00328224
Ascomycota	OW845065	Unidentified sp. 5210_407	99	0.15361	-	-	-	-	-	-	-	-	-	-	-	0.00328224
Ascomycota	UDB0780233	Unidentified sp. 5210_411	89.86	-	-	-	-	-	-	-	-	-	0.0360231	-	-	0.00328224
Basidiomycota	UDB0754030	Didymocyrtis sp. 5210_426	94.81	-	-	0.0545554	-	-	-	-	-	-	-	-	-	0.00328224
Basidiomycota	UDB027816	Unidentified sp. 5210_430	80.92	-	-	-	-	0.0207082	-	-	-	-	-	-	-	0.00328224
Chytridiomycota	UDB033340	Typhula sp. 5210_341	95.45	-	-	-	-	-	0.0592066	-	-	-	-	-	-	0.00328224
Basidiomycota	KP892056	Unidentified sp. 5210_391	98	-	-	-	-	-	-	-	-	-	-	-	0.0258866	0.00328224
Ascomycota	UDB0780454	Bryoria capillaris	99.59	-	-	-	-	-	0.0592066	-	-	-	-	-	-	0.00328224
Basidiomycota	UDB033340	Typhula sp. 5210_359	95.45	-	-	-	-	-	0.0592066	-	-	-	-	-	-	0.00328224
Basidiomycota	UDB035504	Unidentified sp. 5208_226	81.78	-	-	0.0545554	-	-	-	-	-	-	-	-	-	0.00328224
Ascomycota	UDB017618	Hygrocybe sp. 5210_448	96.15	-	-	-	-	-	0.0592066	-	-	-	-	-	-	0.00328224
Ascomycota	UDB0780457	Unidentified sp. 5210_377	81.03	0.15361	-	-	-	-	-	-	-	-	-	-	-	0.00328224
Basidiomycota	UDB017923	Entoloma turbidum	100	-	-	-	-	-	-	0.0600962	-	-	-	-	-	0.00328224
Basidiomycota	UDB034353	Unidentified sp. 5210_396	76.59	-	-	-	-	-	-	-	-	-	0.0360231	-	-	0.00328224
Ascomycota	UDB035418	Unidentified sp. 5210_403	93.2	-	-	-	-	-	-	0.0600962	-	-	-	-	-	0.00328224
Ascomycota	UDB034965	Unidentified sp. 5210_451	90.95	-	-	-	-	-	-	0.0600962	-	-	-	-	-	0.00328224
Ascomycota	KM056296	Rhinocladiella sp. 5208_3	98	-	-	-	-	-	-	-	-	-	-	0.0407997	-	0.00328224
Basidiomycota	UDB027447	Unidentified sp. 5208_338	83.47	-	-	-	-	-	0.0592066	-	-	-	-	-	-	0.00328224
Basidiomycota	UDB0778283	Unidentified sp. 5210_380	75.09	-	-	0.0545554	-	-	-	-	-	-	-	-	-	0.00328224
Basidiomycota	UDB0778853	Unidentified sp. 5210_517	93.31	-	-	-	-	-	0.0592066	-	-	-	-	-	-	0.00328224
Ascomycota	UDB016354	Piloderma bicolor	98.59	-	1.5873	-	-	-	-	-	-	-	-	-	-	0.00328224
Ascomycota	UDB035142	Unidentified sp. 5210_382	79.78	-	-	-	-	0.0207082	-	-	-	-	-	-	-	0.00328224
Ascomycota	UDB035230	Unidentified sp. 5210_507	90.53	-	-	-	0.0183083	-	-	-	-	-	-	-	-	0.00328224
Ascomycota	UDB031688	Trichophaea sp. 5208_335	98.83	-	-	-	-	-	0.0592066	-	-	-	-	-	-	0.00328224
Ascomycota	UDB035518	Unidentified sp. 5210_459	84.87	-	-	-	-	-	0.0592066	-	-	-	-	-	-	0.00328224
Ascomycota	UDB022723	Unidentified sp. 5210_584	86.4	-	-	0.0545554	-	-	-	-	-	-	-	-	-	0.00328224
Basidiomycota	UDB035390	Unidentified sp. 5210_611	93.39	-	-	-	-	-	0.0592066	-	-	-	-	-	-	0.00328224
Ascomycota	UDB028332	Debaryomyces sp. 5210_340	100	-	-	0.0545554	-	-	-	-	-	-	-	-	-	0.00328224
Ascomycota	UDB033340	Typhula sp. 5210_362	95.45	-	-	-	-	-	0.0592066	-	-	-	-	-	-	0.00328224
Ascomycota	MW216060	Unidentified sp. 5210_392	99	-	-	-	-	-	-	-	0.0230627	-	-	-	-	0.00328224
Ascomycota	FJ553582	Unidentified sp. 5208_12	100	-	-	-	-	-	0.0592066	-	-	-	-	-	-	0.00328224
Ascomycota	UDB025606	Unidentified sp. 5208_179	79.25	-	-	-	-	-	-	-	-	-	0.0360231	-	-	0.00328224
Basidiomycota	UDB038267	Sistotremastrum suecicum	99.64	-	-	-	-	-	-	-	-	-	0.0360231	-	-	0.00328224
Ascomycota	UDB031144	Cortinarius ochrophyllus	98.67	-	-	-	-	-	-	-	-	-	0.0360231	-	-	0.00328224
Ascomycota	UDB035788	Heterobasidion parviporum	100	-	-	-	-	0.0207082	-	-	-	-	-	-	-	0.00328224
Basidiomycota	UDB035485	Helicodendron sp. 5210_389	97.94	-	-	-	-	0.0207082	-	-	-	-	-	-	-	0.00328224
Ascomycota	UDB034373	Unidentified sp. 5210_441	78.29	-	-	-	-	-	-	-	-	-	-	-	0.0258866	0.00328224
Basidiomycota	UDB022758	Parmelia sp. 5210_533	94.69	-	-	-	-	-	0.0592066	-	-	-	-	-	-	0.00328224
Ascomycota	UDB038069	Cortinarius heterodepressus	100	0.15361	-	-	-	-	-	-	-	-	-	-	-	0.00328224
Ascomycota	UDB032338	Russula sapinea	100	-	-	-	-	-	-	-	-	-	-	0.0407997	-	0.00328224
Ascomycota	MN902374	Unidentified sp. 5210_367	99	-	-	-	-	-	-	-	-	-	0.0360231	-	-	0.00328224
Basidiomycota	UDB026277	Xenopolyscytalum sp. 5210_573	94.17	-	-	-	-	-	-	-	-	0.117647	-	-	-	0.00328224
Ascomycota	MT242010	Unidentified sp. 5208_39	100	-	-	-	-	-	0.0592066	-	-	-	-	-	-	0.00328224
Ascomycota	UDB027816	Unidentified sp. 5208_66	80.23	-	-	-	-	-	0.0592066	-	-	-	-	-	-	0.00328224
Basidiomycota	UDB035263	Neurospora sublineolata	100	-	1.5873	-	-	-	-	-	-	-	-	-	-	0.00328224
Ascomycota	UDB035829	Unidentified sp. 5208_699	78.06	-	-	-	-	-	-	0.0600962	-	-	-	-	-	0.00328224
Ascomycota	UDB013044	Unidentified sp. 5210_433	88.7	-	-	-	-	-	-	-	-	-	0.0360231	-	-	0.00328224
Basidiomycota	UDB035260	Unidentified sp. 5210_475	87.64	-	-	0.0545554	-	-	-	-	-	-	-	-	-	0.00328224
Basidiomycota	UDB019824	Unidentified sp. 5210_516	88.57	-	-	-	-	-	-	0.0600962	-	-	-	-	-	0.00328224
Ascomycota	UDB039679	Unidentified sp. 5210_518	88.52	-	-	-	-	-	-	-	-	0.117647	-	-	-	0.00328224
Ascomycota	UDB035485	Unidentified sp. 5208_340	89.17	-	-	0.0545554	-	-	-	-	-	-	-	-	-	0.00328224
Ascomycota	UDB013297	Lentinula sp. 5210_373	94.29	-	-	-	-	-	-	0.0600962	-	-	-	-	-	0.00328224
Ascomycota	UDB017618	Hygrocybe sp. 5210_462	96.15	-	-	-	-	-	-	-	-	-	0.0360231	-	-	0.00328224
Ascomycota	UDB028456	Lecanicillium sp. 5210_616	97.67	-	-	-	-	-	-	0.0600962	-	-	-	-	-	0.00328224
Basidiomycota	UDB035120	Unidentified sp. 5208_551	93.39	0.15361	-	-	-	-	-	-	-	-	-	-	-	0.00328224
Ascomycota	UDB031480	Unidentified sp. 5210_401	88.67	-	-	-	-	-	-	-	-	-	-	-	0.0258866	0.00328224
Ascomycota	UDB027442	Helotiales sp. 5210_429	97.1	-	-	0.0545554	-	-	-	-	-	-	-	-	-	0.00328224
Ascomycota	UDB0778890	Mollisia sp. 5210_603	95.53	-	-	-	-	-	-	-	-	-	-	0.0407997	-	0.00328224
Basidiomycota	UDB035787	Gymnopus androsaceus	99.46	-	-	-	0.0183083	-	-	-	-	-	-	-	-	0.00328224
Ascomycota	UDB024174	Unidentified sp. 5210_596	82.14	-	-	-	-	0.0207082	-	-	-	-	-	-	-	0.00328224
Ascomycota	UDB035189	Bartalinia sp. 5208_178	96.76	-	-	-	-	0.0207082	-	-	-	-	-	-	-	0.00328224
Basidiomycota	UDB037329	Unidentified sp. 5210_406	90.7	-	-	-	0.0183083	-	-	-	-	-	-	-	-	0.00328224
Basidiomycota	UDB035059	Unidentified sp. 5210_548	79.27	-	-	-	-	-	-	0.0600962	-	-	-	-	-	0.00328224
Ascomycota	UDB015013	Unidentified sp. 5210_503	88.26	-	-	-	-	-	-	-	-	-	-	-	0.0258866	0.00328224
Basidiomycota	UDB0778916	Unidentified sp. 5210_569	78.33	-	-	-	-	-	-	-	-	-	0.0360231	-	-	0.00328224
Basidiomycota	UDB0778922	Unidentified sp. 5210_572	96.36	0.15361	-	-	-	-	-	-	-	-	-	-	-	0.00328224
Ascomycota	UDB028068	Unidentified sp. 5210_654	73.07	0.15361	-	-	-	-	-	-	-	-	-	-	-	0.00328224
Ascomycota	KU568540	Unidentified sp. 5208_25	100	0.15361	-	-	-	-	-	-	-	-	-	-	-	0.00328224
Ascomycota	UDB0780770	Aspergillus subversicolor	100	-	-	-	-	-	-	-	-	-	-	0.0407997	-	0.00328224
Basidiomycota	UDB000122	Tuber puberulum	100	-	-	-	-	-	0.0592066	-	-	-	-	-	-	0.00328224
Ascomycota	UDB024810	Trechispora invisitata	99.65	-	-	-	0.0183083	-	-	-	-	-	-	-	-	0.00328224
Basidiomycota	UDB036813	Ramaria gracilis	99.67	-	-	-	0.0183083	-	-	-	-	-	-	-	-	0.00328224
Ascomycota	UDB035053	Unidentified sp. 5210_502	81.92	-	-	-	-	0.0207082	-	-	-	-	-	-	-	0.00328224
Basidiomycota	UDB034371	Unidentified sp. 5210_504	91.7	-	-	-	0.0183083	-	-	-	-	-	-	-	-	0.00328224
Ascomycota	UDB022974	Unidentified sp. 5210_559	78.85	-	-	-	0.0183083	-	-	-	-	-	-	-	-	0.00328224
Basidiomycota	UDB0778914	Unidentified sp. 5210_682	87.02	-	-	-	-	0.0207082	-	-	-	-	-	-	-	0.00328224
Ascomycota	UDB025606	Unidentified sp. 5208_718	78.14	-	-	-	-	-	-	-	0.0230627	-	-	-	-	0.00328224
Ascomycota	UDB0778786	Unidentified sp. 5208_47	88.05	-	-	-	-	-	-	-	-	-	-	-	0.0258866	0.00328224
Ascomycota	UDB023354	Unidentified sp. 5210_546	82.8	-	-	-	-	-	-	-	-	-	-	-	0.0258866	0.00328224
Ascomycota	UDB035691	Unidentified sp. 5210_632	85.87	-	1.5873	-	-	-	-	-	-	-	-	-	-	0.00328224
Basidiomycota	UDB035257	Unidentified sp. 5210_658	86.35	-	-	-	-	-	0.0592066	-	-	-	-	-	-	0.00328224
Ascomycota	MN588163	Phacidium lacerum	100	-	-	0.0545554	-	-	-	-	-	-	-	-	-	0.00328224
Basidiomycota	UDB016153	Unidentified sp. 5208_293	87.21	-	-	-	-	-	-	-	-	0.117647	-	-	-	0.00328224
Ascomycota	UDB035414	Unidentified sp. 5208_91	86.64	-	-	-	-	-	0.0592066	-	-	-	-	-	-	0.00328224
Ascomycota	ON750218	Unidentified sp. 5210_465	100	0.15361	-	-	-	-	-	-	-	-	-	-	-	0.00328224
Ascomycota	UDB035135	Gibberella sp. 5210_495	96.34	-	-	-	-	-	-	0.0600962	-	-	-	-	-	0.00328224
Basidiomycota	UDB039679	Unidentified sp. 5210_514	80.16	-	-	-	-	-	0.0592066	-	-	-	-	-	-	0.00328224
Basidiomycota	UDB035639	Unidentified sp. 5210_543	80.07	0.15361	-	-	-	-	-	-	-	-	-	-	-	0.00328224
Basidiomycota	UDB034348	Unidentified sp. 5210_586	84.06	-	-	-	-	-	0.0592066	-	-	-	-	-	-	0.00328224
Ascomycota	UDB0778527	Unidentified sp. 5210_668	91.74	-	-	-	-	-	0.0592066	-	-	-	-	-	-	0.00328224
Chytridiomycota	UDB019616	Mycena aetites	99.65	-	-	-	-	-	-	-	-	-	-	-	0.0258866	0.00328224
Ascomycota	UDB031899	Unidentified sp. 5210_759	81.08	0.15361	-	-	-	-	-	-	-	-	-	-	-	0.00328224
Ascomycota	UDB035195	Tremella sp. 5210_805	94.86	-	-	-	-	-	-	-	0.0230627	-	-	-	-	0.00328224
Ascomycota	UDB028184	Unidentified sp. 5208_117	87.67	0.15361	-	-	-	-	-	-	-	-	-	-	-	0.00328224
Basidiomycota	UDB016358	Unidentified sp. 5208_32	79.56	-	-	-	-	-	-	0.0600962	-	-	-	-	-	0.00328224
Ascomycota	UDB035998	Inocybe sp. 5210_443	94.23	-	-	-	-	-	-	0.0600962	-	-	-	-	-	0.00328224
Basidiomycota	UDB011255	Cortinarius diasemospermus	100	-	-	0.0545554	-	-	-	-	-	-	-	-	-	0.00328224
Ascomycota	UDB016438	Unidentified sp. 5210_513	89.15	-	-	-	-	-	-	-	-	0.117647	-	-	-	0.00328224
Basidiomycota	UDB028412	Discocistella sp. 5210_531	98.34	-	-	-	-	-	-	0.0600962	-	-	-	-	-	0.00328224
Ascomycota	UDB027816	Unidentified sp. 5210_535	79.17	-	-	-	-	-	-	-	0.0230627	-	-	-	-	0.00328224

## Sheet: Root
Relative abundance of fungal OTUs sequenced from root samples of Pinus sylvestris.
				1	2	3	4	5	6	7	8	9	10	11	12
Phylum	Reference number	OTUs	Similarity, %	Slovakia, %	Poland, %	Poland, %	Lithuania, %	Lithuania, %	Latvia, %	Estonia, %	Finland, %	Finland, %	Finland, %	Finland, %	Finland, %	All, %
Ascomycota	MT236531	Unidentified sp. 5210_4	99	-	-	0.0346981	-	-	12.2962	10.5515	20.9495	2.46785	8.27423	22.5098	2.05843	7.06606
Ascomycota	KX287273	Acrodontium luzulae	100	1.16362	8.17771	34.6634	-	-	0.951087	1.18358	0.37679	0.521376	2.60047	0.994185	0.199203	6.99542
Ascomycota	MG828280	Unidentified sp. 5210_5	83	1.99478	4.56064	18.5982	-	-	6.86141	0.755477	1.28109	1.52937	6.38298	9.06021	6.90571	6.40942
Basidiomycota	MG597398	Mycena septentrionalis	100	2.96842	11.4213	0.121443	-	-	7.40489	0.579199	8.44009	1.49461	2.60047	9.73551	7.73572	5.04905
Ascomycota	JX536159	Gymnopus dryophilus	100	-	35.4433	-	-	-	-	-	0.037679	-	-	-	-	4.71942
Zygomycota	MT242128	Unidentified sp. 5210_2	100	-	-	-	-	-	5.63859	3.85293	40.957	0.903719	8.03783	-	4.01726	4.37933
Ascomycota	MG827987	Unidentified sp. 5210_9	99	-	-	-	-	-	-	32.6618	-	-	-	-	-	3.39307
Ascomycota	UDB0754118	Unidentified sp. 5210_30	91.09	-	-	-	-	-	-	-	-	33.9937	-	-	-	2.55853
Basidiomycota	UDB018458	Tomentella sp. 5210_21	100	6.05557	0.019658	5.98543	-	-	6.31793	-	-	-	0.118203	-	3.25365	2.07979
Basidiomycota	UDB038236	Unidentified sp. 5210_36	82.86	-	-	12.8036	-	-	-	-	-	-	-	-	-	1.93067
Basidiomycota	UDB031536	Russula decolorans	100	-	-	0.780708	-	-	5.02717	-	0.75358	0.938478	13.8692	3.48903	-	1.84173
Ascomycota	ON754155	Unidentified sp. 5210_49	100	14.2484	-	-	-	-	-	-	-	-	-	-	-	1.56965
Ascomycota	MF665593	Unidentified sp. 5210_32	94	-	11.7751	-	-	-	-	-	-	-	-	-	-	1.56704
Ascomycota	UDB028437	Coniothyrium olivaceum	100	10.995	-	0.0173491	-	-	0.407609	0.906573	0.037679	0.0347584	0.0394011	0.0375164	0.0996016	1.34467
Basidiomycota	UDB038222	Luellia sp. 5210_26	95.05	2.27974	1.47435	3.27897	-	-	2.03804	-	-	-	1.89125	-	0.199203	1.16154
Ascomycota	KX222676	Unidentified sp. 5210_57	99	10.4963	-	-	-	-	-	-	-	-	-	-	-	1.15631
Ascomycota	UDB0780688	Unidentified sp. 5210_79	89.17	-	-	-	-	-	-	-	-	0.0347584	-	7.70962	0.0664011	1.08306
Ascomycota	UDB034965	Rhytismatales sp. 5210_93	97.93	-	-	-	-	-	8.83152	-	0.037679	-	9.21986	0.356406	-	1.00458
Ascomycota	KU063600	Unidentified sp. 5210_90	97	-	-	-	-	-	-	9.11609	-	-	-	-	-	0.947024
Ascomycota	UDB0778927	Unidentified sp. 5210_72	82.68	-	-	-	-	-	1.08696	-	0.226074	0.66041	6.54058	2.85125	-	0.939176
Ascomycota	KU061806	Unidentified sp. 5210_83	97	-	-	-	-	-	-	8.28507	0.037679	-	-	-	-	0.863309
Basidiomycota	UDB026397	Amphinema sp. 5210_68	100	-	-	-	-	-	-	-	-	0.729927	-	-	9.76096	0.824068
Ascomycota	UDB028474	Unidentified sp. 5210_98	93.51	-	-	-	-	-	0.203804	-	0.075358	0.347584	-	5.58995	0.0664011	0.824068
Basidiomycota	UDB015800	Suillus variegatus	100	-	-	3.17488	-	-	-	-	-	-	-	-	4.34927	0.821452
Ascomycota	UDB035485	Unidentified sp. 5210_89	92.92	0.0474947	0.137606	3.03609	-	-	-	0.352556	0.150716	0.0347584	0.0788022	0.243857	2.82205	0.792675
Ascomycota	UDB0778877	Tapesia lividofusca	98.74	-	-	-	-	-	0.271739	-	-	-	2.40347	4.23935	0.132802	0.771746
Ascomycota	LS450480	Unidentified sp. 5210_19	98	0.0474947	0.0982898	1.23178	-	-	0.475543	0.151095	1.4318	0.590893	0.985028	0.600263	3.02125	0.76913
Ascomycota	UDB0778869	Unidentified sp. 5210_138	88.84	-	-	1.16239	-	-	3.125	-	-	-	6.69819	-	0.0332005	0.742969
Ascomycota	UDB0780758	Unidentified sp. 5210_117	87.55	-	-	-	-	-	0.13587	-	-	-	-	5.23354	-	0.735121
Ascomycota	UDB035192	Unidentified sp. 5210_164	83.94	6.43553	-	-	-	-	-	-	-	-	-	-	-	0.70896
Ascomycota	MN396912	Unidentified sp. 5210_71	100	-	-	0.156142	-	-	1.63043	-	0.828937	4.48384	2.20646	-	-	0.627861
Ascomycota	UDB035258	Potebniamyces gallicola	99.58	4.82071	0.19658	-	-	-	-	0.176278	-	-	-	0.375164	-	0.627861
Ascomycota	MK762617	Sydowia polyspora	100	0.237473	0.137606	0.381679	-	-	1.15489	0.428104	0.527506	0.590893	1.65485	1.68824	0.0664011	0.622629
Ascomycota	UDB031207	Helotiales sp. 5210_61	97.07	-	0.923924	-	-	-	-	2.26643	-	2.36357	-	0.300131	0.365206	0.606933
Basidiomycota	UDB016411	Athelopsis lembospora	99.67	0.0474947	0.412817	-	-	-	-	4.9106	0.414469	-	-	-	0.0664011	0.604317
Basidiomycota	UDB0778054	Suillus luteus	100	-	-	-	-	-	-	2.34198	-	4.58811	-	-	0.166003	0.6017
Ascomycota	UDB028259	Meliniomyces sp. 5210_55	99.58	-	0.19658	0.798057	-	-	1.01902	-	0.414469	0.139034	1.65485	1.65072	0.431607	0.599084
Basidiomycota	KT900146	Mycena cinerella	100	-	-	-	20.9524	0.387597	-	-	-	-	-	-	-	0.578156
Ascomycota	MT355566	Penicillium camemberti	99.6	0.0474947	0.96324	0.242887	-	-	0.883152	0.730295	1.09269	1.11227	0.394011	0.431439	0.398406	0.557227
Ascomycota	UDB0780454	Unidentified sp. 5210_167	86.75	-	-	-	-	-	-	-	-	-	-	-	7.00531	0.551995
Basidiomycota	UDB021972	Mycena sp. 5210_85	99.36	0.0237473	-	-	-	-	-	-	-	0.312826	-	-	6.4077	0.531066
Basidiomycota	UDB028389	Resinicium bicolor	100	4.79696	-	-	-	-	-	-	-	-	-	-	-	0.52845
Ascomycota	UDB0778858	Unidentified sp. 5210_161	89.3	-	-	3.45246	-	-	-	-	-	-	-	-	-	0.520602
Ascomycota	UDB035476	Microsphaeropsis centaureae	98.39	4.72572	-	-	-	-	-	-	-	-	-	-	-	0.520602
Basidiomycota	UDB039487	Pseudotomentella umbrina	100	-	-	-	-	-	0.13587	-	-	6.63886	-	-	-	0.504905
Basidiomycota	UDB037235	Russula vesca	100	-	-	-	-	-	0.0679348	-	7.15901	-	-	-	-	0.499673
Basidiomycota	UDB031181	Unidentified sp. 5210_144	87.37	-	3.69569	-	-	-	-	-	-	-	-	-	-	0.491825
Basidiomycota	UDB038094	Coniophora arida	99.33	4.39326	-	-	-	-	-	-	-	-	-	-	-	0.483976
Basidiomycota	UDB008299	Amphinema sp. 5210_175	100	1.16362	0.19658	0.0173491	-	-	0.815217	1.78796	-	-	0.236407	0.0187582	1.16202	0.483976
Basidiomycota	KT275603	Tomentella sp. 5210_8	99	0.237473	0.019658	0.277585	-	-	5.43478	0.755477	0.037679	0.66041	0.0394011	0.0750328	0.531208	0.465664
Ascomycota	UDB035046	Unidentified sp. 5210_97	79.3	-	-	0.138793	-	-	0.475543	-	0.263753	0.382343	0.70922	1.63196	1.29482	0.463048
Basidiomycota	UDB021997	Mycena flavoalba	100	-	-	-	-	-	-	-	-	5.90893	-	-	-	0.444735
Ascomycota	KY932402	Unidentified sp. 5208_191	100	-	-	-	15.9048	-	-	-	-	-	-	-	-	0.436887
Ascomycota	LR876918	Unidentified sp. 5210_7	100	1.82854	0.0393159	0.138793	-	-	0.475543	0.377739	0.489827	0.208551	0.35461	0.412681	0.132802	0.426422
Ascomycota	MG772979	Unidentified sp. 5208_212	100	-	-	-	15.3333	-	-	-	-	-	-	-	-	0.42119
Basidiomycota	UDB021077	Galerina sp. 5210_151	97.32	-	-	-	-	-	-	-	-	-	-	2.92628	-	0.40811
Basidiomycota	ON865502	Unidentified sp. 5210_156	100	3.65709	-	-	-	-	-	-	-	-	-	-	-	0.402878
Ascomycota	UDB031211	Unidentified sp. 5210_217	89.71	-	2.83075	-	-	-	-	-	-	-	-	-	-	0.376717
Ascomycota	UDB003033	Unidentified sp. 5210_251	85.83	-	-	-	-	-	-	-	-	-	5.51615	-	-	0.366252
Ascomycota	MH248043	Archaeorhizomyces sp. 5208_0	100	-	-	-	12.4762	1.55039	-	-	-	-	-	-	-	0.353172
Basidiomycota	UDB033350	Pterula multifida	99.04	-	-	-	-	-	0.679348	-	3.50414	0.903719	-	-	-	0.337475
Basidiomycota	UDB039357	Lactarius rufus	100	0.166231	0.0393159	0.433727	-	-	-	-	-	-	0.0394011	1.63196	0.0996016	0.327011
Ascomycota	UDB017680	Inocybe sp. 5210_135	95.35	-	-	-	-	-	-	-	-	-	-	-	3.78486	0.298234
Ascomycota	MN902647	Unidentified sp. 5210_17	96	0.284968	0.550423	-	-	-	0.679348	0.277008	0.301432	0.764685	0.551615	0.0750328	-	0.285154
Basidiomycota	UDB034984	Rhizopogon sp. 5210_202	100	-	-	-	-	-	-	0.302191	-	3.33681	-	0.0187582	-	0.285154
Ascomycota	UDB0780764	Alternaria alternata	100	1.99478	0.019658	0.0346981	-	-	-	0.125913	0.037679	-	0.0394011	0.150066	0.0332005	0.269457
Basidiomycota	KM390761	Unidentified sp. 5210_24	100	0.0474947	0.019658	0.468425	-	-	1.08696	0.0251826	0.226074	0.0695169	1.77305	0.0375164	-	0.266841
Ascomycota	LC206086	Unidentified sp. 5208_26	100	-	-	-	-	39.1473	-	-	-	-	-	-	-	0.264225
Ascomycota	UDB035461	Mycosylva clarkii	99	0.332463	0.0786318	0.277585	-	-	0.747283	0.327373	0.188395	0.278067	0.394011	0.168824	0.265604	0.256377
Ascomycota	UDB027992	Unidentified sp. 5210_281	91.36	-	1.92648	-	-	-	-	-	-	-	-	-	-	0.256377
Basidiomycota	UDB038187	Athelia acrospora	99.66	-	-	0.0173491	-	-	-	-	-	-	0.0788022	1.707	-	0.245912
Ascomycota	UDB027562	Neonectria sp. 5210_302	100	1.51983	0.570081	-	-	-	-	-	-	-	-	-	-	0.243296
Basidiomycota	UDB022575	Russula pseudoruberrima	100	-	-	-	-	-	-	-	-	2.36357	-	-	0.763612	0.238064
Ascomycota	UDB0780680	Unidentified sp. 5210_208	92.62	-	-	-	-	-	-	1.05767	-	-	0.0788022	0.0375164	1.46082	0.235448
Basidiomycota	UDB027448	Vishniacozyma sp. 5210_94	99.57	1.89979	-	0.0173491	-	-	0.0679348	-	-	-	0.157604	-	0.0332005	0.2276
Zygomycota	UDB035691	Unidentified sp. 5210_155	81.72	-	0.019658	-	-	-	-	-	-	0.0347584	-	1.57569	-	0.224984
Basidiomycota	UDB024245	Unidentified sp. 5210_197	86.51	0.0237473	1.57264	-	-	-	-	-	-	-	-	-	-	0.211903
Zygomycota	UDB028184	Umbelopsis sp. 5210_63	100	1.13987	0.216237	-	-	-	-	-	0.113037	0.278067	0.157604	0.0562746	0.0664011	0.206671
Ascomycota	MN902679	Unidentified sp. 5210_146	100	-	-	-	-	-	-	1.93906	-	0.0347584	-	-	0.0332005	0.206671
Ascomycota	MN947395	Phialocephala fortinii	100	-	-	-	6.95238	1.55039	-	-	-	-	-	-	-	0.201439
Ascomycota	KU839575	Unidentified sp. 5210_259	99	-	-	-	-	-	-	-	-	-	-	-	2.55644	0.201439
Ascomycota	UDB024185	Unidentified sp. 5210_296	87.06	-	-	-	-	-	-	-	-	-	-	-	2.52324	0.198823
Ascomycota	UDB0780350	Unidentified sp. 5210_87	82.38	-	-	-	-	-	-	-	0.037679	0.0347584	-	0.712812	0.896414	0.175278
Ascomycota	UDB003062	Unidentified sp. 5210_210	77.08	-	0.117948	0.624566	-	-	0.951087	-	-	-	0.236407	0.0562746	-	0.170046
Ascomycota	UDB026402	Unidentified sp. 5210_231	84.72	0.949893	0.334185	-	-	-	0.13587	0.125913	-	-	-	-	-	0.16743
Ascomycota	UDB027816	Unidentified sp. 5210_58	80.61	-	-	-	-	-	0.0679348	-	0.339111	-	0.669819	0.300131	0.664011	0.164814
Ascomycota	UDB025606	Mytilinidion sp. 5210_305	96.51	-	-	0.225538	-	-	-	-	-	-	1.10323	0.393922	0.0332005	0.164814
Ascomycota	UDB035082	Unidentified sp. 5210_317	92.86	1.47233	-	-	-	-	-	-	-	-	-	-	-	0.162198
Ascomycota	UDB035485	Unidentified sp. 5210_275	88.98	-	-	-	-	-	-	-	-	-	-	1.06922	0.132802	0.159581
Ascomycota	UDB035521	Humicola sp. 5210_60	94.63	0.142484	0.609397	-	-	-	-	-	-	0.104275	0.0394011	0.0187582	0.59761	0.156965
Ascomycota	UDB035499	Graphilbum sp. 5210_337	97.93	-	-	-	-	-	0.0679348	-	-	-	-	-	1.95883	0.156965
Ascomycota	UDB0778889	Mollisia sp. 5210_287	96.25	-	-	-	-	-	-	0.0251826	0.37679	1.4251	0.0394011	-	0.199203	0.154349
Ascomycota	UDB035394	Unidentified sp. 5210_279	87.24	-	-	0.0693963	-	-	-	-	-	-	0.0788022	-	1.75963	0.154349
Basidiomycota	UDB033350	Pterula sp. 5210_351	95.54	-	-	-	-	-	4.00815	-	-	-	-	-	-	0.154349
Basidiomycota	UDB038079	Unidentified sp. 5210_51	78.6	-	-	-	-	-	0.339674	-	0.113037	0.104275	0.985028	0.393922	-	0.149117
Zygomycota	UDB039562	Lecanicillium sp. 5210_66	100	0.118737	0.216237	0.19084	-	-	-	0.478469	0.037679	0.139034	-	-	0.0664011	0.138653
Ascomycota	EF619695	Unidentified sp. 5210_348	99	-	-	-	-	-	-	1.28431	-	-	-	-	-	0.133421
Ascomycota	ON865944	Unidentified sp. 5210_80	100	-	0.019658	-	-	-	-	-	0.075358	-	-	0.0375164	1.46082	0.128188
Basidiomycota	UDB022494	Russula xerampelina	100	-	-	-	-	-	-	1.23395	-	-	-	-	-	0.128188
Ascomycota	UDB0780674	Unidentified sp. 5210_248	88.84	-	-	-	-	-	1.5625	-	0.489827	0.104275	0.315209	-	-	0.122956
Basidiomycota	UDB002468	Tylospora fibrillosa	98.61	-	-	-	-	-	-	-	0.075358	-	-	0.844119	-	0.122956
Ascomycota	UDB0778858	Unidentified sp. 5210_207	93.44	-	-	-	-	-	0.0679348	0.151095	-	0.0347584	0.275808	0.0375164	0.962815	0.12034
Ascomycota	UDB026402	Unidentified sp. 5208_239	89.35	-	-	-	-	17.4419	-	-	-	-	-	-	-	0.117724
Basidiomycota	UDB016411	Athelopsis sp. 5210_365	97.02	-	-	0.74601	-	-	-	0.0503651	-	-	-	-	-	0.117724
Ascomycota	KM493598	Unidentified sp. 5208_592	97	-	-	-	4.28571	-	-	-	-	-	-	-	-	0.117724
Ascomycota	UDB022757	Unidentified sp. 5210_195	75.4	-	-	-	-	-	-	-	-	-	-	-	1.39442	0.109876
Basidiomycota	UDB038237	Unidentified sp. 5210_285	84.69	-	-	-	-	-	-	-	-	-	-	-	1.39442	0.109876
Basidiomycota	UDB038267	Sistotremastrum suecicum	99.64	-	-	0.728661	-	-	-	-	-	-	-	-	-	0.109876
Basidiomycota	UDB036935	Russula paludosa	100	-	-	0.485774	-	-	-	-	-	0.417101	-	-	-	0.104644
Ascomycota	UDB028259	Unidentified sp. 5210_501	92.05	-	-	0.693963	-	-	-	-	-	-	-	-	-	0.104644
Ascomycota	UDB027635	Cladophialophora sp. 5210_400	98.12	0.0237473	0.334185	-	-	-	-	0.0503651	-	0.0695169	0.433412	-	0.199203	0.102027
Ascomycota	UDB0778892	Unidentified sp. 5210_371	88.28	-	-	-	-	-	-	-	1.46948	-	-	-	-	0.102027
Basidiomycota	UDB022101	Mycena stylobates	98.69	-	-	-	-	-	-	-	-	-	-	-	1.29482	0.102027
Ascomycota	UDB035485	Unidentified sp. 5210_487	90.16	-	-	-	-	-	0.883152	-	-	-	1.02443	-	-	0.102027
Ascomycota	UDB0780825	Trichoderma viride	100	0.071242	0.117948	-	-	-	0.13587	0.0503651	0.075358	0.0695169	0.197006	0.150066	0.232404	0.0967953
Basidiomycota	JX392812	Trechispora sp. 5208_19	99	-	-	-	3.52381	-	-	-	-	-	-	-	-	0.0967953
Basidiomycota	UDB037935	Tricholoma portentosum	100	-	-	-	-	-	-	-	-	1.28606	-	-	-	0.0967953
Ascomycota	UDB026277	Unidentified sp. 5210_431	91.74	-	-	0.641915	-	-	-	-	-	-	-	-	-	0.0967953
Basidiomycota	UDB0780181	Unidentified sp. 5210_168	81.85	-	0.019658	-	-	-	2.17391	-	0.037679	-	0.0394011	-	0.0332005	0.0941792
Ascomycota	UDB035313	Aspergillus testaceocolorans	100	-	-	-	-	13.9535	-	-	-	-	-	-	-	0.0941792
Basidiomycota	UDB038069	Cortinarius heterodepressus	100	-	-	-	-	-	-	-	-	-	-	-	1.19522	0.0941792
Basidiomycota	UDB031355	Russula sanguinea	100	-	-	-	-	-	-	0.906573	-	-	-	-	-	0.0941792
Zygomycota	UDB028184	Unidentified sp. 5210_44	89.12	0.0237473	0.393159	0.0173491	-	-	-	-	-	0.312826	-	0.0750328	-	0.0915631
Basidiomycota	UDB0780211	Unidentified sp. 5210_354	75.76	0.0949893	0.019658	0.156142	-	-	-	-	-	0.104275	0.551615	0.0750328	-	0.0915631
Ascomycota	KP897305	Unidentified sp. 5210_12	100	-	-	0.104094	-	-	-	0.0503651	0.037679	0.104275	0.0788022	0.300131	0.0664011	0.0837148
Ascomycota	UDB025606	Unidentified sp. 5208_181	88.59	-	-	-	3.04762	-	-	-	-	-	-	-	-	0.0837148
Basidiomycota	UDB001750	Piloderma sphaerosporum	100	-	-	0.0346981	-	-	1.08696	-	-	0.208551	0.0788022	-	0.166003	0.0810988
Basidiomycota	UDB034685	Cortinarius semisanguineus	100	-	-	0.121443	-	-	-	-	0.904295	-	-	-	-	0.0810988
Basidiomycota	UDB021063	Galerina allospora	99.29	-	-	0.451076	-	-	-	-	-	-	0.0394011	0.0750328	-	0.0810988
Ascomycota	UDB035209	Unidentified sp. 5210_154	93.98	-	0.589739	-	-	-	-	-	-	-	-	-	-	0.0784827
Ascomycota	UDB028324	Ochrocladosporium sp. 5210_453	94.38	0.71242	-	-	-	-	-	-	-	-	-	-	-	0.0784827
Ascomycota	UDB023348	Unidentified sp. 5210_575	81.57	-	-	-	-	-	-	-	-	-	-	-	0.996016	0.0784827
Ascomycota	ON963481	Leptodontidium sp. 5210_31	99	-	0.0786318	0.0173491	-	-	-	-	0.37679	0.417101	0.0394011	-	-	0.0732505
Basidiomycota	UDB035880	Russula amoenolens	98.75	-	0.550423	-	-	-	-	-	-	-	-	-	-	0.0732505
Ascomycota	UDB016153	Unidentified sp. 5210_435	87.21	-	-	-	-	-	-	-	-	0.0347584	-	-	0.896414	0.0732505
Basidiomycota	UDB019616	Mycena aetites	99.65	-	-	-	-	-	-	-	-	0.973236	-	-	-	0.0732505
Ascomycota	UDB035048	Humicolopsis cephalosporioides	100	0.0237473	0.412817	0.0173491	-	-	-	-	-	0.0347584	0.0394011	0.0187582	0.0332005	0.0706344
Ascomycota	UDB032140	Helotiales sp. 5210_555	97.48	-	0.019658	-	-	-	-	0.654747	-	-	-	-	-	0.0706344
Ascomycota	UDB025606	Unidentified sp. 5210_282	88.59	-	0.157264	-	-	-	-	0.0251826	-	0.486618	-	-	0.0996016	0.0680183
Basidiomycota	UDB013221	Unidentified sp. 5210_505	82.52	-	-	0.451076	-	-	-	-	-	-	-	-	-	0.0680183
Ascomycota	UDB035239	Unidentified sp. 5210_628	91.24	-	-	-	-	-	-	0.654747	-	-	-	-	-	0.0680183
Basidiomycota	UDB013049	Unidentified sp. 5210_657	79.61	-	-	-	-	-	-	-	-	-	-	0.487713	-	0.0680183
Basidiomycota	UDB028068	Unidentified sp. 5210_654	73.07	-	-	-	-	-	-	0.629564	-	-	-	-	-	0.0654022
Basidiomycota	UDB023484	Russula adusta	100	-	-	-	-	-	-	-	-	0.834202	-	-	-	0.0627861
Basidiomycota	UDB016384	Tylospora asterophora	100	-	-	-	-	-	-	-	0.075358	0.590893	-	0.0187582	0.0996016	0.06017
Ascomycota	UDB028493	Hyphodiscus sp. 5210_335	95.87	0.261221	0.216237	-	-	-	-	-	-	-	-	-	-	0.057554
Basidiomycota	UDB000282	Pseudotomentella sp. 5210_464	99.36	-	-	-	-	-	-	-	-	0.764685	-	-	-	0.057554
Basidiomycota	UDB034203	Delicatula integrella	100	-	-	-	2.09524	-	-	-	-	-	-	-	-	0.057554
Ascomycota	UDB0778820	Unidentified sp. 5210_166	83.54	-	-	-	-	-	-	-	-	0.0347584	-	0.31889	0.0996016	0.0549379
Ascomycota	UDB027992	Helotiales sp. 5210_294	99.17	-	-	-	-	-	0.13587	-	0.075358	0.139034	-	0.0187582	0.398406	0.0549379
Basidiomycota	UDB021778	Hygrophorus agathosmus	100	-	-	-	-	8.13953	-	-	-	-	-	-	-	0.0549379
Ascomycota	UDB026277	Unidentified sp. 5210_536	82.66	-	-	-	-	-	0.13587	-	0.188395	-	0.394011	0.0562746	-	0.0523218
Ascomycota	UDB035451	Unidentified sp. 5210_512	85.94	0.0474947	-	0.312283	-	-	-	-	-	-	-	-	-	0.0523218
Ascomycota	UDB0780688	Unidentified sp. 5208_184	86.89	-	-	-	1.90476	-	-	-	-	-	-	-	-	0.0523218
Ascomycota	UDB022877	Unidentified sp. 5210_466	77.95	-	-	-	-	-	0.0679348	-	-	0.0347584	0.669819	-	-	0.0497057
Basidiomycota	UDB037702	Russula nauseosa	100	-	-	-	1.80952	-	-	-	-	-	-	-	-	0.0497057
Basidiomycota	UDB035639	Unidentified sp. 5210_741	79.86	-	-	-	-	-	-	-	-	-	-	0.337648	-	0.0470896
Ascomycota	UDB026346	Chloridium sp. 5210_677	98.33	-	0.353843	-	-	-	-	-	-	-	-	-	-	0.0470896
Ascomycota	UDB035485	Unidentified sp. 5208_241	92.92	-	-	-	1.42857	1.16279	-	-	-	-	-	-	-	0.0470896
Basidiomycota	UDB027341	Unidentified sp. 5210_128	83.14	-	0.157264	-	-	-	-	-	-	0.312826	-	-	-	0.0444735
Basidiomycota	UDB037994	Russula integra	100	0.403705	-	-	-	-	-	-	-	-	-	-	-	0.0444735
Ascomycota	UDB028196	Capnodiales sp. 5210_374	98.87	0.0949893	0.0786318	0.0867453	-	-	0.13587	-	-	-	0.0788022	-	-	0.0444735
Ascomycota	ON963139	Rhizoctonia solani	100	-	-	-	-	-	-	0.0251826	-	-	-	0.281373	-	0.0418574
Ascomycota	MN904075	Unidentified sp. 5210_43	93	-	-	-	-	-	0.0679348	-	0.037679	0.0347584	-	0.150066	0.166003	0.0418574
Ascomycota	UDB026277	Unidentified sp. 5210_242	92.08	0.071242	0.0982898	-	-	-	-	0.201461	-	-	-	-	-	0.0418574
Ascomycota	HM189724	Cenococcum geophilum	100	-	-	-	0.857143	2.71318	-	-	-	-	-	-	-	0.0418574
Basidiomycota	UDB033340	Typhula sp. 5210_359	95.45	0.332463	0.0393159	-	-	-	-	-	-	-	-	-	-	0.0418574
Ascomycota	UDB035266	Unidentified sp. 5210_683	91.53	0.261221	0.0786318	-	-	-	0.0679348	-	-	-	-	-	-	0.0418574
Ascomycota	UDB026053	Meliniomyces sp. 5210_738	95.8	-	0.176922	-	-	-	-	0.0251826	-	0.208551	-	-	-	0.0418574
Basidiomycota	UDB024380	Cortinarius collinitus	100	-	-	-	-	-	-	-	-	0.417101	-	-	0.0996016	0.0392413
Basidiomycota	UDB027341	Unidentified sp. 5210_350	91.15	-	0.0786318	-	-	-	-	-	-	-	0.0394011	-	0.332005	0.0392413
Ascomycota	UDB035257	Unidentified sp. 5210_658	86.35	-	0.294869	-	-	-	-	-	-	-	-	-	-	0.0392413
Basidiomycota	UDB016438	Unidentified sp. 5210_570	90.16	-	-	-	-	-	-	0.352556	-	0.0347584	-	-	-	0.0392413
Basidiomycota	UDB0754284	Unidentified sp. 5210_689	75.39	-	-	-	-	-	-	0.0251826	-	0.486618	-	-	-	0.0392413
Ascomycota	UDB035397	Unidentified sp. 5210_763	81.01	-	0.294869	-	-	-	-	-	-	-	-	-	-	0.0392413
Ascomycota	MN902475.1	Unidentified sp. 5210_737	99	-	0.294869	-	-	-	-	-	-	-	-	-	-	0.0392413
Glomeromycota	UDB032573	Unidentified sp. 5210_743	92.31	-	-	-	-	-	-	-	-	0.243309	-	0.150066	-	0.0392413
Zygomycota	UDB028005	Mortierella sp. 5210_91	98.55	-	0.0393159	0.0173491	-	-	0.271739	-	-	0.0347584	-	0.0562746	0.0996016	0.0366252
Ascomycota	UDB020934	Trichomerium sp. 5210_115	94.8	0.261221	-	-	-	-	-	-	-	-	0.0394011	0.0187582	0.0332005	0.0366252
Zygomycota	UDB028088	Mortierella sp. 5210_126	97.58	-	0.019658	0.0693963	-	-	-	-	0.037679	0.0695169	0.0788022	0.0750328	-	0.0366252
Basidiomycota	UDB038221	Piloderma sphaerosporum	100	-	-	-	-	-	-	0.352556	-	-	-	-	-	0.0366252
Basidiomycota	UDB0777971	Cortinarius bivelus	100	0.189979	0.117948	-	-	-	-	-	-	-	-	-	-	0.0366252
Basidiomycota	UDB024251	Unidentified sp. 5210_758	85.16	-	0.216237	-	-	-	-	0.0755477	-	-	-	-	-	0.0366252
Ascomycota	KU059580	Suillus luteus	99	0.0237473	-	-	-	-	0.339674	0.0251826	0.113037	0.0347584	0.0788022	-	-	0.0340092
Ascomycota	UDB023354	Epithamnolia xanthoriae	98.32	0.0474947	-	-	-	-	0.203804	-	-	0.139034	0.118203	0.0187582	-	0.0340092
Basidiomycota	UDB018375	Unidentified sp. 5210_110	74.19	0.0237473	0.117948	-	-	-	-	-	-	0.208551	-	-	-	0.0340092
Basidiomycota	UDB0778695	Malassezia sp. 5210_132	99.74	0.0237473	-	-	-	-	0.0679348	0.151095	-	0.0347584	0.0788022	0.0187582	0.0332005	0.0340092
Ascomycota	UDB0754226	Hyphodiscus sp. 5210_472	95.9	-	0.19658	-	-	-	0.0679348	-	0.075358	-	-	-	-	0.0340092
Basidiomycota	UDB036971	Russula turci	100	-	-	-	-	-	-	-	-	0.45186	-	-	-	0.0340092
Basidiomycota	UDB028068	Unidentified sp. 5210_723	74.21	-	-	-	-	-	-	0.327373	-	-	-	-	-	0.0340092
Basidiomycota	UDB021972	Mycena sp. 5208_273	99.36	-	-	-	1.2381	-	-	-	-	-	-	-	-	0.0340092
Ascomycota	UDB026277	Unidentified sp. 5210_850	91.7	-	0.255553	-	-	-	-	-	-	-	-	-	-	0.0340092
Ascomycota	UDB033201	Unidentified sp. 5210_863	83.4	-	-	-	-	-	-	-	-	-	-	0.243857	-	0.0340092
Ascomycota	UDB0780679	Unidentified sp. 5210_881	91.63	-	-	-	-	-	-	-	-	-	-	0.243857	-	0.0340092
Ascomycota	MG679813	Russula badia	100	0.0237473	-	0.0173491	-	-	-	0.0251826	0.037679	0.0347584	0.197006	0.0187582	0.0332005	0.0313931
Ascomycota	MN903565	Unidentified sp. 5210_20	98	-	0.019658	0.0173491	-	-	0.0679348	0.0251826	0.037679	0.0695169	0.118203	0.0375164	-	0.0313931
Ascomycota	UDB035053	Unidentified sp. 5210_56	76.98	0.0474947	-	-	-	-	0.0679348	-	0.075358	-	0.118203	0.0562746	0.0332005	0.0313931
Ascomycota	UDB027982	Exophiala sp. 5210_228	98.94	-	0.176922	-	-	-	-	0.0755477	-	-	-	-	-	0.0313931
Ascomycota	UDB027816	Unidentified sp. 5210_277	79.92	-	-	-	-	-	-	-	-	0.208551	0.118203	0.0375164	0.0332005	0.0313931
Ascomycota	OW845065	Unidentified sp. 5210_407	99	0.0237473	0.0982898	0.0867453	-	-	-	0.0251826	-	-	-	-	-	0.0313931
Ascomycota	MT242214.1	Unidentified sp. 5210_888	99	-	-	-	-	-	-	0.302191	-	-	-	-	-	0.0313931
Ascomycota	UDB035239	Unidentified sp. 5210_1170	88.05	0.284968	-	-	-	-	-	-	-	-	-	-	-	0.0313931
Ascomycota	KP892073.1	Unidentified sp. 5210_711	96	-	-	-	-	-	-	-	-	-	-	-	0.398406	0.0313931
Basidiomycota	UDB038219	Hyphoderma capitatum	99.54	-	0.235895	-	-	-	-	-	-	-	-	-	-	0.0313931
Ascomycota	UDB0778858	Unidentified sp. 5210_220	86.07	-	-	-	-	-	-	-	0.113037	0.208551	-	0.0375164	-	0.028777
Ascomycota	UDB028476	Cadophora sp. 5210_213	97.51	-	0.019658	-	-	-	-	0.226643	-	0.0347584	-	-	-	0.028777
Basidiomycota	UDB031054	Unidentified sp. 5210_599	83.28	-	-	-	-	-	-	-	-	0.208551	-	-	0.166003	0.028777
Basidiomycota	UDB017026	Ceratobasidium sp. 5210_624	98.09	0.0237473	-	-	-	-	-	0.251826	-	-	-	-	-	0.028777
Basidiomycota	UDB019644	Leccinum melaneum	100	-	-	-	-	-	-	-	-	0.208551	-	-	0.166003	0.028777
Ascomycota	UDB035654	Aureobasidium pullulans	100	0.0474947	0.019658	0.0173491	-	-	0.0679348	-	-	-	-	0.093791	-	0.0261609
Zygomycota	UDB027345	Mortierella sp. 5210_107	99.09	0.0474947	-	-	-	-	0.203804	-	0.075358	-	0.0788022	0.0187582	-	0.0261609
Ascomycota	UDB035100	Diplodia agrifolia	99.21	-	0.157264	-	-	-	0.0679348	-	-	0.0347584	-	-	-	0.0261609
Basidiomycota	UDB025726	Unidentified sp. 5210_176	92.73	0.0237473	-	0.0173491	-	-	-	0.0755477	-	-	0.0788022	0.0375164	0.0332005	0.0261609
Ascomycota	UDB026399	Saccharomycetales sp. 5210_178	99.67	-	-	-	-	-	0.13587	0.0755477	-	0.173792	-	-	-	0.0261609
Ascomycota	UDB026277	Xenopolyscytalum sp. 5210_573	94.17	-	-	-	-	-	-	-	0.075358	-	0.0394011	0.0750328	0.0996016	0.0261609
Ascomycota	UDB027816	Unidentified sp. 5210_535	79.17	-	-	-	-	-	-	-	-	0.0347584	0.0788022	0.131307	-	0.0261609
Ascomycota	UDB026053	Unidentified sp. 5210_1102	91.21	-	-	-	-	-	0.271739	-	-	-	0.157604	0.0375164	-	0.0261609
Basidiomycota	UDB017911	Russula rhodopus	100	-	-	-	-	-	0.611413	-	0.037679	-	-	-	-	0.0261609
Ascomycota	ON962828.1	Unidentified sp. 5210_1103	100	0.237473	-	-	-	-	-	-	-	-	-	-	-	0.0261609
Basidiomycota	UDB018438	Unidentified sp. 5210_1120	93.65	-	-	-	-	-	-	0.251826	-	-	-	-	-	0.0261609
Ascomycota	UDB0778820	Unidentified sp. 5210_1146	82.28	-	-	-	-	-	-	-	-	0.347584	-	-	-	0.0261609
Ascomycota	UDB023354	Unidentified sp. 5210_987	84.49	-	-	-	-	-	-	-	-	-	-	-	0.332005	0.0261609
Ascomycota	UDB0780454	Unidentified sp. 5210_33	89.16	-	-	0.0173491	-	-	0.203804	0.0251826	-	0.0695169	0.0394011	0.0187582	-	0.0235448
Ascomycota	UDB035059	Unidentified sp. 5210_34	88.62	0.0237473	-	0.0867453	-	-	-	-	0.037679	0.0347584	-	0.0187582	-	0.0235448
Basidiomycota	DQ873618	Unidentified sp. 5210_22	96	-	-	-	-	-	-	-	-	-	-	-	0.298805	0.0235448
Basidiomycota	UDB008314	Piloderma sp. 5210_113	100	-	-	-	-	-	0.339674	0.10073	-	-	-	-	-	0.0235448
Ascomycota	UDB035260	Unidentified sp. 5210_319	86.87	-	-	-	-	-	-	0.201461	0.037679	-	-	-	-	0.0235448
Ascomycota	KP897276	Unidentified sp. 5210_249	100	-	0.176922	-	-	-	-	-	-	-	-	-	-	0.0235448
Basidiomycota	UDB025726	Unidentified sp. 5210_239	84.89	0.0237473	-	0.0173491	-	-	0.13587	-	0.037679	0.0347584	-	0.0375164	0.0332005	0.0235448
Ascomycota	UDB026069	Cladophialophora sp. 5210_438	98.15	0.0237473	0.0589739	-	-	-	-	0.0251826	-	0.0347584	-	-	0.0996016	0.0235448
Basidiomycota	ON750218	Unidentified sp. 5210_465	100	0.0237473	0.0982898	0.0520472	-	-	-	-	-	-	-	-	-	0.0235448
Ascomycota	UDB035414	Unidentified sp. 5210_578	91.35	-	0.137606	-	-	-	-	-	-	0.0347584	-	-	0.0332005	0.0235448
Ascomycota	UDB028187	Unidentified sp. 5210_691	93.83	-	-	-	-	-	0.339674	-	-	0.139034	-	-	-	0.0235448
Ascomycota	UDB0778820	Unidentified sp. 5210_651	82.35	-	-	-	-	-	0.611413	-	-	-	-	-	-	0.0235448
Ascomycota	UDB027816	Unidentified sp. 5210_792	80.84	-	-	-	-	-	-	-	-	-	-	0.131307	0.0664011	0.0235448
Ascomycota	UDB0778869	Hyaloscypha sp. 5210_817	97.48	-	-	-	-	-	-	-	-	0.0695169	-	0.093791	0.0664011	0.0235448
Ascomycota	UDB026396	Unidentified sp. 5210_830	93.75	-	-	-	-	-	-	-	0.339111	-	-	-	-	0.0235448
Ascomycota	UDB0780358	Unidentified sp. 5210_793	85.77	-	0.176922	-	-	-	-	-	-	-	-	-	-	0.0235448
Ascomycota	UDB0780303	Unidentified sp. 5210_1413	93.42	-	-	-	-	-	-	-	-	0.312826	-	-	-	0.0235448
Ascomycota	UDB0780678	Unidentified sp. 5210_844	92.92	-	-	-	-	-	-	-	-	-	-	0.168824	-	0.0235448
Basidiomycota	UDB035639	Unidentified sp. 5210_1232	79.93	-	-	-	-	-	-	-	-	-	-	0.168824	-	0.0235448
Basidiomycota	UDB014192	Unidentified sp. 5210_1275	92.14	-	-	-	-	-	-	0.226643	-	-	-	-	-	0.0235448
Ascomycota	UDB0780350	Unidentified sp. 5210_40	81.45	-	-	-	-	-	0.339674	-	-	0.0347584	0.0788022	-	-	0.0209287
Ascomycota	UDB0754226	Unidentified sp. 5210_41	93.03	-	-	0.0346981	-	-	0.0679348	-	-	-	0.0788022	0.0562746	-	0.0209287
Zygomycota	UDB039561	Unidentified sp. 5210_212	93.33	-	0.0393159	-	-	-	-	-	-	0.104275	-	0.0562746	-	0.0209287
Zygomycota	UDB035691	Unidentified sp. 5210_339	80.71	-	-	-	-	-	-	-	-	-	-	-	0.265604	0.0209287
Ascomycota	UDB0778185	Pezizellaster sp. 5210_714	94.19	-	-	-	-	-	-	0.201461	-	-	-	-	-	0.0209287
Chytridiomycota	MN902561.1	Unidentified sp. 5210_1214	99	-	0.157264	-	-	-	-	-	-	-	-	-	-	0.0209287
Ascomycota	UDB0778495	Crocicreas sp. 5210_780	94.24	-	-	-	-	-	-	0.201461	-	-	-	-	-	0.0209287
Basidiomycota	UDB039789	Chlorophyllum olivieri	99.66	-	0.157264	-	-	-	-	-	-	-	-	-	-	0.0209287
Ascomycota	UDB035519	Lineolata rhizophorae	100	-	-	-	-	-	-	-	-	-	0.315209	-	-	0.0209287
Zygomycota	UDB031077	Unidentified sp. 5210_1016	93.65	-	-	-	-	-	-	-	-	-	-	0.150066	-	0.0209287
Ascomycota	MT138580.1	Unidentified sp. 5210_1098	98	-	0.157264	-	-	-	-	-	-	-	-	-	-	0.0209287
Ascomycota	UDB034198	Glutinoglossum glutinosum	99.61	-	-	-	-	-	-	-	-	0.278067	-	-	-	0.0209287
Ascomycota	UDB035239	Unidentified sp. 5210_65	89.76	-	-	-	-	-	0.0679348	-	-	0.0695169	0.118203	0.0187582	-	0.0183126
Ascomycota	UDB035063	Unidentified sp. 5210_52	83.33	0.142484	-	-	-	-	-	-	-	-	0.0394011	-	-	0.0183126
Ascomycota	UDB027816	Unidentified sp. 5210_100	82.1	-	-	-	-	-	-	-	0.037679	0.0695169	0.0394011	0.0562746	-	0.0183126
Ascomycota	UDB035086	Unidentified sp. 5210_143	80.57	-	-	0.0173491	-	-	-	-	0.037679	-	-	0.0375164	0.0996016	0.0183126
Basidiomycota	UDB027741	Unidentified sp. 5210_235	78.91	0.0237473	-	0.0173491	-	-	0.0679348	-	-	0.0695169	-	0.0187582	0.0332005	0.0183126
Zygomycota	UDB028184	Unidentified sp. 5210_661	91.47	-	-	-	-	-	-	0.125913	-	0.0695169	-	-	-	0.0183126
Ascomycota	UDB0778860	Unidentified sp. 5210_552	91.32	-	-	-	-	-	-	-	0.113037	0.139034	-	-	-	0.0183126
Ascomycota	UDB035390	Trichosporiella sp. 5210_972	95.85	-	0.0393159	-	-	-	-	0.125913	-	-	-	-	-	0.0183126
Ascomycota	UDB034371	Ciliolarina sp. 5210_1009	94.58	-	-	0.0173491	-	-	-	-	0.150716	0.0695169	-	-	-	0.0183126
Basidiomycota	UDB031825	Lycoperdon lambinonii	99.67	0.0237473	-	-	-	-	-	0.151095	-	-	-	-	-	0.0183126
Ascomycota	UDB032167	Corticiales sp. 5210_833	95.12	-	0.019658	0.0346981	-	-	-	-	-	-	-	-	0.132802	0.0183126
Chytridiomycota	KP897526.1	Unidentified sp. 5210_973	100	-	0.019658	-	-	-	-	-	-	-	-	0.112549	-	0.0183126
Basidiomycota	UDB008307	Piloderma sp. 5210_1187	99.65	-	-	-	-	-	0.339674	-	0.075358	-	-	-	-	0.0183126
Ascomycota	UDB019824	Unidentified sp. 5210_1382	92.98	-	-	-	-	-	-	-	-	-	-	0.131307	-	0.0183126
Basidiomycota	UDB013257	Odontia sp. 5210_878	100	-	-	0.121443	-	-	-	-	-	-	-	-	-	0.0183126
Basidiomycota	UDB024251	Unidentified sp. 5210_1054	83.69	-	-	-	-	-	-	-	-	-	-	0.131307	-	0.0183126
Ascomycota	UDB035120	Unidentified sp. 5210_1131	86.12	-	-	-	-	-	-	-	-	-	0.275808	-	-	0.0183126
Basidiomycota	KP898165.1	Unidentified sp. 5210_1244	99	-	-	-	-	-	-	-	-	-	-	-	0.232404	0.0183126
Ascomycota	UDB026396	Unidentified sp. 5210_1367	91.32	-	-	-	-	-	-	-	-	0.0695169	-	0.093791	-	0.0183126
Basidiomycota	UDB016649	Thelephora albomarginata	100	-	-	-	0.666667	-	-	-	-	-	-	-	-	0.0183126
Zygomycota	MN395040	Kwoniella sp. 5210_18	99	0.071242	-	-	-	-	-	-	-	0.0347584	-	-	0.0664011	0.0156965
Ascomycota	UDB027816	Unidentified sp. 5210_81	82.64	-	-	0.0346981	-	-	-	-	-	-	0.0394011	0.0375164	0.0332005	0.0156965
Zygomycota	UDB028184	Unidentified sp. 5210_99	87.38	-	-	-	-	-	-	-	0.075358	0.104275	-	0.0187582	-	0.0156965
Ascomycota	UDB025172	Helotiales sp. 5210_190	97.73	0.071242	-	-	-	-	-	-	-	0.0347584	-	0.0375164	-	0.0156965
Ascomycota	MT355566	Penicillium camemberti	100	-	-	-	0.571429	-	-	-	-	-	-	-	-	0.0156965
Ascomycota	UDB027816	Unidentified sp. 5210_225	86.74	0.0237473	-	-	-	-	-	-	-	-	0.0394011	0.0750328	-	0.0156965
Ascomycota	UDB0778209	Lachnellula subtilissima	100	0.0237473	-	-	-	-	-	-	0.113037	-	0.0394011	-	0.0332005	0.0156965
Basidiomycota	UDB001740	Piloderma bicolor	100	-	-	-	-	-	-	-	-	-	0.236407	-	-	0.0156965
Ascomycota	UDB035427	Unidentified sp. 5210_284	81.78	-	-	-	-	-	-	-	-	-	-	0.112549	-	0.0156965
Ascomycota	MT469925	Hyaloscypha variabilis	100	-	-	-	0.571429	-	-	-	-	-	-	-	-	0.0156965
Ascomycota	UDB035485	Unidentified sp. 5210_386	86.78	0.0474947	0.019658	0.0173491	-	-	-	-	-	-	-	-	0.0664011	0.0156965
Basidiomycota	UDB013073	Unidentified sp. 5210_510	87.38	-	-	-	-	-	-	-	-	-	-	0.112549	-	0.0156965
Ascomycota	UDB013297	Lentinula sp. 5210_373	94.29	-	-	-	-	-	0.13587	-	-	-	0.118203	-	0.0332005	0.0156965
Ascomycota	MN947394	Hyaloscypha hepaticicola	100	-	-	-	0.571429	-	-	-	-	-	-	-	-	0.0156965
Ascomycota	UDB027816	Unidentified sp. 5210_673	80.23	0.118737	-	-	-	-	-	-	-	-	-	-	0.0332005	0.0156965
Ascomycota	UDB035415	Unidentified sp. 5210_681	83.07	-	-	-	-	-	-	0.151095	-	-	-	-	-	0.0156965
Ascomycota	UDB028454	Unidentified sp. 5210_742	78.45	0.142484	-	-	-	-	-	-	-	-	-	-	-	0.0156965
Basidiomycota	UDB031438	Scleroderma areolatum	100	0.0949893	0.0393159	-	-	-	-	-	-	-	-	-	-	0.0156965
Basidiomycota	UDB027332	Amphinema sp. 5208_234	100	-	-	-	-	2.32558	-	-	-	-	-	-	-	0.0156965
Basidiomycota	UDB025705	Wallemia sp. 5210_679	96.9	-	0.019658	-	-	-	0.13587	-	0.075358	-	-	-	0.0332005	0.0156965
Basidiomycota	UDB031966	Unidentified sp. 5210_897	74.75	-	-	-	-	-	-	-	-	-	0.157604	0.0375164	-	0.0156965
Ascomycota	UDB035141	Hyphodiscosia radicicola	99.19	-	0.117948	-	-	-	-	-	-	-	-	-	-	0.0156965
Ascomycota	UDB031207	Helotiales sp. 5208_92	94.56	-	-	-	0.571429	-	-	-	-	-	-	-	-	0.0156965
Basidiomycota	UDB035639	Ceriporiopsis sp. 5210_1184	97.32	-	-	-	-	-	-	0.151095	-	-	-	-	-	0.0156965
Ascomycota	UDB026401	Unidentified sp. 5210_1057	93.36	-	-	-	-	-	-	-	-	-	-	-	0.199203	0.0156965
Ascomycota	UDB027816	Unidentified sp. 5210_1444	80.84	-	-	-	-	-	-	-	-	-	-	-	0.199203	0.0156965
Basidiomycota	UDB024251	Unidentified sp. 5210_998	72.37	-	-	-	-	-	-	0.151095	-	-	-	-	-	0.0156965
Ascomycota	UDB026396	Unidentified sp. 5210_1019	90.83	-	-	-	-	-	-	-	0.037679	-	-	0.093791	-	0.0156965
Ascomycota	UDB026399	Unidentified sp. 5210_1115	75.74	-	-	-	-	-	0.0679348	-	-	0.0695169	-	-	0.0996016	0.0156965
Ascomycota	UDB035503	Fontanospora sp. 5210_1406	97.51	-	-	-	-	-	-	-	0.226074	-	-	-	-	0.0156965
Ascomycota	UDB0778873	Unidentified sp. 5210_1426	83.63	-	-	-	-	-	-	-	0.226074	-	-	-	-	0.0156965
Ascomycota	UDB0778853	Unidentified sp. 5210_1447	91.7	-	-	-	-	-	-	-	-	0.208551	-	-	-	0.0156965
Basidiomycota	UDB039504	Unidentified sp. 5210_1639	92.31	-	-	-	-	-	-	-	-	-	0.236407	-	-	0.0156965
Ascomycota	UDB035011	Unidentified sp. 5210_47	87.67	-	-	-	-	-	0.13587	-	-	0.0347584	-	0.0375164	-	0.0130804
Ascomycota	UDB022758	Unidentified sp. 5210_62	80.39	-	-	0.0173491	-	-	0.0679348	-	-	0.0347584	0.0788022	-	-	0.0130804
Ascomycota	UDB027816	Unidentified sp. 5210_76	78.34	0.0237473	-	0.0346981	-	-	-	-	0.037679	-	-	0.0187582	-	0.0130804
Ascomycota	UDB025606	Unidentified sp. 5210_82	82.38	-	-	-	-	-	0.0679348	-	-	-	0.157604	-	-	0.0130804
Basidiomycota	UDB024810	Trechispora invisitata	100	0.071242	0.0393159	-	-	-	-	-	-	-	-	-	-	0.0130804
Ascomycota	UDB0780506	Unidentified sp. 5210_159	80.25	-	-	-	-	-	-	-	-	0.173792	-	-	-	0.0130804
Ascomycota	UDB022877	Unidentified sp. 5210_224	79.03	-	-	-	-	-	-	0.0503651	-	-	-	0.0562746	-	0.0130804
Basidiomycota	UDB035392	Unidentified sp. 5210_196	77.41	-	-	-	-	-	-	-	-	-	0.0394011	0.0562746	0.0332005	0.0130804
Chytridiomycota	DQ267125	Unidentified sp. 5210_226	100	-	-	-	-	-	-	0.0503651	-	-	0.0788022	0.0187582	-	0.0130804
Ascomycota	MG597470	Oidiodendron pilicola	100	-	-	-	0.47619	-	-	-	-	-	-	-	-	0.0130804
Ascomycota	UDB035485	Helicodendron sp. 5210_389	97.94	-	-	-	-	-	-	-	-	0.104275	-	0.0375164	-	0.0130804
Basidiomycota	UDB032338	Russula sapinea	100	-	-	-	-	1.93798	-	-	-	-	-	-	-	0.0130804
Basidiomycota	UDB035195	Tremella sp. 5210_805	94.86	-	-	-	-	-	-	-	-	-	-	0.093791	-	0.0130804
Ascomycota	UDB0754226	Hyphodiscus sp. 5210_547	95.9	-	-	-	-	-	-	-	-	-	-	-	0.166003	0.0130804
Ascomycota	UDB035156	Unidentified sp. 5210_702	93.85	0.0237473	0.0786318	-	-	-	-	-	-	-	-	-	-	0.0130804
Basidiomycota	UDB001543	Cortinarius sp. 5210_591	99.65	-	-	0.0173491	-	-	0.0679348	-	-	-	-	0.0562746	-	0.0130804
Ascomycota	UDB027816	Unidentified sp. 5210_733	82.24	0.0474947	0.0393159	-	-	-	-	-	-	0.0347584	-	-	-	0.0130804
Ascomycota	UDB026346	Chloridium sp. 5210_879	96.27	0.0237473	0.0786318	-	-	-	-	-	-	-	-	-	-	0.0130804
Basidiomycota	UDB035999	Inocybe amicta	100	-	-	-	-	-	-	0.125913	-	-	-	-	-	0.0130804
Ascomycota	UDB027680	Neonectria sp. 5210_933	94.19	0.0474947	-	-	-	-	-	-	-	-	-	-	0.0996016	0.0130804
Ascomycota	UDB0778860	Hamatocanthoscypha sp. 5210_931	96.67	-	0.0982898	-	-	-	-	-	-	-	-	-	-	0.0130804
Basidiomycota	UDB0778093	Sistotrema alboluteum	100	-	-	-	-	-	-	-	-	-	-	-	0.166003	0.0130804
Ascomycota	UDB035461	Unidentified sp. 5210_1307	93.64	-	-	-	-	-	-	-	-	-	-	-	0.166003	0.0130804
Zygomycota	UDB027345	Unidentified sp. 5210_800	87.8	-	-	-	-	-	-	0.0503651	-	0.0347584	-	-	0.0664011	0.0130804
Basidiomycota	UDB033739	Unidentified sp. 5210_1012	90.8	-	-	-	-	-	-	0.0251826	-	-	-	0.0750328	-	0.0130804
Ascomycota	UDB035079	Unidentified sp. 5210_1018	84.62	-	-	-	-	-	0.13587	0.0251826	-	0.0695169	-	-	-	0.0130804
Ascomycota	UDB035218	Arachniotus sp. 5210_937	96.25	-	0.0982898	-	-	-	-	-	-	-	-	-	-	0.0130804
Basidiomycota	UDB003327	Tomentella sp. 5210_1064	95.57	-	-	-	-	-	-	-	-	0.173792	-	-	-	0.0130804
Ascomycota	UDB028187	Unidentified sp. 5210_1107	92.95	-	0.0393159	-	-	-	-	-	0.113037	-	-	-	-	0.0130804
Basidiomycota	UDB035392	Unidentified sp. 5210_1446	89.22	-	-	-	-	-	-	-	-	-	0.0394011	0.0750328	-	0.0130804
Ascomycota	UDB026185	Unidentified sp. 5210_1074	87.3	-	-	0.0867453	-	-	-	-	-	-	-	-	-	0.0130804
Ascomycota	UDB035409	Unidentified sp. 5210_1269	76.28	-	-	-	-	-	-	-	-	0.173792	-	-	-	0.0130804
Basidiomycota	UDB016419	Sebacina sp. 5210_1293	100	-	-	-	-	-	-	0.125913	-	-	-	-	-	0.0130804
Basidiomycota	UDB038261	Trechispora sp. 5210_1315	94.1	0.118737	-	-	-	-	-	-	-	-	-	-	-	0.0130804
Ascomycota	UDB035046	Unidentified sp. 5210_1318	79.3	-	-	-	-	-	-	-	-	-	-	-	0.166003	0.0130804
Ascomycota	UDB022974	Unidentified sp. 5210_1440	80.57	-	-	-	-	-	-	-	-	-	-	-	0.166003	0.0130804
Ascomycota	UDB023670	Unidentified sp. 5210_1938	91.87	-	-	-	-	-	-	-	-	0.173792	-	-	-	0.0130804
Ascomycota	UDB0780879	Unidentified sp. 5210_1989	90.73	-	0.0982898	-	-	-	-	-	-	-	-	-	-	0.0130804
Basidiomycota	UDB016411	Athelopsis sp. 5208_640	96.69	-	-	-	-	1.93798	-	-	-	-	-	-	-	0.0130804
Ascomycota	MT595563	Cladophialophora sp. 5210_29	99	-	-	0.0173491	-	-	0.0679348	-	-	-	0.0788022	-	-	0.0104644
Ascomycota	UDB035653	Sclerococcum simplex	98.06	0.0237473	-	-	-	-	-	-	0.037679	0.0347584	0.0394011	-	-	0.0104644
Ascomycota	UDB035382	Botrytis allii	100	-	0.019658	-	-	-	-	-	-	0.0347584	-	0.0187582	0.0332005	0.0104644
Ascomycota	MW757853L	Unidentified sp. 5210_45	100	-	-	-	-	-	0.0679348	-	0.037679	-	0.0394011	0.0187582	-	0.0104644
Ascomycota	UDB0780457	Unidentified sp. 5210_109	83.33	0.0237473	-	-	-	-	-	-	-	-	0.118203	-	-	0.0104644
Ascomycota	UDB0780457	Unidentified sp. 5210_122	84	-	-	-	-	-	0.0679348	-	0.037679	-	0.0788022	-	-	0.0104644
Ascomycota	UDB024192	Unidentified sp. 5210_114	79.77	-	-	0.0173491	-	-	-	-	-	-	0.0788022	0.0187582	-	0.0104644
Basidiomycota	MN903209	Unidentified sp. 5210_169	100	0.0237473	-	-	-	-	0.203804	-	-	-	-	-	-	0.0104644
Ascomycota	UDB035048	Unidentified sp. 5210_206	87.8	-	-	-	-	-	-	-	-	-	-	-	0.132802	0.0104644
Ascomycota	UDB0778289	Arachnopeziza sp. 5210_205	95.67	-	-	-	-	-	-	-	0.037679	0.0347584	0.0788022	-	-	0.0104644
Ascomycota	UDB035088	Unidentified sp. 5210_288	86.9	-	0.0589739	-	-	-	-	0.0251826	-	-	-	-	-	0.0104644
Ascomycota	UDB033469	Unidentified sp. 5210_393	78.69	-	-	-	-	-	-	-	-	0.0695169	0.0788022	-	-	0.0104644
Ascomycota	UDB0780759	Penicillium bialowiezense	100	-	-	-	-	-	0.0679348	-	0.075358	-	-	-	0.0332005	0.0104644
Basidiomycota	UDB036297	Unidentified sp. 5210_326	82.89	-	0.019658	-	-	-	0.0679348	-	-	-	0.0394011	0.0187582	-	0.0104644
Ascomycota	UDB028332	Debaryomyces sp. 5210_340	100	-	-	0.0520472	-	-	0.0679348	-	-	-	-	-	-	0.0104644
Basidiomycota	MW216060	Unidentified sp. 5210_392	99	-	-	-	-	-	-	-	-	-	-	-	0.132802	0.0104644
Basidiomycota	UDB016332	Sebacina sp. 5210_385	99.66	-	-	-	-	-	-	0.10073	-	-	-	-	-	0.0104644
Ascomycota	UDB028456	Lecanicillium sp. 5210_616	97.67	0.0237473	0.0393159	-	-	-	0.0679348	-	-	-	-	-	-	0.0104644
Ascomycota	UDB035418	Unidentified sp. 5210_508	90.44	-	-	-	-	-	-	-	-	-	-	0.0750328	-	0.0104644
Basidiomycota	UDB0778250	Lyophyllum sp. 5210_590	97.56	-	-	-	-	-	0.13587	-	0.037679	0.0347584	-	-	-	0.0104644
Ascomycota	UDB035135	Gibberella sp. 5210_495	96.34	-	-	-	-	-	0.0679348	-	0.037679	0.0347584	0.0394011	-	-	0.0104644
Ascomycota	UDB025606	Unidentified sp. 5210_561	79.17	-	-	0.0346981	-	-	0.13587	-	-	-	-	-	-	0.0104644
Ascomycota	UDB039714	Unidentified sp. 5210_697	80.37	-	-	-	-	-	-	-	-	0.139034	-	-	-	0.0104644
Ascomycota	UDB035217	Unidentified sp. 5210_728	88.45	0.0949893	-	-	-	-	-	-	-	-	-	-	-	0.0104644
Ascomycota	UDB025606	Unidentified sp. 5210_765	82.82	0.071242	0.019658	-	-	-	-	-	-	-	-	-	-	0.0104644
Ascomycota	UDB0780773	Beauveria sungii	100	-	0.019658	-	-	-	0.203804	-	-	-	-	-	-	0.0104644
Ascomycota	UDB022815	Erysiphe alphitoides	100	-	0.019658	-	-	-	-	-	-	-	-	0.0187582	0.0664011	0.0104644
Zygomycota	LS973936.1	Unidentified sp. 5210_1084	100	-	-	-	-	-	-	-	-	0.0695169	-	0.0375164	-	0.0104644
Basidiomycota	UDB023372	Unidentified sp. 5210_1160	93.06	0.0949893	-	-	-	-	-	-	-	-	-	-	-	0.0104644
Basidiomycota	MN902784.1	Unidentified sp. 5210_943	100	-	0.0589739	-	-	-	-	-	-	0.0347584	-	-	-	0.0104644
Ascomycota	UDB0754104	Cyathicula sp. 5210_1215	95.44	-	-	-	-	-	-	-	-	-	-	-	0.132802	0.0104644
Ascomycota	UDB027994	Bionectriaceae sp. 5210_1378	100	-	0.0786318	-	-	-	-	-	-	-	-	-	-	0.0104644
Ascomycota	UDB035410	Unidentified sp. 5210_1044	92.11	-	-	-	-	-	-	-	-	-	-	0.0750328	-	0.0104644
Basidiomycota	UDB019514	Mycena sp. 5210_1137	97.43	-	-	-	-	-	-	-	-	0.0347584	-	-	0.0996016	0.0104644
Basidiomycota	UDB018677	Tomentella sp. 5210_1175	97.47	0.0949893	-	-	-	-	-	-	-	-	-	-	-	0.0104644
Basidiomycota	UDB016438	Unidentified sp. 5210_1394	88.2	-	-	-	-	-	-	0.10073	-	-	-	-	-	0.0104644
Ascomycota	UDB020930	Unidentified sp. 5210_1615	92.47	0.0237473	0.0589739	-	-	-	-	-	-	-	-	-	-	0.0104644
Ascomycota	UDB035271	Helicomyces torquatus	100	-	-	-	-	-	-	-	-	-	-	0.0750328	-	0.0104644
Basidiomycota	UDB024251	Unidentified sp. 5210_1168	84.1	-	-	0.0346981	-	-	0.0679348	-	-	-	0.0394011	-	-	0.0104644
Basidiomycota	UDB037570	Cortinarius caperatus	100	-	-	-	-	-	0.271739	-	-	-	-	-	-	0.0104644
Ascomycota	UDB039565	Lecanicillium sp. 5210_1401	100	-	-	-	-	-	-	-	-	-	-	-	0.132802	0.0104644
Ascomycota	UDB027816	Unidentified sp. 5210_1629	79.15	-	-	-	-	-	-	-	-	-	0.0394011	-	0.0996016	0.0104644
Ascomycota	UDB035079	Unidentified sp. 5210_2199	84.06	-	-	-	-	-	-	-	-	0.139034	-	-	-	0.0104644
Ascomycota	UDB027635	Cladophialophora sp. 5210_1272	94.03	-	0.0786318	-	-	-	-	-	-	-	-	-	-	0.0104644
Basidiomycota	UDB036137	Roridomyces roridus	100	-	-	-	-	-	-	-	-	0.139034	-	-	-	0.0104644
Ascomycota	UDB035521	Unidentified sp. 5210_1305	92.59	0.0237473	0.0393159	-	-	-	-	-	-	0.0347584	-	-	-	0.0104644
Basidiomycota	MT366045.1	Unidentified sp. 5210_1393	100	-	-	-	-	-	-	-	0.037679	-	-	0.0562746	-	0.0104644
Basidiomycota	UDB022213	Pholiota mixta	99.67	-	-	-	-	-	-	-	-	-	-	-	0.132802	0.0104644
Ascomycota	UDB028324	Unidentified sp. 5210_1515	93.2	0.0949893	-	-	-	-	-	-	-	-	-	-	-	0.0104644
Basidiomycota	UDB0778383	Unidentified sp. 5210_1613	87.09	-	-	-	-	-	-	0.10073	-	-	-	-	-	0.0104644
Ascomycota	UDB028324	Unidentified sp. 5210_1674	90.87	0.0949893	-	-	-	-	-	-	-	-	-	-	-	0.0104644
Ascomycota	UDB0780738	Hypocreales sp. 5210_1747	100	-	-	-	-	-	0.271739	-	-	-	-	-	-	0.0104644
Basidiomycota	UDB037701	Gymnopilus decipiens	100	-	-	0.0693963	-	-	-	-	-	-	-	-	-	0.0104644
Basidiomycota	UDB027570	Unidentified sp. 5210_2033	82.48	-	0.019658	-	-	-	-	-	-	-	0.118203	-	-	0.0104644
Ascomycota	UDB016175	Unidentified sp. 5210_3938	77.7	-	-	-	-	-	-	-	-	0.139034	-	-	-	0.0104644
Basidiomycota	UDB027986	Wallemia sp. 5208_2083	95.22	-	-	-	-	1.55039	-	-	-	-	-	-	-	0.0104644
Ascomycota	UDB027816	Unidentified sp. 5210_69	80.38	0.0237473	-	-	-	-	-	0.0503651	-	-	-	-	-	0.00784827
Basidiomycota	MH859536	Unidentified sp. 5210_64	99	-	-	0.0173491	-	-	0.0679348	-	-	-	0.0394011	-	-	0.00784827
Ascomycota	UDB035427	Unidentified sp. 5210_104	82.35	-	-	-	-	-	-	-	-	-	-	0.0562746	-	0.00784827
Ascomycota	UDB035264	Unidentified sp. 5210_147	82.86	-	0.019658	-	-	-	-	0.0251826	0.037679	-	-	-	-	0.00784827
Ascomycota	UDB035164	Unidentified sp. 5210_125	81.13	-	-	0.0346981	-	-	-	-	-	-	0.0394011	-	-	0.00784827
Ascomycota	KM494107	Unidentified sp. 5210_129	97	-	-	-	-	-	-	-	-	0.104275	-	-	-	0.00784827
Ascomycota	UDB023677	Unidentified sp. 5210_152	87.7	-	-	-	-	-	-	-	-	0.0695169	-	0.0187582	-	0.00784827
Ascomycota	UDB015033	Hypogymnia physodes	99.2	-	-	-	-	-	0.0679348	-	0.037679	-	-	0.0187582	-	0.00784827
Ascomycota	UDB0778858	Unidentified sp. 5208_78	90.57	-	-	-	0.190476	0.387597	-	-	-	-	-	-	-	0.00784827
Ascomycota	UDB034371	Ciliolarina sp. 5210_185	97.08	-	-	-	-	-	0.13587	-	0.037679	-	-	-	-	0.00784827
Ascomycota	UDB023354	Unidentified sp. 5210_183	82.38	-	-	-	-	-	0.0679348	-	-	-	0.0394011	0.0187582	-	0.00784827
Ascomycota	MN903627	Unidentified sp. 5210_203	99	-	-	-	-	-	0.13587	-	-	-	-	0.0187582	-	0.00784827
Basidiomycota	UDB0780772	Unidentified sp. 5210_216	73.36	0.0237473	-	0.0173491	-	-	-	0.0251826	-	-	-	-	-	0.00784827
Ascomycota	UDB035415	Unidentified sp. 5210_273	89.64	-	-	0.0346981	-	-	-	-	-	-	-	0.0187582	-	0.00784827
Basidiomycota	UDB037357	Mycenella lasiosperma	100	-	0.0393159	-	-	-	-	0.0251826	-	-	-	-	-	0.00784827
Ascomycota	UDB035485	Unidentified sp. 5210_349	93.75	-	-	-	-	-	0.0679348	0.0503651	-	-	-	-	-	0.00784827
Ascomycota	UDB027816	Unidentified sp. 5210_356	79.85	-	-	-	-	-	-	-	-	-	-	0.0562746	-	0.00784827
Ascomycota	UDB027816	Unidentified sp. 5210_430	80.92	-	-	0.0520472	-	-	-	-	-	-	-	-	-	0.00784827
Basidiomycota	UDB028113	Itersonilia sp. 5210_352	96.34	-	-	-	-	-	-	-	-	0.0695169	0.0394011	-	-	0.00784827
Ascomycota	UDB035230	Unidentified sp. 5210_507	90.53	-	-	0.0173491	-	-	0.0679348	-	-	-	-	0.0187582	-	0.00784827
Ascomycota	UDB022723	Unidentified sp. 5210_584	86.4	-	0.019658	-	-	-	-	-	0.037679	-	-	0.0187582	-	0.00784827
Zygomycota	UDB028005	Unidentified sp. 5210_421	83.1	-	-	-	-	-	-	0.0503651	0.037679	-	-	-	-	0.00784827
Basidiomycota	UDB000902	Russula vinosa	99.73	-	-	-	-	-	-	-	0.113037	-	-	-	-	0.00784827
Basidiomycota	UDB025705	Unidentified sp. 5210_467	92.36	0.0237473	-	0.0173491	-	-	-	-	-	-	0.0394011	-	-	0.00784827
Ascomycota	UDB035349	Unidentified sp. 5210_699	82.86	-	-	-	-	-	-	0.0251826	-	-	-	0.0375164	-	0.00784827
Ascomycota	UDB028493	Hyphodiscus sp. 5210_709	100	-	-	-	-	-	0.203804	-	-	-	-	-	-	0.00784827
Ascomycota	UDB0780686	Unidentified sp. 5210_721	78.8	-	-	-	-	-	-	0.0503651	-	0.0347584	-	-	-	0.00784827
Basidiomycota	UDB0754164	Fomitopsis pinicola	99.32	-	-	-	-	-	-	-	-	-	0.118203	-	-	0.00784827
Ascomycota	UDB035080	Coniochaeta nepalica	99.2	-	-	-	-	-	-	-	-	-	0.118203	-	-	0.00784827
Basidiomycota	UDB022494	Russula xerampelina	100	-	-	-	0.285714	-	-	-	-	-	-	-	-	0.00784827
Basidiomycota	UDB0778969	Ganoderma applanatum	100	-	-	-	0.285714	-	-	-	-	-	-	-	-	0.00784827
Basidiomycota	UDB018515	Tomentella sp. 5210_854	99.37	-	-	-	-	-	-	0.0755477	-	-	-	-	-	0.00784827
Ascomycota	UDB023348	Unidentified sp. 5210_1203	87.5	-	-	0.0173491	-	-	0.13587	-	-	-	-	-	-	0.00784827
Ascomycota	UDB027816	Unidentified sp. 5210_1204	81.54	-	-	-	-	-	-	0.0251826	-	0.0695169	-	-	-	0.00784827
Ascomycota	UDB0754226	Unidentified sp. 5210_1403	88.98	-	-	-	-	-	-	-	-	0.0347584	0.0788022	-	-	0.00784827
Zygomycota	UDB039670	Amanita sp. 5210_1179	97.37	-	0.0589739	-	-	-	-	-	-	-	-	-	-	0.00784827
Ascomycota	UDB027816	Unidentified sp. 5210_1256	81.92	-	-	-	-	-	-	-	-	0.0347584	-	-	0.0664011	0.00784827
Zygomycota	UDB028184	Unidentified sp. 5210_2012	91.19	-	-	0.0173491	-	-	-	-	0.037679	-	0.0394011	-	-	0.00784827
Ascomycota	UDB026395	Unidentified sp. 5208_889	93.78	-	-	-	0.285714	-	-	-	-	-	-	-	-	0.00784827
Basidiomycota	UDB028118	Unidentified sp. 5210_1076	89.03	-	-	-	-	-	0.203804	-	-	-	-	-	-	0.00784827
Ascomycota	UDB027816	Unidentified sp. 5210_1134	80.23	-	-	-	-	-	-	-	-	0.104275	-	-	-	0.00784827
Ascomycota	UDB0780454	Unidentified sp. 5210_1539	92.28	-	-	-	-	-	-	-	-	-	-	0.0187582	0.0664011	0.00784827
Zygomycota	UDB035237	Unidentified sp. 5210_1606	83.85	-	-	-	-	-	-	-	-	-	-	-	0.0996016	0.00784827
Ascomycota	UDB028259	Meliniomyces sp. 5210_1212	95.83	-	-	-	-	-	-	-	-	-	-	-	0.0996016	0.00784827
Basidiomycota	UDB035392	Unidentified sp. 5210_1356	92.43	-	0.0589739	-	-	-	-	-	-	-	-	-	-	0.00784827
Basidiomycota	UDB024251	Unidentified sp. 5210_1368	81.02	-	-	-	-	-	-	-	-	-	0.0788022	0.0187582	-	0.00784827
Ascomycota	UDB028493	Unidentified sp. 5210_1574	90.91	-	0.0393159	-	-	-	-	-	-	0.0347584	-	-	-	0.00784827
Basidiomycota	UDB027341	Unidentified sp. 5210_1752	82.31	-	-	-	-	-	-	-	-	-	-	-	0.0996016	0.00784827
Basidiomycota	UDB037749	Unidentified sp. 5210_2068	74.92	-	-	-	-	-	-	0.0755477	-	-	-	-	-	0.00784827
Basidiomycota	UDB022608	Russula sp. 5210_1417	99.72	-	-	-	-	-	-	-	0.113037	-	-	-	-	0.00784827
Glomeromycota	MF181222.1	Unidentified sp. 5210_1423	100	-	0.0589739	-	-	-	-	-	-	-	-	-	-	0.00784827
Basidiomycota	UDB037247	Cystoderma carcharias	99.68	-	-	-	-	-	-	-	-	-	-	-	0.0996016	0.00784827
Basidiomycota	UDB033340	Typhula sp. 5210_1445	95.52	-	-	-	-	-	-	-	-	0.104275	-	-	-	0.00784827
Ascomycota	UDB035120	Cleistothelebolus sp. 5210_1458	95.04	-	-	-	-	-	-	-	-	0.104275	-	-	-	0.00784827
Ascomycota	UDB035410	Unidentified sp. 5210_1468	87.8	-	0.019658	0.0346981	-	-	-	-	-	-	-	-	-	0.00784827
Basidiomycota	UDB037148	Unidentified sp. 5210_1485	83.44	-	-	-	-	-	-	-	-	0.104275	-	-	-	0.00784827
Ascomycota	MN902518.1	Unidentified sp. 5210_1528	100	-	-	-	-	-	-	-	0.113037	-	-	-	-	0.00784827
Ascomycota	UDB022974	Unidentified sp. 5210_1532	81.85	-	0.0589739	-	-	-	-	-	-	-	-	-	-	0.00784827
Basidiomycota	UDB035392	Unidentified sp. 5210_1548	86.08	-	-	-	-	-	-	-	-	-	-	0.0562746	-	0.00784827
Basidiomycota	UDB039679	Unidentified sp. 5210_1561	75.77	-	-	-	-	-	-	-	-	-	-	0.0562746	-	0.00784827
Basidiomycota	UDB036720	Sebacina incrustans	99.32	-	-	-	-	-	-	0.0755477	-	-	-	-	-	0.00784827
Basidiomycota	UDB001617	Pseudotomentella sp. 5210_1595	99.36	-	0.019658	-	-	-	0.13587	-	-	-	-	-	-	0.00784827
Ascomycota	UDB027816	Unidentified sp. 5210_1597	80.38	-	-	-	-	-	-	-	-	0.104275	-	-	-	0.00784827
Ascomycota	UDB035059	Unidentified sp. 5210_1599	85.6	-	-	-	-	-	-	-	-	-	-	0.0187582	0.0664011	0.00784827
Ascomycota	UDB035297	Dicranidion gracile	100	-	0.0589739	-	-	-	-	-	-	-	-	-	-	0.00784827
Basidiomycota	UDB020347	Tricholoma frondosae	100	-	-	-	-	-	-	-	-	0.104275	-	-	-	0.00784827
Basidiomycota	UDB016426	Protodontia piceicola	100	-	-	-	-	-	-	0.0755477	-	-	-	-	-	0.00784827
Basidiomycota	UDB011472	Unidentified sp. 5210_1871	82.58	0.071242	-	-	-	-	-	-	-	-	-	-	-	0.00784827
Basidiomycota	UDB021135	Galerina triscopa	100	-	0.0589739	-	-	-	-	-	-	-	-	-	-	0.00784827
Ascomycota	UDB034360	Unidentified sp. 5210_1903	85.06	-	-	-	-	-	-	-	-	0.104275	-	-	-	0.00784827
Basidiomycota	UDB016411	Unidentified sp. 5210_1951	84.38	-	-	-	-	-	-	0.0755477	-	-	-	-	-	0.00784827
Ascomycota	UDB022751	Unidentified sp. 5210_2113	89.96	-	-	-	-	-	-	-	-	-	-	-	0.0996016	0.00784827
Basidiomycota	UDB016408	Xenasmatella sp. 5210_2171	94.31	-	-	-	-	-	0.203804	-	-	-	-	-	-	0.00784827
Basidiomycota	UDB018882	Unidentified sp. 5210_2214	79.2	0.071242	-	-	-	-	-	-	-	-	-	-	-	0.00784827
Ascomycota	UDB0778765	Cryptodiscus sp. 5210_2233	94.76	-	-	-	-	-	0.203804	-	-	-	-	-	-	0.00784827
Basidiomycota	MG679822.1	Unidentified sp. 5210_2523	99	-	-	-	-	-	-	-	-	0.0695169	0.0394011	-	-	0.00784827
Basidiomycota	UDB024245	Unidentified sp. 5208_118	86.56	-	-	-	0.190476	0.387597	-	-	-	-	-	-	-	0.00784827
Ascomycota	UDB027992	Helotiales sp. 5208_325	100	-	-	-	0.285714	-	-	-	-	-	-	-	-	0.00784827
Basidiomycota	UDB025726	Unidentified sp. 5208_411	92.73	-	-	-	0.285714	-	-	-	-	-	-	-	-	0.00784827
Basidiomycota	UDB021464	Cortinarius lignicola	99.66	-	-	-	0.285714	-	-	-	-	-	-	-	-	0.00784827
Basidiomycota	UDB024251	Unidentified sp. 5208_1722	80.78	-	-	-	0.285714	-	-	-	-	-	-	-	-	0.00784827
Basidiomycota	UDB034050	Skeletocutis nivea	98.14	-	-	-	0.285714	-	-	-	-	-	-	-	-	0.00784827
Ascomycota	KY660851	Phyllactinia fraxini	100	-	-	-	-	-	-	-	0.037679	-	-	0.0187582	-	0.00523218
Ascomycota	UDB025606	Unidentified sp. 5210_46	79.25	-	-	0.0173491	-	-	-	-	-	-	0.0394011	-	-	0.00523218
Ascomycota	KM390761	Unidentified sp. 5210_37	100	-	-	-	-	-	-	-	0.037679	-	0.0394011	-	-	0.00523218
Basidiomycota	UDB0778786	Unidentified sp. 5210_50	88.05	-	-	-	-	-	-	-	-	0.0347584	0.0394011	-	-	0.00523218
Basidiomycota	UDB013044	Unidentified sp. 5210_54	87.5	-	-	-	-	-	-	-	-	-	-	0.0375164	-	0.00523218
Ascomycota	UDB024170	Unidentified sp. 5210_77	82.69	-	-	-	-	-	-	-	0.075358	-	-	-	-	0.00523218
Ascomycota	UDB035238	Unidentified sp. 5210_92	87.78	-	-	-	-	-	-	0.0251826	-	-	-	-	0.0332005	0.00523218
Basidiomycota	UDB035797	Unidentified sp. 5210_112	81.27	-	-	-	-	-	-	-	-	0.0695169	-	-	-	0.00523218
Ascomycota	ON963184	Unidentified sp. 5210_108	97	-	-	0.0173491	-	-	0.0679348	-	-	-	-	-	-	0.00523218
Ascomycota	UDB035129	Unidentified sp. 5210_139	88.93	-	-	0.0173491	-	-	-	-	-	-	0.0394011	-	-	0.00523218
Ascomycota	UDB033201	Unidentified sp. 5210_134	76.69	-	-	-	-	-	0.0679348	-	-	-	-	0.0187582	-	0.00523218
Ascomycota	UDB0780355	Unidentified sp. 5210_194	81.82	-	-	0.0173491	-	-	-	-	-	-	-	0.0187582	-	0.00523218
Ascomycota	UDB023799	Unidentified sp. 5210_181	93.18	-	-	-	-	-	0.13587	-	-	-	-	-	-	0.00523218
Basidiomycota	LT854697	Malassezia restricta	100	-	-	-	0.0952381	0.387597	-	-	-	-	-	-	-	0.00523218
Basidiomycota	UDB017618	Hygrocybe sp. 5210_192	96.15	-	-	0.0173491	-	-	-	-	-	0.0347584	-	-	-	0.00523218
Ascomycota	UDB022974	Unidentified sp. 5210_245	79.84	-	-	-	-	-	-	-	0.037679	-	-	-	0.0332005	0.00523218
Ascomycota	UDB028187	Unidentified sp. 5210_230	93.5	-	-	-	-	-	-	0.0251826	-	0.0347584	-	-	-	0.00523218
Basidiomycota	UDB0778969	Ganoderma applanatum	100	0.0237473	-	-	-	-	-	-	0.037679	-	-	-	-	0.00523218
Ascomycota	UDB0780350	Acrodontium crateriforme	99.16	-	-	-	-	-	-	-	-	-	-	0.0375164	-	0.00523218
Ascomycota	MT635288	Cladosporium herbarum	100	-	-	-	0.190476	-	-	-	-	-	-	-	-	0.00523218
Ascomycota	UDB035079	Unidentified sp. 5210_252	80.08	-	-	-	-	-	0.0679348	-	0.037679	-	-	-	-	0.00523218
Ascomycota	KT965059	Unidentified sp. 5210_256	100	-	-	-	-	-	-	0.0503651	-	-	-	-	-	0.00523218
Basidiomycota	UDB035194	Unidentified sp. 5210_378	74.8	-	-	0.0173491	-	-	-	-	-	-	-	-	0.0332005	0.00523218
Ascomycota	UDB035211	Gilmaniella sp. 5210_330	96.4	-	0.0393159	-	-	-	-	-	-	-	-	-	-	0.00523218
Ascomycota	UDB0780457	Unidentified sp. 5210_417	83.47	-	0.019658	-	-	-	-	-	-	0.0347584	-	-	-	0.00523218
Ascomycota	UDB035086	Unidentified sp. 5210_269	89.58	-	0.019658	-	-	-	0.0679348	-	-	-	-	-	-	0.00523218
Ascomycota	UDB0780303	Phaeosphaeria sp. 5210_301	97.79	-	-	-	-	-	-	-	-	0.0347584	-	-	0.0332005	0.00523218
Zygomycota	UDB027447	Mortierella sp. 5208_121	95.11	-	-	-	-	0.775194	-	-	-	-	-	-	-	0.00523218
Glomeromycota	MN903231	Unidentified sp. 5210_309	100	-	-	-	-	-	-	0.0251826	-	-	-	0.0187582	-	0.00523218
Ascomycota	UDB0780457	Unidentified sp. 5210_377	81.03	0.0474947	-	-	-	-	-	-	-	-	-	-	-	0.00523218
Ascomycota	UDB035521	Humicola sp. 5208_109	95.04	-	-	-	-	0.775194	-	-	-	-	-	-	-	0.00523218
Basidiomycota	UDB037477	Russula aquosa	100	-	-	-	-	-	-	-	0.075358	-	-	-	-	0.00523218
Ascomycota	UDB035100	Unidentified sp. 5210_461	82.03	-	-	-	-	-	-	-	-	-	0.0394011	0.0187582	-	0.00523218
Ascomycota	U006091	Unidentified sp. 5210_587	99	-	0.019658	-	-	-	0.0679348	-	-	-	-	-	-	0.00523218
Ascomycota	UDB0780755	Fusarium sp. 5210_410	99.61	-	-	-	-	-	-	0.0251826	-	-	-	0.0187582	-	0.00523218
Basidiomycota	UDB034353	Unidentified sp. 5210_588	76.33	0.0237473	-	0.0173491	-	-	-	-	-	-	-	-	-	0.00523218
Ascomycota	UDB026401	Unidentified sp. 5210_379	91.87	-	-	-	-	-	0.0679348	-	-	-	0.0394011	-	-	0.00523218
Basidiomycota	UDB038261	Trechispora caucasica	99.67	-	-	0.0173491	-	-	-	-	-	-	0.0394011	-	-	0.00523218
Ascomycota	MN588163	Phacidium lacerum	100	-	-	-	0.190476	-	-	-	-	-	-	-	-	0.00523218
Ascomycota	UDB035129	Unidentified sp. 5210_618	91.27	-	0.0393159	-	-	-	-	-	-	-	-	-	-	0.00523218
Ascomycota	UDB035257	Unidentified sp. 5210_540	86.75	-	-	-	-	-	-	-	0.075358	-	-	-	-	0.00523218
Ascomycota	UDB035391	Unidentified sp. 5210_567	78.28	-	-	-	-	-	-	-	-	-	-	0.0375164	-	0.00523218
Ascomycota	UDB0780346	Unidentified sp. 5210_735	87.36	-	0.019658	-	-	-	-	0.0251826	-	-	-	-	-	0.00523218
Ascomycota	UDB0778765	Unidentified sp. 5210_777	93.23	-	0.0393159	-	-	-	-	-	-	-	-	-	-	0.00523218
Ascomycota	UDB0778527	Unidentified sp. 5210_801	83.06	-	-	-	-	-	-	-	-	-	-	0.0375164	-	0.00523218
Ascomycota	UDB013257	Odontia sp. 5210_529	100	-	-	-	-	-	-	-	-	0.0347584	-	0.0187582	-	0.00523218
Zygomycota	UDB027345	Unidentified sp. 5210_554	89.88	-	-	0.0173491	-	-	-	-	-	-	-	0.0187582	-	0.00523218
Basidiomycota	UDB037495	Boletus edulis	100	-	-	0.0173491	-	-	0.0679348	-	-	-	-	-	-	0.00523218
Ascomycota	UDB035365	Unidentified sp. 5210_698	89.92	-	-	0.0346981	-	-	-	-	-	-	-	-	-	0.00523218
Basidiomycota	UDB035035	Cortinarius armeniacus	100	-	-	-	-	-	-	-	0.075358	-	-	-	-	0.00523218
Ascomycota	UDB035297	Dicranidion gracile	100	-	-	-	-	-	-	0.0251826	-	0.0347584	-	-	-	0.00523218
Zygomycota	UDB028005	Mortierella sp. 5210_655	94.78	0.0474947	-	-	-	-	-	-	-	-	-	-	-	0.00523218
Ascomycota	UDB035156	Unidentified sp. 5210_912	89.39	-	0.0393159	-	-	-	-	-	-	-	-	-	-	0.00523218
Ascomycota	MG925965.1	Unidentified sp. 5210_685	91	0.0237473	-	-	-	-	-	-	0.037679	-	-	-	-	0.00523218
Ascomycota	UDB027816	Unidentified sp. 5210_693	84.23	-	-	-	-	-	-	-	-	-	-	-	0.0664011	0.00523218
Ascomycota	UDB035169	Unidentified sp. 5210_947	88.26	-	-	-	-	-	0.0679348	-	-	-	0.0394011	-	-	0.00523218
Ascomycota	UDB0778869	Unidentified sp. 5208_251	88.84	-	-	-	-	0.775194	-	-	-	-	-	-	-	0.00523218
Ascomycota	UDB0780924	Verticillium sp. 5208_564	100	-	-	-	0.190476	-	-	-	-	-	-	-	-	0.00523218
Zygomycota	UDB027923	Mortierella sp. 5210_788	99.1	-	-	0.0346981	-	-	-	-	-	-	-	-	-	0.00523218
Basidiomycota	UDB038022	Imleria badia	100	-	-	0.0346981	-	-	-	-	-	-	-	-	-	0.00523218
Basidiomycota	UDB024821	Trechispora sp. 5210_769	99.33	-	-	-	-	-	-	-	-	0.0695169	-	-	-	0.00523218
Zygomycota	UDB035483	Chlamydoabsidia padenii	98.33	-	0.019658	-	-	-	-	0.0251826	-	-	-	-	-	0.00523218
Basidiomycota	UDB037668	Coprinellus micaceus	100	-	0.019658	-	-	-	-	0.0251826	-	-	-	-	-	0.00523218
Ascomycota	UDB026345	Acremonium sp. 5210_906	99.63	-	0.0393159	-	-	-	-	-	-	-	-	-	-	0.00523218
Basidiomycota	UDB0780772	Unidentified sp. 5208_135	73.36	-	-	-	0.190476	-	-	-	-	-	-	-	-	0.00523218
Ascomycota	UDB035127	Pithomyces sp. 5210_1021	95.22	-	-	-	-	-	0.0679348	-	-	-	0.0394011	-	-	0.00523218
Ascomycota	UDB034370	Godronia fuliginosa	98.73	-	-	-	-	-	-	-	-	-	-	-	0.0664011	0.00523218
Ascomycota	UDB028494	Sugiyamaella sp. 5210_1543	95.47	-	-	-	-	-	-	-	-	-	-	0.0375164	-	0.00523218
Ascomycota	UDB0780959	Unidentified sp. 5210_977	92.72	0.0237473	-	-	-	-	-	0.0251826	-	-	-	-	-	0.00523218
Ascomycota	UDB035081	Unidentified sp. 5210_1374	93.92	0.0237473	0.019658	-	-	-	-	-	-	-	-	-	-	0.00523218
Ascomycota	UDB023348	Unidentified sp. 5208_938	87.5	-	-	-	0.190476	-	-	-	-	-	-	-	-	0.00523218
Ascomycota	UDB0780688	Pyrenopeziza sp. 5210_1153	98.74	-	-	-	-	-	-	0.0503651	-	-	-	-	-	0.00523218
Ascomycota	UDB0778858	Unidentified sp. 5210_1087	92.31	-	-	-	-	-	-	-	-	-	-	-	0.0664011	0.00523218
Ascomycota	MN902440.1	Unidentified sp. 5210_1099	100	-	-	-	-	-	0.13587	-	-	-	-	-	-	0.00523218
Basidiomycota	UDB0780334	Unidentified sp. 5210_1104	81.72	-	-	-	-	-	-	-	-	-	-	0.0375164	-	0.00523218
Zygomycota	UDB035237	Unidentified sp. 5210_1118	82.87	-	-	-	-	-	-	-	0.037679	-	-	-	0.0332005	0.00523218
Ascomycota	UDB028332	Unidentified sp. 5210_1149	85.62	-	-	-	-	-	-	-	-	-	0.0788022	-	-	0.00523218
Zygomycota	UDB027447	Unidentified sp. 5210_1248	82.02	-	-	-	-	-	-	-	-	-	-	-	0.0664011	0.00523218
Ascomycota	UDB027816	Unidentified sp. 5210_1287	80.74	-	0.0393159	-	-	-	-	-	-	-	-	-	-	0.00523218
Ascomycota	UDB035046	Unidentified sp. 5210_1288	79.3	-	0.0393159	-	-	-	-	-	-	-	-	-	-	0.00523218
Basidiomycota	UDB024013	Cortinarius subrubrovelatus	100	-	-	-	-	-	-	0.0503651	-	-	-	-	-	0.00523218
Basidiomycota	UDB016188	Tomentella fuscocinerea	99.05	-	0.0393159	-	-	-	-	-	-	-	-	-	-	0.00523218
Ascomycota	UDB028152	Candida sp. 5210_1314	98.94	-	-	-	-	-	-	-	-	0.0695169	-	-	-	0.00523218
Ascomycota	UDB035239	Unidentified sp. 5210_1328	86.06	0.0474947	-	-	-	-	-	-	-	-	-	-	-	0.00523218
Ascomycota	UDB035314	Unidentified sp. 5210_1333	92.09	-	-	0.0346981	-	-	-	-	-	-	-	-	-	0.00523218
Basidiomycota	UDB036813	Ramaria gracilis	99.34	-	-	-	-	-	-	0.0503651	-	-	-	-	-	0.00523218
Ascomycota	UDB023807	Unidentified sp. 5210_1398	93.77	-	0.0393159	-	-	-	-	-	-	-	-	-	-	0.00523218
Ascomycota	UDB035297	Dicranidion gracile	100	-	-	-	-	-	-	0.0503651	-	-	-	-	-	0.00523218
Basidiomycota	UDB033376	Porotheleum fimbriatum	100	-	-	-	-	-	-	-	0.075358	-	-	-	-	0.00523218
Zygomycota	UDB027923	Unidentified sp. 5210_1584	82.3	-	-	-	-	-	-	-	-	-	-	0.0375164	-	0.00523218
Ascomycota	UDB031207	Unidentified sp. 5210_1677	93.31	-	-	0.0346981	-	-	-	-	-	-	-	-	-	0.00523218
Basidiomycota	UDB031891	Lentinus ciliatus	100	-	-	-	-	-	-	0.0503651	-	-	-	-	-	0.00523218
Ascomycota	UDB035038	Unidentified sp. 5210_2178	79.12	-	0.0393159	-	-	-	-	-	-	-	-	-	-	0.00523218
Basidiomycota	UDB031080	Entoloma rhodocylix	100	-	-	-	-	-	-	-	-	-	0.0788022	-	-	0.00523218
Basidiomycota	UDB031940	Unidentified sp. 5210_4232	89.29	-	-	-	-	-	0.13587	-	-	-	-	-	-	0.00523218
Ascomycota	UDB0778906	Unidentified sp. 5208_100	76.98	-	-	-	0.190476	-	-	-	-	-	-	-	-	0.00523218
Basidiomycota	UDB023484	Russula adusta	100	-	-	-	-	0.775194	-	-	-	-	-	-	-	0.00523218
Ascomycota	UDB0780142	Unidentified sp. 5210_1492	77.47	-	-	-	-	-	-	-	-	-	-	0.0375164	-	0.00523218
Basidiomycota	UDB025228	Unidentified sp. 5210_1551	93.75	-	-	-	-	-	-	-	-	-	-	0.0375164	-	0.00523218
Basidiomycota	UDB023759	Xerocomellus cisalpinus	99.72	0.0237473	0.019658	-	-	-	-	-	-	-	-	-	-	0.00523218
Ascomycota	UDB028052	Unidentified sp. 5210_1572	82.31	-	0.0393159	-	-	-	-	-	-	-	-	-	-	0.00523218
Ascomycota	UDB015768	Sarcosomataceae sp. 5210_1576	95	-	0.0393159	-	-	-	-	-	-	-	-	-	-	0.00523218
Ascomycota	UDB035120	Unidentified sp. 5210_1586	89.75	0.0474947	-	-	-	-	-	-	-	-	-	-	-	0.00523218
Ascomycota	UDB026401	Unidentified sp. 5210_1656	93.75	0.0237473	0.019658	-	-	-	-	-	-	-	-	-	-	0.00523218
Ascomycota	UDB0778522	Calycellina fagina	100	0.0237473	0.019658	-	-	-	-	-	-	-	-	-	-	0.00523218
Basidiomycota	UDB028113	Unidentified sp. 5210_1704	73.82	0.0474947	-	-	-	-	-	-	-	-	-	-	-	0.00523218
Basidiomycota	UDB0780334	Unidentified sp. 5210_1763	92.59	0.0474947	-	-	-	-	-	-	-	-	-	-	-	0.00523218
Ascomycota	UDB0778185	Unidentified sp. 5210_1784	92.5	-	0.0393159	-	-	-	-	-	-	-	-	-	-	0.00523218
Ascomycota	UDB035258	Unidentified sp. 5210_1834	82.94	-	-	0.0346981	-	-	-	-	-	-	-	-	-	0.00523218
Basidiomycota	UDB0778735	Unidentified sp. 5210_2060	80.63	-	-	-	-	-	-	-	-	0.0695169	-	-	-	0.00523218
Ascomycota	UDB024497	Unidentified sp. 5210_2213	89.86	-	0.0393159	-	-	-	-	-	-	-	-	-	-	0.00523218
Basidiomycota	UDB039357	Lactarius rufus	100	-	-	-	0.190476	-	-	-	-	-	-	-	-	0.00523218
Basidiomycota	UDB021976	Mycena sp. 5210_1507	94.82	-	-	-	-	-	-	-	0.075358	-	-	-	-	0.00523218
Ascomycota	UDB0778578	Elaphomyces sp. 5210_1521	98.63	-	-	-	-	-	-	-	0.037679	-	-	-	0.0332005	0.00523218
Ascomycota	UDB035485	Unidentified sp. 5210_1699	84.84	-	-	0.0173491	-	-	-	-	-	0.0347584	-	-	-	0.00523218
Ascomycota	UDB035080	Unidentified sp. 5210_1714	81.82	-	-	-	-	-	-	-	-	0.0695169	-	-	-	0.00523218
Ascomycota	UDB027816	Unidentified sp. 5210_1777	84.73	-	-	-	-	-	-	-	-	-	-	0.0375164	-	0.00523218
Basidiomycota	UDB025149	Cristinia sp. 5210_1844	99.05	-	-	-	-	-	-	-	-	-	-	0.0375164	-	0.00523218
Ascomycota	UDB019824	Unidentified sp. 5210_1854	83.2	-	-	-	-	-	-	-	0.075358	-	-	-	-	0.00523218
Ascomycota	UDB0780750	Lecanicillium sp. 5210_1864	96.12	-	-	-	-	-	-	-	-	-	-	-	0.0664011	0.00523218
Ascomycota	UDB0778250	Lyophyllum sp. 5210_1870	97.37	-	0.0393159	-	-	-	-	-	-	-	-	-	-	0.00523218
Ascomycota	UDB0780687	Unidentified sp. 5210_1875	88.43	-	-	-	-	-	-	0.0503651	-	-	-	-	-	0.00523218
Ascomycota	UDB034965	Unidentified sp. 5210_1887	90.95	-	-	-	-	-	-	-	-	-	-	-	0.0664011	0.00523218
Zygomycota	UDB036432	Unidentified sp. 5210_1900	90.48	-	-	-	-	-	-	-	-	-	0.0394011	-	0.0332005	0.00523218
Ascomycota	UDB0778878	Unidentified sp. 5210_1901	89.58	-	-	-	-	-	-	-	-	-	-	0.0375164	-	0.00523218
Basidiomycota	UDB034590	Unidentified sp. 5210_1929	77.26	-	-	-	-	-	-	-	-	0.0347584	0.0394011	-	-	0.00523218
Ascomycota	UDB035294	Unidentified sp. 5210_1947	88.84	-	-	-	-	-	-	-	0.075358	-	-	-	-	0.00523218
Basidiomycota	UDB034353	Unidentified sp. 5210_1961	79.52	-	-	-	-	-	-	-	-	-	-	-	0.0664011	0.00523218
Ascomycota	KX886167.1	Unidentified sp. 5210_1963	100	-	-	-	-	-	-	0.0251826	-	-	-	0.0187582	-	0.00523218
Basidiomycota	UDB038134	Unidentified sp. 5210_1969	80.07	-	-	-	-	-	-	-	-	0.0695169	-	-	-	0.00523218
Glomeromycota	UDB023590	Leucopenicillifer sp. 5210_1987	97.3	-	-	-	-	-	-	-	-	0.0695169	-	-	-	0.00523218
Ascomycota	UDB028259	Meliniomyces sp. 5210_1988	94.96	-	-	-	-	-	-	-	-	-	-	0.0375164	-	0.00523218
Ascomycota	UDB026402	Unidentified sp. 5210_2010	84.72	-	-	-	-	-	-	0.0503651	-	-	-	-	-	0.00523218
Basidiomycota	UDB002538	Unidentified sp. 5210_2032	92.51	0.0474947	-	-	-	-	-	-	-	-	-	-	-	0.00523218
Ascomycota	UDB035653	Unidentified sp. 5210_2037	80.92	-	-	0.0346981	-	-	-	-	-	-	-	-	-	0.00523218
Basidiomycota	UDB014192	Unidentified sp. 5210_2055	82.48	-	-	-	-	-	-	-	-	-	-	-	0.0664011	0.00523218
Neocallimastigomycota	KM402993.1	Unidentified sp. 5210_2094	99	-	-	-	-	-	-	-	-	-	-	0.0375164	-	0.00523218
Basidiomycota	UDB021957	Unidentified sp. 5210_2097	86.51	0.0237473	0.019658	-	-	-	-	-	-	-	-	-	-	0.00523218
Zygomycota	UDB035298	Actinomucor sp. 5210_2102	97.37	-	0.0393159	-	-	-	-	-	-	-	-	-	-	0.00523218
Basidiomycota	UDB022064	Mycena pura	99.67	0.0474947	-	-	-	-	-	-	-	-	-	-	-	0.00523218
Ascomycota	UDB0778860	Unidentified sp. 5210_2125	90.5	-	-	-	-	-	-	-	-	0.0695169	-	-	-	0.00523218
Basidiomycota	MT242053.1	Unidentified sp. 5210_2126	99	0.0474947	-	-	-	-	-	-	-	-	-	-	-	0.00523218
Ascomycota	UDB023354	Unidentified sp. 5210_2163	92.5	-	-	-	-	-	-	-	-	-	-	-	0.0664011	0.00523218
Basidiomycota	UDB028113	Unidentified sp. 5210_2187	72.22	-	-	-	-	-	-	-	-	-	-	0.0375164	-	0.00523218
Ascomycota	MK390491	Mucor moelleri	100	-	-	-	-	-	-	-	-	0.0347584	-	-	-	0.00261609
Ascomycota	MN902367	Unidentified sp. 5208_2	100	-	-	-	-	0.387597	-	-	-	-	-	-	-	0.00261609
Ascomycota	UDB026402	Unidentified sp. 5210_74	83.87	-	-	-	-	-	-	-	-	-	-	0.0187582	-	0.00261609
Ascomycota	UDB035079	Unidentified sp. 5210_101	85.66	-	-	-	-	-	-	-	-	-	-	0.0187582	-	0.00261609
Basidiomycota	UDB0778018	Unidentified sp. 5210_75	78.75	-	-	0.0173491	-	-	-	-	-	-	-	-	-	0.00261609
Basidiomycota	UDB037566	Exobasidium sp. 5210_95	94.3	-	-	-	-	-	0.0679348	-	-	-	-	-	-	0.00261609
Ascomycota	UDB0778439	Unidentified sp. 5210_142	77.82	-	-	-	-	-	-	-	0.037679	-	-	-	-	0.00261609
Basidiomycota	UDB016358	Unidentified sp. 5210_130	79.31	-	-	-	-	-	-	-	-	-	0.0394011	-	-	0.00261609
Ascomycota	UDB025606	Unidentified sp. 5210_131	79.47	-	-	-	-	-	-	-	-	-	-	0.0187582	-	0.00261609
Basidiomycota	UDB031480	Unidentified sp. 5210_127	87.75	-	-	0.0173491	-	-	-	-	-	-	-	-	-	0.00261609
Ascomycota	UDB034363	Unidentified sp. 5210_180	89.5	0.0237473	-	-	-	-	-	-	-	-	-	-	-	0.00261609
Ascomycota	UDB019824	Unidentified sp. 5210_189	90.57	-	-	-	-	-	-	-	-	-	0.0394011	-	-	0.00261609
Ascomycota	UDB0780350	Unidentified sp. 5210_170	85.08	-	-	-	-	-	-	-	-	-	0.0394011	-	-	0.00261609
Ascomycota	UDB017618	Hygrocybe sp. 5210_150	96.15	-	-	-	-	-	-	-	-	0.0347584	-	-	-	0.00261609
Ascomycota	MN900630	Sydowia polyspora	100	-	-	-	0.0952381	-	-	-	-	-	-	-	-	0.00261609
Basidiomycota	UDB038238	Unidentified sp. 5210_153	79.87	-	-	-	-	-	-	-	0.037679	-	-	-	-	0.00261609
Basidiomycota	UDB031480	Unidentified sp. 5210_137	89.37	-	-	-	-	-	0.0679348	-	-	-	-	-	-	0.00261609
Basidiomycota	UDB0780453	Icmadophila sp. 5210_157	94.55	-	-	-	-	-	-	-	0.037679	-	-	-	-	0.00261609
Ascomycota	UDB023354	Unidentified sp. 5210_186	91.32	-	-	-	-	-	-	-	-	-	-	0.0187582	-	0.00261609
Ascomycota	UDB023754	Unidentified sp. 5210_211	87.9	-	-	-	-	-	-	-	-	0.0347584	-	-	-	0.00261609
Basidiomycota	UDB033340	Typhula sp. 5210_179	95.45	0.0237473	-	-	-	-	-	-	-	-	-	-	-	0.00261609
Ascomycota	UDB035189	Bartalinia sp. 5210_204	96.76	-	-	-	-	-	-	0.0251826	-	-	-	-	-	0.00261609
Ascomycota	UDB022974	Unidentified sp. 5210_223	83.67	-	-	-	-	-	-	-	-	-	-	0.0187582	-	0.00261609
Ascomycota	UDB035053	Unidentified sp. 5210_244	79.54	-	-	-	-	-	0.0679348	-	-	-	-	-	-	0.00261609
Basidiomycota	MW238066	Unidentified sp. 5210_222	99	-	-	0.0173491	-	-	-	-	-	-	-	-	-	0.00261609
Basidiomycota	UDB035142	Unidentified sp. 5210_262	81.75	-	-	-	-	-	0.0679348	-	-	-	-	-	-	0.00261609
Ascomycota	UDB035053	Unidentified sp. 5210_264	80.99	-	0.019658	-	-	-	-	-	-	-	-	-	-	0.00261609
Ascomycota	UDB0778289	Unidentified sp. 5210_237	91.06	-	-	-	-	-	-	-	0.037679	-	-	-	-	0.00261609
Ascomycota	UDB0778428	Unidentified sp. 5210_267	80.23	-	-	-	-	-	-	-	-	-	-	0.0187582	-	0.00261609
Ascomycota	UDB035297	Unidentified sp. 5210_280	74.3	-	-	-	-	-	-	-	-	-	-	0.0187582	-	0.00261609
Ascomycota	UDB020933	Unidentified sp. 5210_311	90.37	-	-	-	-	-	-	-	-	-	0.0394011	-	-	0.00261609
Ascomycota	UDB035322	Tolypocladium inflatum	98.79	-	0.019658	-	-	-	-	-	-	-	-	-	-	0.00261609
Ascomycota	UDB034965	Unidentified sp. 5210_300	88.52	-	-	-	-	-	-	-	-	-	0.0394011	-	-	0.00261609
Ascomycota	UDB027531	Unidentified sp. 5210_295	91.86	-	-	-	-	-	-	-	-	-	-	-	0.0332005	0.00261609
Ascomycota	UDB035293	Unidentified sp. 5210_323	81.99	-	-	-	-	-	-	-	-	-	0.0394011	-	-	0.00261609
Ascomycota	UDB035059	Unidentified sp. 5210_331	80	-	-	-	-	-	-	-	-	0.0347584	-	-	-	0.00261609
Ascomycota	UDB022877	Unidentified sp. 5210_290	78.07	-	-	0.0173491	-	-	-	-	-	-	-	-	-	0.00261609
Ascomycota	UDB016223	Unidentified sp. 5210_291	84.55	-	-	-	-	-	0.0679348	-	-	-	-	-	-	0.00261609
Ascomycota	UDB024174	Unidentified sp. 5210_370	81.99	-	-	-	-	-	-	-	-	0.0347584	-	-	-	0.00261609
Basidiomycota	UDB036273	Cortinarius armillatus	100	-	-	-	-	-	-	-	-	-	-	0.0187582	-	0.00261609
Ascomycota	UDB035391	Unidentified sp. 5210_308	77.91	-	-	-	-	-	-	-	-	-	0.0394011	-	-	0.00261609
Ascomycota	UDB035100	Unidentified sp. 5210_347	81.47	-	-	-	-	-	-	-	-	-	0.0394011	-	-	0.00261609
Basidiomycota	UDB035639	Unidentified sp. 5210_387	81.79	-	-	-	-	-	0.0679348	-	-	-	-	-	-	0.00261609
Basidiomycota	UDB035392	Unidentified sp. 5210_299	92.41	-	-	-	-	-	-	-	-	0.0347584	-	-	-	0.00261609
Basidiomycota	UDB031428	Inocybe mixtilis	100	-	0.019658	-	-	-	-	-	-	-	-	-	-	0.00261609
Basidiomycota	UDB031148	Unidentified sp. 5210_328	83.65	-	-	-	-	-	-	-	0.037679	-	-	-	-	0.00261609
Basidiomycota	UDB035639	Unidentified sp. 5210_369	79.93	-	-	-	-	-	0.0679348	-	-	-	-	-	-	0.00261609
Basidiomycota	UDB038029	Phallus impudicus	100	-	0.019658	-	-	-	-	-	-	-	-	-	-	0.00261609
Ascomycota	UDB0778299	Nectriopsis sp. 5210_422	97.63	-	-	0.0173491	-	-	-	-	-	-	-	-	-	0.00261609
Ascomycota	UDB0778916	Unidentified sp. 5210_399	79.46	-	-	-	-	-	-	-	-	-	-	0.0187582	-	0.00261609
Basidiomycota	UDB025340	Tomentella sp. 5208_289	99.06	-	-	-	0.0952381	-	-	-	-	-	-	-	-	0.00261609
Basidiomycota	UDB0780233	Unidentified sp. 5210_411	89.86	-	-	-	-	-	-	-	-	-	-	-	0.0332005	0.00261609
Ascomycota	UDB038368	Metapochonia bulbillosa	100	-	-	-	-	-	-	0.0251826	-	-	-	-	-	0.00261609
Basidiomycota	UDB033340	Typhula sp. 5210_336	95.45	-	-	0.0173491	-	-	-	-	-	-	-	-	-	0.00261609
Ascomycota	UDB035266	Unidentified sp. 5210_368	90.4	-	-	-	-	-	-	-	-	-	-	0.0187582	-	0.00261609
Ascomycota	UDB0780355	Unidentified sp. 5210_545	82	-	-	0.0173491	-	-	-	-	-	-	-	-	-	0.00261609
Basidiomycota	UDB034353	Unidentified sp. 5210_396	76.59	-	-	-	-	-	-	-	-	0.0347584	-	-	-	0.00261609
Ascomycota	UDB035518	Unidentified sp. 5210_459	84.87	-	-	-	-	-	-	-	-	-	0.0394011	-	-	0.00261609
Ascomycota	UDB035390	Unidentified sp. 5210_611	93.39	-	-	-	-	-	-	0.0251826	-	-	-	-	-	0.00261609
Ascomycota	UDB027816	Unidentified sp. 5210_445	80	0.0237473	-	-	-	-	-	-	-	-	-	-	-	0.00261609
Ascomycota	UDB035518	Unidentified sp. 5210_499	80.37	-	-	-	-	-	-	-	-	-	-	-	0.0332005	0.00261609
Basidiomycota	UDB035788	Heterobasidion parviporum	100	-	-	-	-	-	-	-	0.037679	-	-	-	-	0.00261609
Ascomycota	UDB035108	Phomopsis sp. 5210_450	96.47	0.0237473	-	-	-	-	-	-	-	-	-	-	-	0.00261609
Ascomycota	UDB028032	Unidentified sp. 5210_460	82.89	-	0.019658	-	-	-	-	-	-	-	-	-	-	0.00261609
Ascomycota	UDB035440	Unidentified sp. 5210_511	86.69	-	-	-	-	-	-	-	-	-	-	0.0187582	-	0.00261609
Basidiomycota	UDB013257	Odontia sp. 5210_440	100	-	-	-	-	-	-	-	-	-	-	0.0187582	-	0.00261609
Basidiomycota	UDB020329	Tomentella sp. 5210_449	100	0.0237473	-	-	-	-	-	-	-	-	-	-	-	0.00261609
Ascomycota	UDB0778922	Unidentified sp. 5210_551	91.6	-	-	-	-	-	-	-	-	-	0.0394011	-	-	0.00261609
Basidiomycota	LC309749	Unidentified sp. 5208_75	100	-	-	-	0.0952381	-	-	-	-	-	-	-	-	0.00261609
Basidiomycota	UDB038029	Phallus impudicus	100	-	-	-	0.0952381	-	-	-	-	-	-	-	-	0.00261609
Basidiomycota	UDB0778983	Unidentified sp. 5210_439	92.19	-	-	-	-	-	-	-	-	0.0347584	-	-	-	0.00261609
Ascomycota	UDB035501	Unidentified sp. 5210_486	88.84	-	-	-	-	-	-	0.0251826	-	-	-	-	-	0.00261609
Ascomycota	UDB0780770	Aspergillus subversicolor	100	0.0237473	-	-	-	-	-	-	-	-	-	-	-	0.00261609
Ascomycota	UDB000122	Tuber puberulum	100	0.0237473	-	-	-	-	-	-	-	-	-	-	-	0.00261609
Basidiomycota	UDB033340	Typhula sp. 5210_420	95.45	-	-	-	-	-	-	-	-	-	-	0.0187582	-	0.00261609
Ascomycota	UDB035086	Unidentified sp. 5210_478	88.75	-	-	-	-	-	0.0679348	-	-	-	-	-	-	0.00261609
Ascomycota	UDB035293	Unidentified sp. 5210_484	81.92	-	-	-	-	-	-	-	-	0.0347584	-	-	-	0.00261609
Basidiomycota	UDB035142	Unidentified sp. 5210_524	79.38	-	-	-	-	-	-	0.0251826	-	-	-	-	-	0.00261609
Ascomycota	UDB035418	Unidentified sp. 5210_526	88.1	-	-	-	-	-	0.0679348	-	-	-	-	-	-	0.00261609
Ascomycota	UDB035476	Microsphaeropsis sp. 5210_665	95.22	-	0.019658	-	-	-	-	-	-	-	-	-	-	0.00261609
Ascomycota	UDB0778527	Unidentified sp. 5210_668	91.74	-	0.019658	-	-	-	-	-	-	-	-	-	-	0.00261609
Ascomycota	UDB026402	Unidentified sp. 5210_710	86.64	-	-	-	-	-	-	-	-	-	-	-	0.0332005	0.00261609
Basidiomycota	UDB011255	Cortinarius diasemospermus	100	0.0237473	-	-	-	-	-	-	-	-	-	-	-	0.00261609
Basidiomycota	UDB039840	Unidentified sp. 5210_550	85.59	-	-	-	-	-	-	-	-	-	0.0394011	-	-	0.00261609
Basidiomycota	UDB033340	Typhula sp. 5210_568	95.45	-	-	-	-	-	-	-	-	-	0.0394011	-	-	0.00261609
Ascomycota	KP887423	Unidentified sp. 5210_542	83	-	-	-	-	-	-	0.0251826	-	-	-	-	-	0.00261609
Ascomycota	UDB035313	Aspergillus testaceocolorans	99.61	-	-	-	-	-	-	-	-	-	-	-	0.0332005	0.00261609
Ascomycota	UDB035401	Unidentified sp. 5210_553	81.01	0.0237473	-	-	-	-	-	-	-	-	-	-	-	0.00261609
Glomeromycota	MN902738.1	Unidentified sp. 5210_490	100	-	-	-	-	-	-	-	-	0.0347584	-	-	-	0.00261609
Basidiomycota	UDB028064	Tomentella ellisii	100	-	-	-	-	-	-	0.0251826	-	-	-	-	-	0.00261609
Ascomycota	UDB035138	Fusarium globosum	100	-	-	-	-	-	-	-	-	-	0.0394011	-	-	0.00261609
Basidiomycota	UDB0780334	Unidentified sp. 5210_612	80.29	-	-	-	-	-	-	-	-	-	0.0394011	-	-	0.00261609
Basidiomycota	UDB016252	Unidentified sp. 5210_619	95.6	0.0237473	-	-	-	-	-	-	-	-	-	-	-	0.00261609
Ascomycota	UDB027788	Unidentified sp. 5210_773	83.89	0.0237473	-	-	-	-	-	-	-	-	-	-	-	0.00261609
Basidiomycota	UDB033340	Typhula sp. 5210_605	95.45	-	-	-	-	-	-	-	-	-	-	-	0.0332005	0.00261609
Ascomycota	UDB027816	Unidentified sp. 5210_696	81.99	-	-	-	-	-	-	-	-	-	-	-	0.0332005	0.00261609
Ascomycota	MW164156.1	Unidentified sp. 5210_740	99	-	-	0.0173491	-	-	-	-	-	-	-	-	-	0.00261609
Ascomycota	UDB027816	Unidentified sp. 5210_831	77.17	-	-	0.0173491	-	-	-	-	-	-	-	-	-	0.00261609
Ascomycota	UDB035215	Hyalotiella sp. 5210_856	97.17	-	-	-	-	-	-	-	-	0.0347584	-	-	-	0.00261609
Ascomycota	UDB020924	Unidentified sp. 5210_891	92.94	0.0237473	-	-	-	-	-	-	-	-	-	-	-	0.00261609
Basidiomycota	UDB039423	Lactarius sordidus	100	-	-	-	-	-	-	0.0251826	-	-	-	-	-	0.00261609
Ascomycota	UDB013257	Odontia sp. 5210_784	100	-	0.019658	-	-	-	-	-	-	-	-	-	-	0.00261609
Ascomycota	UDB0780303	Unidentified sp. 5210_806	93.89	-	-	-	-	-	-	0.0251826	-	-	-	-	-	0.00261609
Ascomycota	UDB035427	Unidentified sp. 5210_847	82.51	-	-	-	-	-	-	-	-	-	-	0.0187582	-	0.00261609
Ascomycota	UDB035211	Gilmaniella sp. 5208_280	96.4	-	-	-	-	0.387597	-	-	-	-	-	-	-	0.00261609
Ascomycota	UDB035417	Unidentified sp. 5210_1023	81.23	-	-	-	-	-	-	-	-	-	0.0394011	-	-	0.00261609
Basidiomycota	UDB033340	Typhula sp. 5210_680	95.45	-	-	-	-	-	-	-	-	-	0.0394011	-	-	0.00261609
Basidiomycota	UDB025256	Unidentified sp. 5210_706	74.43	-	-	-	-	-	-	-	0.037679	-	-	-	-	0.00261609
Ascomycota	UDB016223	Unidentified sp. 5210_745	83.87	-	-	-	-	-	-	-	-	-	0.0394011	-	-	0.00261609
Basidiomycota	UDB033340	Typhula sp. 5210_652	95.45	-	-	-	-	-	-	-	-	0.0347584	-	-	-	0.00261609
Basidiomycota	UDB024167	Lichenomphalia velutina	99.44	-	-	-	-	-	-	-	-	-	0.0394011	-	-	0.00261609
Basidiomycota	UDB035142	Unidentified sp. 5210_695	81.45	-	-	-	-	-	-	-	-	-	-	0.0187582	-	0.00261609
Ascomycota	UDB0780959	Unidentified sp. 5210_751	92.34	-	0.019658	-	-	-	-	-	-	-	-	-	-	0.00261609
Basidiomycota	UDB037547	Amanita fulva	100	-	-	-	-	-	0.0679348	-	-	-	-	-	-	0.00261609
Basidiomycota	UDB027685	Rhizopogon mohelnensis	100	-	-	-	-	-	-	0.0251826	-	-	-	-	-	0.00261609
Ascomycota	UDB0778922	Unidentified sp. 5210_798	88.24	-	-	-	-	-	-	-	0.037679	-	-	-	-	0.00261609
Ascomycota	UDB026401	Unidentified sp. 5210_813	90.98	0.0237473	-	-	-	-	-	-	-	-	-	-	-	0.00261609
Ascomycota	UDB035048	Unidentified sp. 5210_939	89.71	-	-	-	-	-	-	-	-	0.0347584	-	-	-	0.00261609
Ascomycota	UDB0780457	Unidentified sp. 5210_1051	85.31	-	-	0.0173491	-	-	-	-	-	-	-	-	-	0.00261609
Ascomycota	UDB027788	Unidentified sp. 5210_1101	86.87	-	-	-	-	-	-	-	-	-	0.0394011	-	-	0.00261609
Basidiomycota	UDB024817	Xenasmatella vaga	98.92	-	-	-	-	-	-	-	-	-	-	-	0.0332005	0.00261609
Zygomycota	UDB027345	Unidentified sp. 5210_687	89.58	-	-	-	-	-	-	-	-	0.0347584	-	-	-	0.00261609
Zygomycota	UDB028088	Unidentified sp. 5210_749	91.27	-	-	-	-	-	-	-	-	-	0.0394011	-	-	0.00261609
Ascomycota	UDB033201	Unidentified sp. 5210_901	77.69	-	-	-	-	-	-	-	-	0.0347584	-	-	-	0.00261609
Basidiomycota	UDB036525	Unidentified sp. 5210_929	75	-	-	-	-	-	-	-	-	-	-	0.0187582	-	0.00261609
Basidiomycota	UDB035142	Unidentified sp. 5210_963	80.49	-	-	-	-	-	-	-	-	-	-	0.0187582	-	0.00261609
Basidiomycota	UDB037961	Stereum hirsutum	100	-	-	-	-	-	-	-	-	-	-	-	0.0332005	0.00261609
Basidiomycota	UDB028325	Unidentified sp. 5210_1209	83.6	-	-	-	-	-	-	-	-	-	0.0394011	-	-	0.00261609
Ascomycota	UDB020935	Unidentified sp. 5210_1304	93.28	0.0237473	-	-	-	-	-	-	-	-	-	-	-	0.00261609
Chytridiomycota	UDB013257	Odontia sp. 5210_764	100	-	-	-	-	-	-	-	0.037679	-	-	-	-	0.00261609
Basidiomycota	UDB033340	Typhula sp. 5210_790	95.45	-	-	-	-	-	-	-	-	-	-	0.0187582	-	0.00261609
Ascomycota	UDB035518	Unidentified sp. 5210_1020	81.31	-	-	-	-	-	-	-	-	-	0.0394011	-	-	0.00261609
Basidiomycota	UDB039771	Peniophora sp. 5210_1075	100	-	-	-	-	-	-	-	-	0.0347584	-	-	-	0.00261609
Ascomycota	UDB0778185	Pezizellaster sp. 5210_1096	94.98	-	-	-	-	-	-	-	-	-	-	-	0.0332005	0.00261609
Basidiomycota	UDB0754306	Unidentified sp. 5210_874	84.13	-	0.019658	-	-	-	-	-	-	-	-	-	-	0.00261609
Ascomycota	UDB034965	Rhytismatales sp. 5208_152	97.53	-	-	-	-	0.387597	-	-	-	-	-	-	-	0.00261609
Ascomycota	UDB027562	Neonectria sp. 5208_421	100	-	-	-	0.0952381	-	-	-	-	-	-	-	-	0.00261609
Ascomycota	UDB026401	Helotiales sp. 5210_1027	98.75	-	-	-	-	-	-	0.0251826	-	-	-	-	-	0.00261609
Ascomycota	UDB018279	Unidentified sp. 5210_1220	91.37	-	-	-	-	-	-	-	-	-	-	-	0.0332005	0.00261609
Ascomycota	UDB034371	Unidentified sp. 5210_1396	93.75	-	0.019658	-	-	-	-	-	-	-	-	-	-	0.00261609
Basidiomycota	UDB037644	Russula betularum	100	-	-	0.0173491	-	-	-	-	-	-	-	-	-	0.00261609
Ascomycota	UDB035415	Unidentified sp. 5210_925	89.47	0.0237473	-	-	-	-	-	-	-	-	-	-	-	0.00261609
Ascomycota	UDB028345	Candida sp. 5210_954	99.08	-	-	-	-	-	-	-	-	-	-	0.0187582	-	0.00261609
Basidiomycota	UDB031123	Unidentified sp. 5210_994	93.42	-	-	-	-	-	0.0679348	-	-	-	-	-	-	0.00261609
Basidiomycota	UDB008299	Amphinema sp. 5208_233	97.85	-	-	-	0.0952381	-	-	-	-	-	-	-	-	0.00261609
Basidiomycota	UDB034686	Cortinarius neofurvolaesus	100	-	-	-	-	-	-	-	-	0.0347584	-	-	-	0.00261609
Ascomycota	UDB035418	Unidentified sp. 5210_1082	91.7	-	0.019658	-	-	-	-	-	-	-	-	-	-	0.00261609
Basidiomycota	UDB003323	Unidentified sp. 5210_1121	92.16	0.0237473	-	-	-	-	-	-	-	-	-	-	-	0.00261609
Ascomycota	UDB0780995	Bionectria sp. 5210_1130	100	-	0.019658	-	-	-	-	-	-	-	-	-	-	0.00261609
Basidiomycota	UDB035797	Unidentified sp. 5210_1303	75.95	-	-	-	-	-	0.0679348	-	-	-	-	-	-	0.00261609
Basidiomycota	UDB039404	Lactarius vietus	100	-	-	-	-	-	-	0.0251826	-	-	-	-	-	0.00261609
Zygomycota	UDB035691	Mucor sp. 5210_1546	94.85	0.0237473	-	-	-	-	-	-	-	-	-	-	-	0.00261609
Basidiomycota	UDB0754284	Unidentified sp. 5210_2051	74.92	-	-	-	-	-	-	0.0251826	-	-	-	-	-	0.00261609
Ascomycota	UDB036608	Unidentified sp. 5210_927	90.62	-	-	-	-	-	-	-	-	-	0.0394011	-	-	0.00261609
Ascomycota	UDB035078	Nectria pertusoides	99.63	-	-	-	-	-	-	-	-	-	-	-	0.0332005	0.00261609
Ascomycota	UDB028493	Unidentified sp. 5210_1006	92.98	-	-	-	-	-	0.0679348	-	-	-	-	-	-	0.00261609
Zygomycota	UDB035248	Unidentified sp. 5210_1077	75.88	-	0.019658	-	-	-	-	-	-	-	-	-	-	0.00261609
Ascomycota	UDB026116	Unidentified sp. 5210_1243	93	-	-	-	-	-	-	-	-	0.0347584	-	-	-	0.00261609
Basidiomycota	UDB038261	Unidentified sp. 5210_1503	92.05	-	0.019658	-	-	-	-	-	-	-	-	-	-	0.00261609
Ascomycota	UDB0778311	Unidentified sp. 5210_992	85.55	0.0237473	-	-	-	-	-	-	-	-	-	-	-	0.00261609
Ascomycota	UDB0780303	Phaeosphaeria sp. 5208_1160	97.79	-	-	-	0.0952381	-	-	-	-	-	-	-	-	0.00261609
Ascomycota	UDB0780331	Unidentified sp. 5210_1128	90.28	-	-	-	-	-	-	-	-	-	-	0.0187582	-	0.00261609
Ascomycota	UDB035059	Unidentified sp. 5210_1186	80.54	-	-	-	-	-	-	-	-	-	-	0.0187582	-	0.00261609
Basidiomycota	UDB025189	Unidentified sp. 5210_1193	86.25	-	-	-	-	-	-	-	-	-	-	0.0187582	-	0.00261609
Ascomycota	UDB035078	Unidentified sp. 5210_1210	88.89	-	-	-	-	-	-	0.0251826	-	-	-	-	-	0.00261609
Ascomycota	MN902612.1	Unidentified sp. 5210_1230	99	-	-	0.0173491	-	-	-	-	-	-	-	-	-	0.00261609
Basidiomycota	UDB035797	Unidentified sp. 5210_1236	81.18	-	-	0.0173491	-	-	-	-	-	-	-	-	-	0.00261609
Ascomycota	UDB027680	Unidentified sp. 5210_1427	93.39	-	-	-	-	-	-	-	-	0.0347584	-	-	-	0.00261609
Ascomycota	UDB026277	Unidentified sp. 5210_1436	91.7	0.0237473	-	-	-	-	-	-	-	-	-	-	-	0.00261609
Ascomycota	UDB035427	Unidentified sp. 5210_1843	83.02	-	-	-	-	-	-	-	-	-	-	0.0187582	-	0.00261609
Ascomycota	UDB024497	Unidentified sp. 5210_2182	89.86	-	-	-	-	-	-	-	-	-	-	0.0187582	-	0.00261609
Ascomycota	UDB035390	Trichosporiella sp. 5208_1527	95.85	-	-	-	-	0.387597	-	-	-	-	-	-	-	0.00261609
Basidiomycota	UDB0778846	Peniophora quercina	100	-	-	0.0173491	-	-	-	-	-	-	-	-	-	0.00261609
Ascomycota	UDB026277	Unidentified sp. 5210_1274	92.56	-	-	-	-	-	-	0.0251826	-	-	-	-	-	0.00261609
Basidiomycota	UDB037481	Lactarius torminosus	99.16	-	-	-	-	-	-	0.0251826	-	-	-	-	-	0.00261609
Ascomycota	UDB035038	Unidentified sp. 5210_1383	79.7	-	-	0.0173491	-	-	-	-	-	-	-	-	-	0.00261609
Zygomycota	UDB035237	Unidentified sp. 5210_1399	83.38	-	0.019658	-	-	-	-	-	-	-	-	-	-	0.00261609
Ascomycota	UDB028324	Unidentified sp. 5210_1416	86.85	0.0237473	-	-	-	-	-	-	-	-	-	-	-	0.00261609
Ascomycota	UDB0779019	Calcarisporium sp. 5210_1442	96.32	-	-	0.0173491	-	-	-	-	-	-	-	-	-	0.00261609
Basidiomycota	UDB028075	Odontia fibrosa	99.68	-	-	-	-	-	-	0.0251826	-	-	-	-	-	0.00261609
Ascomycota	UDB035431	Filosporella sp. 5210_1510	96.65	-	0.019658	-	-	-	-	-	-	-	-	-	-	0.00261609
Ascomycota	UDB023348	Unidentified sp. 5210_1918	89.43	-	-	-	-	-	-	-	-	-	-	0.0187582	-	0.00261609
Ascomycota	UDB035046	Unidentified sp. 5210_2146	78.99	-	-	-	-	-	-	-	-	-	-	-	0.0332005	0.00261609
Ascomycota	OW839195.1	Unidentified sp. 5208_37	99	-	-	-	-	0.387597	-	-	-	-	-	-	-	0.00261609
Zygomycota	UDB024142	Unidentified sp. 5210_1454	83.5	-	0.019658	-	-	-	-	-	-	-	-	-	-	0.00261609
Ascomycota	UDB028259	Meliniomyces sp. 5210_1469	97.07	-	-	-	-	-	-	-	0.037679	-	-	-	-	0.00261609
Ascomycota	UDB027816	Unidentified sp. 5210_1534	79.25	-	-	-	-	-	-	-	0.037679	-	-	-	-	0.00261609
Basidiomycota	UDB039841	Fomes fomentarius	98.95	-	-	-	-	-	0.0679348	-	-	-	-	-	-	0.00261609
Ascomycota	UDB028052	Unidentified sp. 5210_1570	84.23	-	-	-	-	-	0.0679348	-	-	-	-	-	-	0.00261609
Basidiomycota	OU005772.1	Unidentified sp. 5210_1579	96	-	0.019658	-	-	-	-	-	-	-	-	-	-	0.00261609
Ascomycota	UDB035501	Unidentified sp. 5210_1581	84.4	-	-	-	-	-	0.0679348	-	-	-	-	-	-	0.00261609
Ascomycota	UDB035164	Unidentified sp. 5210_1588	80.2	-	-	-	-	-	-	-	-	-	-	0.0187582	-	0.00261609
Ascomycota	UDB034371	Unidentified sp. 5210_1617	92.18	-	0.019658	-	-	-	-	-	-	-	-	-	-	0.00261609
Ascomycota	UDB0778927	Unidentified sp. 5210_1665	80.38	0.0237473	-	-	-	-	-	-	-	-	-	-	-	0.00261609
Basidiomycota	UDB016359	Botryobasidium intertextum	100	-	-	-	-	-	-	-	0.037679	-	-	-	-	0.00261609
Basidiomycota	UDB027341	Unidentified sp. 5210_1734	85.5	-	0.019658	-	-	-	-	-	-	-	-	-	-	0.00261609
Ascomycota	UDB035369	Unidentified sp. 5210_1762	91.57	-	0.019658	-	-	-	-	-	-	-	-	-	-	0.00261609
Ascomycota	UDB035507	Entophlyctis sp. 5210_1794	96.15	-	-	-	-	-	-	-	-	0.0347584	-	-	-	0.00261609
Ascomycota	UDB027816	Unidentified sp. 5210_1819	80.69	-	0.019658	-	-	-	-	-	-	-	-	-	-	0.00261609
Ascomycota	UDB0778910	Caloscypha sp. 5210_1851	94.44	-	-	0.0173491	-	-	-	-	-	-	-	-	-	0.00261609
Ascomycota	UDB035389	Unidentified sp. 5210_1904	81.64	0.0237473	-	-	-	-	-	-	-	-	-	-	-	0.00261609
Ascomycota	UDB017618	Hygrocybe sp. 5210_1948	96.15	-	-	-	-	-	-	-	-	-	-	0.0187582	-	0.00261609
Ascomycota	UDB026395	Unidentified sp. 5210_2111	93.78	-	-	-	-	-	-	-	0.037679	-	-	-	-	0.00261609
Ascomycota	UDB035485	Unidentified sp. 5210_2119	88.62	-	-	-	-	-	-	-	-	0.0347584	-	-	-	0.00261609
Ascomycota	UDB035046	Unidentified sp. 5210_2236	78.82	-	-	-	-	-	-	-	-	-	-	0.0187582	-	0.00261609
Ascomycota	UDB0754226	Unidentified sp. 5210_2946	92.62	-	-	-	-	-	-	-	-	0.0347584	-	-	-	0.00261609
Ascomycota	UDB016230	Unidentified sp. 5210_3402	90.08	0.0237473	-	-	-	-	-	-	-	-	-	-	-	0.00261609
Basidiomycota	UDB0780506	Cylindrobasidium sp. 5210_1748	94.03	-	0.019658	-	-	-	-	-	-	-	-	-	-	0.00261609
Basidiomycota	OP467245.1	Unidentified sp. 5210_1754	100	0.0237473	-	-	-	-	-	-	-	-	-	-	-	0.00261609
Zygomycota	UDB027447	Unidentified sp. 5210_1759	84.57	-	-	-	-	-	-	-	0.037679	-	-	-	-	0.00261609
Basidiomycota	UDB013257	Odontia sp. 5210_1807	100	-	0.019658	-	-	-	-	-	-	-	-	-	-	0.00261609
Basidiomycota	UDB037645	Unidentified sp. 5210_1812	84.19	0.0237473	-	-	-	-	-	-	-	-	-	-	-	0.00261609
Ascomycota	UDB0778878	Unidentified sp. 5210_1826	81.56	-	-	-	-	-	-	0.0251826	-	-	-	-	-	0.00261609
Ascomycota	UDB0778858	Calycellina sp. 5210_1846	96.72	0.0237473	-	-	-	-	-	-	-	-	-	-	-	0.00261609
Ascomycota	ON119296.1	Unidentified sp. 5210_1847	100	-	-	-	-	-	-	-	-	-	-	0.0187582	-	0.00261609
Ascomycota	UDB027816	Unidentified sp. 5210_1932	81.99	-	-	-	-	-	-	-	-	-	-	-	0.0332005	0.00261609
Ascomycota	KP897458.1	Unidentified sp. 5210_1952	100	-	-	-	-	-	-	-	-	-	0.0394011	-	-	0.00261609
Ascomycota	UDB035086	Unidentified sp. 5210_1958	89.17	-	-	-	-	-	-	-	-	-	0.0394011	-	-	0.00261609
Chytridiomycota	KX886167.1	Unidentified sp. 5210_1968	100	-	-	-	-	-	-	-	-	-	-	0.0187582	-	0.00261609
Ascomycota	UDB027460	Tolypocladium sp. 5210_1980	99.24	-	0.019658	-	-	-	-	-	-	-	-	-	-	0.00261609
Ascomycota	UDB015003	Unidentified sp. 5210_1981	75	-	-	-	-	-	-	-	-	-	-	0.0187582	-	0.00261609
Ascomycota	KY853467.1	Unidentified sp. 5210_2019	100	-	-	-	-	-	-	-	-	-	-	0.0187582	-	0.00261609
Ascomycota	UDB035297	Dicranidion gracile	100	-	0.019658	-	-	-	-	-	-	-	-	-	-	0.00261609
Ascomycota	KJ827644.1	Unidentified sp. 5210_2050	99	-	-	-	-	-	-	-	-	0.0347584	-	-	-	0.00261609
Basidiomycota	UDB035392	Unidentified sp. 5210_2063	84.09	0.0237473	-	-	-	-	-	-	-	-	-	-	-	0.00261609
Basidiomycota	UDB001371	Leccinum albostipitatum	98.06	-	-	-	-	-	-	-	-	0.0347584	-	-	-	0.00261609
Basidiomycota	UDB015555	Suillus grevillei	99.05	0.0237473	-	-	-	-	-	-	-	-	-	-	-	0.00261609
Basidiomycota	UDB015291	Inocybe rufoalba	99.64	-	-	-	-	-	-	-	-	-	-	-	0.0332005	0.00261609
Basidiomycota	UDB0746169	Inocybe duriuscula	100	-	-	-	-	-	-	0.0251826	-	-	-	-	-	0.00261609
Ascomycota	UDB035239	Unidentified sp. 5210_2099	86.56	-	-	-	-	-	0.0679348	-	-	-	-	-	-	0.00261609
Ascomycota	UDB0780680	Unidentified sp. 5210_2101	90.98	-	-	-	-	-	-	0.0251826	-	-	-	-	-	0.00261609
Basidiomycota	UDB019527	Unidentified sp. 5210_2142	84.54	-	-	-	-	-	-	-	-	-	-	-	0.0332005	0.00261609
Ascomycota	UDB027982	Exophiala sp. 5210_2145	94.39	-	-	-	-	-	-	0.0251826	-	-	-	-	-	0.00261609
Ascomycota	UDB034055	Cryptodiaporthe sp. 5210_2154	96.89	-	-	-	-	-	-	-	-	0.0347584	-	-	-	0.00261609
Basidiomycota	UDB028113	Unidentified sp. 5210_2185	85.37	-	-	-	-	-	-	-	-	-	0.0394011	-	-	0.00261609

## Sheet: Soil
Relative abundance of fungal OTUs sequenced from soil samples of Pinus sylvestris.
				1	2	3	4	5	6	7	8	9	10	11	12
Phylum	Reference number	OTUs	Similarity, %	Slovakia, %	Poland, %	Poland, %	Lithuania, %	Lithuania, %	Latvia, %	Estonia, %	Finland, %	Finland, %	Finland, %	Finland, %	Finland, %	All, %
Ascomycota	KX287273	Acrodontium luzulae	100	28.892	20.262	13.4886	-	-	-	0.167926	4.59627	1.0101	19.2412	12.5	33.2858	11.8687
Zygomycota	MN395040	Kwoniella sp. 5210_18	99	4.5582	0.0409333	28.0756	-	-	-	0.167926	3.72671	-	-	3.33333	0.249465	3.87489
Ascomycota	MH248043	Archaeorhizomyces sp. 5208_0	100	-	-	-	8.13492	9.72933	-	-	-	-	-	-	-	3.16267
Ascomycota	UDB026402	Unidentified sp. 5210_74	83.87	-	-	-	-	-	-	-	-	-	-	-	19.2801	2.69449
Ascomycota	MK762617	Sydowia polyspora	100	2.17391	1.4736	1.09842	-	-	-	29.9748	0.372671	5.55556	0.813008	-	-	2.35083
Ascomycota	MT355566	Penicillium camemberti	99.6	1.12202	10.6427	4.26186	-	-	-	2.51889	0.745342	-	3.92954	-	0.285103	2.25122
Basidiomycota	UDB019506	Inocybe pseudodestricta	100	-	-	-	9.28131	-	-	-	-	-	-	-	-	2.09682
Ascomycota	UDB035461	Mycosylva clarkii	99	0.771388	1.76013	9.62214	-	-	-	0.671704	4.7205	1.51515	3.52304	1.66667	0.570207	2.01215
Basidiomycota	KT275603	Tomentella sp. 5210_8	99	3.36606	2.0876	6.32689	-	-	-	1.09152	1.5528	3.53535	0.406504	-	0.142552	1.46927
Ascomycota	UDB035521	Humicola sp. 5210_60	94.63	2.17391	7.24519	0.0439367	-	-	-	0.251889	2.23602	-	0.135501	5	0.0356379	1.27503
Basidiomycota	JX392812	Trechispora sp. 5208_19	99	-	-	-	1.82981	5.99854	-	-	-	-	-	-	-	1.2302
Ascomycota	LS450480	Unidentified sp. 5210_19	98	0.0701262	-	2.37258	-	-	-	0.755668	4.40994	2.0202	0.677507	4.16667	3.02922	1.16545
Basidiomycota	UDB036105	Cortinarius sp. 5208_167	98.25	-	-	-	5.15873	-	-	-	-	-	-	-	-	1.16545
Ascomycota	UDB017680	Inocybe sp. 5210_135	95.35	-	-	0.0439367	-	-	-	-	1.24224	-	-	-	6.87812	1.06584
Ascomycota	UDB035209	Unidentified sp. 5210_154	93.98	-	8.26852	-	-	-	-	-	-	-	-	-	-	1.00608
Ascomycota	UDB035120	Unidentified sp. 5210_124	93	0.140252	2.61973	-	-	-	-	3.52645	4.03727	-	-	11.6667	0.498931	1.0011
Zygomycota	UDB039562	Lecanicillium sp. 5210_66	100	0.701262	2.66066	0.702988	-	-	-	0.167926	5.52795	1.51515	0.948509	-	0.0356379	0.961251
Zygomycota	UDB028184	Unidentified sp. 5210_99	87.38	-	-	0.13181	-	-	-	0.419815	3.6646	3.0303	11.5176	-	0.85531	0.906465
Basidiomycota	UDB018635	Cortinarius sp. 5210_200	96.09	-	-	-	-	-	-	-	-	-	-	-	6.09408	0.851678
Ascomycota	UDB0778491	Unidentified sp. 5208_388	90.46	-	-	-	-	6.218	-	-	-	-	-	-	-	0.846698
Basidiomycota	UDB038025	Tricholoma saponaceum	100	-	-	-	-	-	-	-	6.45963	-	-	-	2.31646	0.841717
Ascomycota	LR876918	Unidentified sp. 5210_7	100	1.3324	0.450266	1.40598	-	-	-	5.12175	0.124224	5.05051	2.03252	-	0.0356379	0.752067
Basidiomycota	UDB038238	Unidentified sp. 5210_153	79.87	-	-	-	-	-	-	-	6.89441	-	-	29.1667	0.106914	0.742106
Basidiomycota	UDB037994	Russula integra	100	9.32679	-	-	-	-	-	-	-	-	-	-	-	0.662417
Ascomycota	UDB022757	Unidentified sp. 5210_195	75.4	-	-	-	-	-	-	-	0.310559	-	-	0.833333	4.134	0.60763
Ascomycota	MT355566	Penicillium camemberti	100	-	-	-	1.91799	1.28018	-	-	-	-	-	-	-	0.60763
Ascomycota	UDB035048	Humicolopsis cephalosporioides	100	0.841515	0.982399	0.13181	-	-	-	0.755668	0.807453	1.51515	5.28455	-	0.498931	0.582727
Ascomycota	UDB0778820	Unidentified sp. 5210_166	83.54	-	-	-	-	-	-	-	2.73292	0.505051	0.135501	-	2.49465	0.577747
Basidiomycota	LT854697	Malassezia restricta	100	-	-	-	1.71958	1.35333	-	-	-	-	-	-	-	0.572766
Ascomycota	MG597466	Oidiodendron chlamydosporicum	100	-	-	-	0.793651	2.88954	-	-	-	-	-	-	-	0.572766
Basidiomycota	UDB016438	Unidentified sp. 5208_263	88.2	-	-	-	2.31481	-	-	-	-	-	-	-	-	0.52296
Zygomycota	UDB028005	Unidentified sp. 5208_305	83.1	-	-	-	2.31481	-	-	-	-	-	-	-	-	0.52296
Ascomycota	UDB027816	Unidentified sp. 5210_58	80.61	-	-	-	-	-	-	-	2.91925	1.0101	-	-	1.67498	0.478135
Ascomycota	UDB0778925	Unidentified sp. 5208_427	76.28	-	-	-	-	3.47476	-	-	-	-	-	-	-	0.473155
Ascomycota	UDB0778283	Unidentified sp. 5210_313	81.78	-	-	-	-	-	-	-	-	-	0.271003	-	3.17177	0.453232
Zygomycota	UDB028088	Mortierella sp. 5210_126	97.58	0.0701262	0.654932	0.527241	-	-	-	-	3.41615	-	0.271003	-	0.142552	0.448252
Basidiomycota	UDB018375	Unidentified sp. 5208_115	74.19	-	-	-	0.396825	2.59693	-	-	-	-	-	-	-	0.443271
Ascomycota	UDB0778858	Unidentified sp. 5208_78	90.57	-	-	-	1.78571	0.256035	-	-	-	-	-	-	-	0.438291
Ascomycota	UDB018066	Otidea mirabilis	99.63	-	-	-	1.91799	-	-	-	-	-	-	-	-	0.43331
Basidiomycota	UDB027787	Unidentified sp. 5208_461	87.8	-	-	-	-	3.07242	-	-	-	-	-	-	-	0.418368
Ascomycota	MG827987	Unidentified sp. 5210_9	99	-	-	-	-	-	-	6.96893	-	-	-	-	-	0.413388
Ascomycota	MN903627	Unidentified sp. 5210_203	99	-	-	-	-	-	-	-	0.869565	6.06061	-	-	1.99572	0.408407
Ascomycota	UDB0778858	Unidentified sp. 5208_60	93.44	-	-	-	0.793651	1.64594	-	-	-	-	-	-	-	0.403427
Ascomycota	UDB028476	Unidentified sp. 5208_301	93.42	-	-	-	1.78571	-	-	-	-	-	-	-	-	0.403427
Basidiomycota	UDB027341	Unidentified sp. 5208_173	83.14	-	-	-	0.705467	1.68252	-	-	-	-	-	-	-	0.388485
Ascomycota	UDB035238	Unidentified sp. 5208_59	87.78	-	-	-	1.69753	-	-	-	-	-	-	-	-	0.383504
Zygomycota	UDB028184	Umbelopsis sp. 5210_63	100	0.56101	1.26893	0.0878735	-	-	-	-	2.1118	-	0.135501	-	-	0.378524
Zygomycota	UDB028005	Mortierella sp. 5210_91	98.55	0.210379	1.02333	0.26362	-	-	-	0.0839631	1.24224	-	2.57453	-	0.0712758	0.378524
Basidiomycota	UDB023484	Russula adusta	100	-	-	-	-	-	-	-	4.53416	-	-	0.833333	-	0.368563
Ascomycota	UDB026399	Saccharomycetales sp. 5208_71	99.34	-	-	-	0.815697	1.31675	-	-	-	-	-	-	-	0.363582
Ascomycota	UDB026402	Archaeorhizomyces sp. 5210_414	95.75	-	-	-	-	-	-	6.04534	-	-	-	-	-	0.358601
Ascomycota	MT469925	Hyaloscypha variabilis	100	-	-	-	0.815697	1.17045	-	-	-	-	-	-	-	0.34366
Ascomycota	UDB027816	Cladophialophora sp. 5210_140	98.43	4.69846	0.0409333	-	-	-	-	-	-	-	-	-	-	0.338679
Basidiomycota	UDB036611	Unidentified sp. 5208_409	93.26	-	-	-	1.47707	-	-	-	-	-	-	-	-	0.333699
Ascomycota	FJ553582	Unidentified sp. 5208_12	100	-	-	-	1.45503	-	-	-	-	-	-	-	-	0.328718
Ascomycota	UDB027982	Exophiala sp. 5208_222	100	-	-	-	0.485009	1.60936	-	-	-	-	-	-	-	0.328718
Ascomycota	MN947395	Phialocephala fortinii	100	-	-	-	1.01411	0.694952	-	-	-	-	-	-	-	0.323737
Ascomycota	MG597470	Oidiodendron pilicola	100	-	-	-	0.462963	1.57279	-	-	-	-	-	-	-	0.318757
Zygomycota	MT138616	Umbelopsis dimorpha	100	-	-	-	1.3448	-	-	-	-	-	-	-	-	0.303815
Ascomycota	HM189724	Cenococcum geophilum	100	-	-	-	0.242504	1.79225	-	-	-	-	-	-	-	0.298835
Zygomycota	UDB039562	Lecanicillium sp. 5208_124	100	-	-	-	1.12434	0.329188	-	-	-	-	-	-	-	0.298835
Basidiomycota	UDB031536	Russula decolorans	100	-	0.0409333	0.219684	-	-	-	-	1.18012	-	4.33604	-	-	0.283893
Ascomycota	UDB0754226	Hyphodiscus sp. 5210_415	95.92	-	-	2.46046	-	-	-	-	-	-	0.135501	-	-	0.283893
Ascomycota	UDB034965	Unidentified sp. 5208_468	87.65	-	-	-	1.25661	-	-	-	-	-	-	-	-	0.283893
Zygomycota	UDB027345	Mortierella sp. 5210_107	99.09	0.0701262	0.1228	0.13181	-	-	-	-	0.559006	0.505051	4.47154	3.33333	0.0712758	0.278912
Basidiomycota	UDB025340	Tomentella sp. 5208_289	99.06	-	-	-	1.21252	-	-	-	-	-	-	-	-	0.273932
Basidiomycota	UDB0780233	Unidentified sp. 5210_411	89.86	-	-	1.44991	-	-	-	-	1.11801	-	-	1.66667	-	0.263971
Ascomycota	UDB028259	Meliniomyces sp. 5210_55	99.58	0.0701262	0.2456	0.26362	-	-	-	-	0.0621118	-	1.08401	-	1.06914	0.25899
Ascomycota	MT635288	Cladosporium herbarum	100	-	-	-	0.308642	1.3899	-	-	-	-	-	-	-	0.25899
Zygomycota	UDB027447	Mortierella sp. 5208_121	95.11	-	-	-	0.507055	1.06072	-	-	-	-	-	-	-	0.25899
Ascomycota	UDB034371	Ciliolarina sp. 5210_185	97.08	0.280505	1.51453	0.175747	-	-	-	0.167926	0.186335	-	-	-	-	0.249029
Ascomycota	UDB017870	Unidentified sp. 5208_700	86.67	-	-	-	1.10229	-	-	-	-	-	-	-	-	0.249029
Ascomycota	UDB0778858	Unidentified sp. 5210_207	93.44	0.0701262	0.0818666	0.175747	-	-	-	0.671704	0.807453	-	2.43902	-	0.106914	0.244048
Ascomycota	UDB0778507	Diplonaevia sp. 5208_373	97.52	-	-	-	1.01411	0.109729	-	-	-	-	-	-	-	0.244048
Ascomycota	UDB026399	Saccharomycetales sp. 5210_178	99.67	-	-	0.790861	-	-	-	0.755668	1.18012	-	0.135501	-	0.0356379	0.239068
Zygomycota	UDB027447	Unidentified sp. 5208_338	83.47	-	-	-	1.0582	-	-	-	-	-	-	-	-	0.239068
Basidiomycota	UDB037361	Hemimycena sp. 5208_649	96.88	-	-	-	1.01411	-	-	-	-	-	-	-	-	0.229106
Ascomycota	UDB026402	Unidentified sp. 5210_231	84.72	0.350631	1.51453	0.0439367	-	-	-	-	-	1.0101	-	-	-	0.224126
Ascomycota	UDB035521	Humicola sp. 5208_109	95.04	-	-	-	0.617284	0.6218	-	-	-	-	-	-	-	0.224126
Ascomycota	UDB0780506	Unidentified sp. 5210_159	80.25	-	-	0.351494	-	-	-	2.18304	0.621118	-	-	-	-	0.219145
Ascomycota	UDB026402	Unidentified sp. 5210_456	84.72	-	-	-	-	-	-	3.52645	0.0621118	-	-	-	-	0.214165
Ascomycota	UDB026402	Unidentified sp. 5210_425	85.25	-	-	-	-	-	-	-	1.30435	-	-	-	0.784034	0.214165
Ascomycota	UDB035485	Helicodendron coniferarum	98.18	-	-	-	-	1.57279	-	-	-	-	-	-	-	0.214165
Ascomycota	UDB035192	Unidentified sp. 5208_794	83.58	-	-	-	0.330688	1.02414	-	-	-	-	-	-	-	0.214165
Ascomycota	KX908472	Unidentified sp. 5208_5	99	-	-	-	0.352734	0.950988	-	-	-	-	-	-	-	0.209184
Ascomycota	UDB035120	Unidentified sp. 5208_45	92.59	-	-	-	0.881834	0.0731529	-	-	-	-	-	-	-	0.209184
Ascomycota	MN902367	Unidentified sp. 5208_2	100	-	-	-	0.286596	1.02414	-	-	-	-	-	-	-	0.204204
Ascomycota	OW845065	Unidentified sp. 5210_407	99	0.210379	0.613999	1.01054	-	-	-	-	-	-	-	-	-	0.204204
Basidiomycota	UDB025109	Russula badia	100	-	-	1.75747	-	-	-	-	-	-	-	-	-	0.199223
Ascomycota	UDB035088	Unidentified sp. 5208_303	86.9	-	-	-	0.595238	0.438917	-	-	-	-	-	-	-	0.194242
Ascomycota	MT561396	Microsphaeropsis olivacea	100	-	-	-	0.352734	0.804682	-	-	-	-	-	-	-	0.189262
Basidiomycota	UDB037935	Tricholoma portentosum	100	-	-	-	-	-	-	-	2.29814	0.505051	-	-	-	0.189262
Ascomycota	UDB035211	Gilmaniella sp. 5210_330	96.4	0.420757	1.30986	-	-	-	-	-	-	-	-	-	-	0.189262
Ascomycota	UDB017680	Inocybe sp. 5208_192	95.35	-	-	-	0.837743	-	-	-	-	-	-	-	-	0.189262
Ascomycota	UDB035260	Unidentified sp. 5208_372	87.64	-	-	-	0.683422	0.256035	-	-	-	-	-	-	-	0.189262
Zygomycota	UDB028184	Unidentified sp. 5210_44	89.12	0.420757	0.941465	-	-	-	-	-	0.496894	-	-	-	-	0.184281
Ascomycota	UDB035238	Unidentified sp. 5210_92	87.78	-	0.1228	0.922671	-	-	-	0.419815	0.496894	-	-	-	-	0.184281
Ascomycota	MG828311	Unidentified sp. 5208_36	100	-	-	-	0.198413	1.02414	-	-	-	-	-	-	-	0.184281
Basidiomycota	UDB037235	Russula vesca	100	-	-	1.27417	-	-	-	-	-	3.53535	-	-	-	0.179301
Basidiomycota	UDB032338	Russula sapinea	100	-	-	-	-	1.31675	-	-	-	-	-	-	-	0.179301
Ascomycota	UDB035120	Unidentified sp. 5208_551	93.39	-	-	-	0.793651	-	-	-	-	-	-	-	-	0.179301
Basidiomycota	UDB024810	Trechispora invisitata	100	0.56101	1.1052	-	-	-	-	-	-	-	-	-	-	0.17432
Basidiomycota	UDB035392	Unidentified sp. 5208_369	92.08	-	-	-	0.683422	0.146306	-	-	-	-	-	-	-	0.17432
Basidiomycota	UDB038028	Laccaria laccata	100	1.3324	0.573066	-	-	-	-	-	-	-	-	-	-	0.164359
Basidiomycota	KT900146	Mycena cinerella	100	-	-	-	0.0440917	1.09729	-	-	-	-	-	-	-	0.159378
Basidiomycota	UDB038029	Phallus impudicus	100	-	-	-	0.705467	-	-	-	-	-	-	-	-	0.159378
Ascomycota	UDB026402	Unidentified sp. 5210_471	82.41	-	-	-	-	-	-	-	0.0621118	-	-	-	1.10478	0.159378
Ascomycota	KU568540	Unidentified sp. 5208_25	100	-	-	-	0.705467	-	-	-	-	-	-	-	-	0.159378
Basidiomycota	UDB001750	Piloderma sphaerosporum	100	-	-	-	-	-	-	-	-	2.0202	0.813008	-	0.748396	0.154398
Basidiomycota	UDB024810	Trechispora invisitata	99.65	-	-	-	0.617284	0.109729	-	-	-	-	-	-	-	0.154398
Basidiomycota	UDB036813	Ramaria gracilis	99.67	-	-	-	0.683422	-	-	-	-	-	-	-	-	0.154398
Ascomycota	MG828280	Unidentified sp. 5210_5	83	-	0.3684	0.175747	-	-	-	0.0839631	0.248447	0.505051	1.21951	-	0.0712758	0.149417
Ascomycota	KU059580	Suillus luteus	99	0.280505	0.2456	0.219684	-	-	-	1.00756	0.0621118	0.505051	-	-	0.0356379	0.149417
Ascomycota	UDB035485	Unidentified sp. 5210_386	86.78	0.140252	1.02333	-	-	-	-	0.251889	-	-	-	-	-	0.149417
Basidiomycota	UDB018515	Tomentella sp. 5208_436	97.79	-	-	-	0.595238	0.109729	-	-	-	-	-	-	-	0.149417
Basidiomycota	UDB035846	Inocybe cincinnata	100	-	-	-	-	1.09729	-	-	-	-	-	-	-	0.149417
Ascomycota	UDB025606	Unidentified sp. 5208_718	78.14	-	-	-	0.661376	-	-	-	-	-	-	-	-	0.149417
Basidiomycota	UDB027341	Unidentified sp. 5210_128	83.14	0.350631	0.613999	-	-	-	-	0.503778	0.186335	-	-	-	-	0.144437
Basidiomycota	UDB038237	Unidentified sp. 5210_432	88.93	-	-	-	-	-	-	-	1.42857	-	-	5	-	0.144437
Basidiomycota	UDB038261	Trechispora caucasica	99.67	-	0.204666	1.05448	-	-	-	-	-	-	-	-	-	0.144437
Basidiomycota	UDB037345	Unidentified sp. 5210_537	89.63	-	-	-	-	-	-	2.43493	-	-	-	-	-	0.144437
Ascomycota	UDB016153	Unidentified sp. 5208_293	87.21	-	-	-	0.63933	-	-	-	-	-	-	-	-	0.144437
Ascomycota	UDB0780825	Trichoderma viride	100	0.490884	0.695866	-	-	-	-	0.0839631	0.186335	-	-	-	-	0.139456
Basidiomycota	UDB018375	Unidentified sp. 5210_110	74.19	0.420757	0.327466	-	-	-	-	0.167926	0.496894	-	0.406504	-	0.0356379	0.139456
Zygomycota	UDB028184	Unidentified sp. 5208_117	87.67	-	-	-	0.352734	0.438917	-	-	-	-	-	-	-	0.139456
Basidiomycota	UDB037732	Amanita muscaria	100	-	-	-	-	1.02414	-	-	-	-	-	-	-	0.139456
Basidiomycota	UDB0780772	Unidentified sp. 5210_216	73.36	0.350631	0.0409333	0.922671	-	-	-	-	-	-	-	-	-	0.134476
Basidiomycota	UDB038237	Unidentified sp. 5210_285	84.69	-	-	0.702988	-	-	-	-	-	-	-	6.66667	0.106914	0.134476
Basidiomycota	UDB0754128	Thelephora anthocephala	100	-	-	-	-	0.987564	-	-	-	-	-	-	-	0.134476
Basidiomycota	UDB031428	Inocybe mixtilis	100	-	-	-	-	0.987564	-	-	-	-	-	-	-	0.134476
Ascomycota	UDB017870	Unidentified sp. 5208_673	85.93	-	-	-	0.595238	-	-	-	-	-	-	-	-	0.134476
Chytridiomycota	DQ267125	Unidentified sp. 5210_226	100	-	-	0.0878735	-	-	-	-	-	-	0.677507	-	0.67712	0.129495
Basidiomycota	UDB034685	Cortinarius semisanguineus	100	-	-	0.175747	-	-	-	-	-	-	-	-	0.784034	0.129495
Basidiomycota	UDB031023	Russula sp. 5210_562	95.21	1.82328	-	-	-	-	-	-	-	-	-	-	-	0.129495
Basidiomycota	UDB036963	Russula firmula	100	-	-	-	0.573192	-	-	-	-	-	-	-	-	0.129495
Ascomycota	UDB033201	Unidentified sp. 5208_941	88.57	-	-	-	-	0.950988	-	-	-	-	-	-	-	0.129495
Ascomycota	KP897305	Unidentified sp. 5210_12	100	0.280505	0.204666	0.395431	-	-	-	0.503778	0.0621118	-	-	-	-	0.124514
Ascomycota	MN902647	Unidentified sp. 5210_17	96	0.280505	0.3684	0.26362	-	-	-	0.167926	0.186335	-	-	-	0.0356379	0.124514
Ascomycota	UDB035322	Tolypocladium inflatum	98.79	-	0.941465	-	-	-	-	0.0839631	-	-	-	0.833333	-	0.124514
Basidiomycota	UDB001719	Amphinema sp. 5208_105	100	-	-	-	-	0.914411	-	-	-	-	-	-	-	0.124514
Ascomycota	UDB035156	Unidentified sp. 5208_496	89.39	-	-	-	0.551146	-	-	-	-	-	-	-	-	0.124514
Ascomycota	UDB035451	Lophodermium seditiosum	100	1.6129	-	-	-	-	-	-	0.0621118	-	-	-	-	0.119534
Ascomycota	UDB026402	Unidentified sp. 5208_244	84.72	-	-	-	0.308642	0.365764	-	-	-	-	-	-	-	0.119534
Basidiomycota	UDB035843	Inocybe nitidiuscula	99.66	-	-	-	0.529101	-	-	-	-	-	-	-	-	0.119534
Ascomycota	UDB0780680	Unidentified sp. 5208_503	92.62	-	-	-	0.0220459	0.841258	-	-	-	-	-	-	-	0.119534
Ascomycota	UDB035080	Coniochaeta nepalica	99.2	-	-	-	0.0220459	0.841258	-	-	-	-	-	-	-	0.119534
Ascomycota	UDB035521	Unidentified sp. 5208_590	93.42	-	-	-	0.529101	-	-	-	-	-	-	-	-	0.119534
Ascomycota	KP891398	Unidentified sp. 5208_1	100	-	-	-	0.0881834	0.694952	-	-	-	-	-	-	-	0.114553
Ascomycota	MN947394	Hyaloscypha hepaticicola	100	-	-	-	0.176367	0.548647	-	-	-	-	-	-	-	0.114553
Ascomycota	UDB0778527	Unidentified sp. 5210_668	91.74	-	0.941465	-	-	-	-	-	-	-	-	-	-	0.114553
Basidiomycota	UDB039229	Lactarius circellatus	100	1.6129	-	-	-	-	-	-	-	-	-	-	-	0.114553
Zygomycota	UDB028005	Unidentified sp. 5208_265	82.25	-	-	-	0.37478	0.219459	-	-	-	-	-	-	-	0.114553
Basidiomycota	UDB016384	Tylospora asterophora	100	-	-	-	0.0440917	0.731529	-	-	-	-	-	-	-	0.109573
Ascomycota	UDB026277	Unidentified sp. 5208_264	92.08	-	-	-	0.462963	0.0365764	-	-	-	-	-	-	-	0.109573
Basidiomycota	UDB025532	Amphinema sp. 5208_188	99.65	-	-	-	0.485009	-	-	-	-	-	-	-	-	0.109573
Ascomycota	MF665593	Unidentified sp. 5210_32	94	-	-	-	-	-	-	-	-	-	2.84553	-	-	0.104592
Ascomycota	UDB026402	Unidentified sp. 5210_710	86.64	-	-	-	-	-	-	-	-	0.505051	-	-	0.712758	0.104592
Ascomycota	UDB0778527	Unidentified sp. 5210_719	83.2	-	-	-	-	-	-	-	-	5.05051	-	-	0.392017	0.104592
Ascomycota	UDB0780825	Trichoderma viride	100	-	-	-	0.176367	0.475494	-	-	-	-	-	-	-	0.104592
Basidiomycota	UDB0778718	Suillus sp. 5208_161	100	-	-	-	0.462963	-	-	-	-	-	-	-	-	0.104592
Ascomycota	UDB031688	Trichophaea sp. 5208_335	98.83	-	-	-	0.176367	0.475494	-	-	-	-	-	-	-	0.104592
Basidiomycota	UDB019418	Unidentified sp. 5208_868	93.67	-	-	-	-	0.768105	-	-	-	-	-	-	-	0.104592
Basidiomycota	UDB011255	Cortinarius diasemospermus	100	-	-	-	-	-	-	1.67926	-	-	-	-	-	0.0996115
Ascomycota	UDB026346	Unidentified sp. 5210_739	92.62	-	-	-	-	-	-	-	0.869565	-	-	-	0.213828	0.0996115
Ascomycota	UDB003049	Crocicreas sp. 5208_856	94.67	-	-	-	0.440917	-	-	-	-	-	-	-	-	0.0996115
Ascomycota	UDB035654	Aureobasidium pullulans	100	0.350631	0.204666	0.219684	-	-	-	0.167926	0.0621118	-	-	-	0.0356379	0.0946309
Ascomycota	UDB0778527	Unidentified sp. 5210_574	86.94	-	-	-	-	-	-	-	0.124224	-	-	-	0.605845	0.0946309
Ascomycota	UDB0778527	Unidentified sp. 5210_631	82.3	-	-	-	-	-	-	-	0.0621118	3.0303	0.271003	-	0.356379	0.0946309
Basidiomycota	UDB024967	Ramaria sp. 5208_484	94.2	-	-	-	0.110229	0.51207	-	-	-	-	-	-	-	0.0946309
Basidiomycota	UDB037346	Hydropus moserianus	98.37	-	-	-	-	0.694952	-	-	-	-	-	-	-	0.0946309
Ascomycota	UDB0754226	Unidentified sp. 5208_17	100	-	-	-	0.0220459	0.6218	-	-	-	-	-	-	-	0.0896504
Ascomycota	LC206086	Unidentified sp. 5208_26	100	-	-	-	0.110229	0.475494	-	-	-	-	-	-	-	0.0896504
Basidiomycota	UDB035392	Unidentified sp. 5210_299	92.41	-	0.0409333	-	-	-	-	0.839631	0.310559	-	0.271003	-	-	0.0896504
Ascomycota	UDB035461	Unidentified sp. 5210_642	89.08	-	-	-	-	-	-	-	0.186335	3.0303	0.542005	-	0.17819	0.0896504
Ascomycota	UDB035421	Unidentified sp. 5210_899	83.54	0.0701262	0.695866	-	-	-	-	-	-	-	-	-	-	0.0896504
Basidiomycota	UDB0778695	Malassezia sp. 5208_113	99.74	-	-	-	0.176367	0.365764	-	-	-	-	-	-	-	0.0896504
Basidiomycota	UDB0778149	Junghuhnia lacera	100	-	-	0.790861	-	-	-	-	-	-	-	-	-	0.0896504
Zygomycota	UDB027923	Mortierella sp. 5208_328	99.1	-	-	-	-	0.658376	-	-	-	-	-	-	-	0.0896504
Basidiomycota	UDB036832	Unidentified sp. 5208_495	82.28	-	-	-	0.132275	0.438917	-	-	-	-	-	-	-	0.0896504
Ascomycota	MH451612.1	Unidentified sp. 5210_690	99	1.19215	-	-	-	-	-	-	-	-	-	-	-	0.0846698
Basidiomycota	UDB037014	Hygrophorus agathosmus	100	-	-	-	-	0.6218	-	-	-	-	-	-	-	0.0846698
Basidiomycota	UDB027787	Unidentified sp. 5208_715	87.37	-	-	-	0.37478	-	-	-	-	-	-	-	-	0.0846698
Ascomycota	MG679813	Russula badia	100	0.350631	0.1228	0.0878735	-	-	-	0.335852	0.0621118	0.505051	-	-	-	0.0796892
Ascomycota	ON963481	Leptodontidium sp. 5210_31	99	0.210379	0.163733	0.0878735	-	-	-	0.419815	-	-	-	-	0.0712758	0.0796892
Ascomycota	KM390761	Unidentified sp. 5210_37	100	0.701262	0.0818666	0.0878735	-	-	-	-	0.0621118	-	0.135501	-	-	0.0796892
Basidiomycota	UDB027448	Vishniacozyma sp. 5210_94	99.57	0.210379	0.1228	0.219684	-	-	-	0.251889	0.124224	-	-	-	-	0.0796892
Basidiomycota	UDB025726	Unidentified sp. 5210_176	92.73	0.280505	0.0409333	0.13181	-	-	-	0.167926	0.186335	0.505051	0.135501	-	0.0356379	0.0796892
Ascomycota	UDB027917	Elaphomyces sp. 5210_756	100	-	-	-	-	-	-	-	0.993789	-	-	-	-	0.0796892
Ascomycota	ON963139	Rhizoctonia solani	100	0.0701262	0.163733	0.0439367	-	-	-	0.335852	-	-	0.542005	-	0.0356379	0.0747086
Ascomycota	UDB035059	Unidentified sp. 5210_34	88.62	0.350631	0.0818666	-	-	-	-	0.503778	0.0621118	-	0.135501	-	-	0.0747086
Ascomycota	KX133008	Scoliciosporum umbrinum	100	-	-	-	0.0881834	0.402341	-	-	-	-	-	-	-	0.0747086
Basidiomycota	UDB0778695	Malassezia sp. 5210_132	99.74	-	0.286533	0.307557	-	-	-	-	-	-	0.135501	-	-	0.0747086
Basidiomycota	UDB015172	Armillaria lutea	99.79	1.05189	-	-	-	-	-	-	-	-	-	-	-	0.0747086
Ascomycota	UDB035485	Helicodendron sp. 5210_389	97.94	-	0.163733	-	-	-	-	-	-	-	1.49051	-	-	0.0747086
Ascomycota	MN588163	Phacidium lacerum	100	-	-	-	0.0440917	0.475494	-	-	-	-	-	-	-	0.0747086
Basidiomycota	UDB0778723	Tricholoma sp. 5208_110	100	-	-	-	0.330688	-	-	-	-	-	-	-	-	0.0747086
Ascomycota	UDB027628	Humaria sp. 5208_288	100	-	-	-	0.330688	-	-	-	-	-	-	-	-	0.0747086
Basidiomycota	UDB027565	Odontia sp. 5208_875	99.36	-	-	-	0.330688	-	-	-	-	-	-	-	-	0.0747086
Basidiomycota	UDB036611	Unidentified sp. 5208_879	93.29	-	-	-	0.330688	-	-	-	-	-	-	-	-	0.0747086
Basidiomycota	UDB038029	Phallus sp. 5208_1295	95.24	-	-	-	0.330688	-	-	-	-	-	-	-	-	0.0747086
Ascomycota	UDB017870	Unidentified sp. 5208_895	83.88	-	-	-	0.330688	-	-	-	-	-	-	-	-	0.0747086
Ascomycota	UDB028437	Coniothyrium olivaceum	100	0.280505	0.163733	-	-	-	-	0.251889	0.0621118	0.505051	0.135501	-	-	0.0697281
Ascomycota	UDB035485	Unidentified sp. 5210_275	88.98	-	-	0.395431	-	-	-	-	-	-	0.677507	-	-	0.0697281
Ascomycota	UDB038368	Metapochonia bulbillosa	100	-	0.409333	0.0439367	-	-	-	-	0.124224	-	0.135501	-	-	0.0697281
Basidiomycota	UDB035880	Russula amoenolens	98.75	-	0.573066	-	-	-	-	-	-	-	-	-	-	0.0697281
Ascomycota	UDB035077	Unidentified sp. 5210_390	82.8	-	-	0.615114	-	-	-	-	-	-	-	-	-	0.0697281
Basidiomycota	MT266252.1	Unidentified sp. 5210_828	97	0.981767	-	-	-	-	-	-	-	-	-	-	-	0.0697281
Basidiomycota	UDB019770	Unidentified sp. 5208_279	84.83	-	-	-	0.308642	-	-	-	-	-	-	-	-	0.0697281
Ascomycota	UDB035211	Gilmaniella sp. 5208_280	96.4	-	-	-	0.308642	-	-	-	-	-	-	-	-	0.0697281
Basidiomycota	UDB039175	Lactarius quietus	100	-	0.573066	-	-	-	-	-	-	-	-	-	-	0.0697281
Ascomycota	UDB035077	Unidentified sp. 5208_183	82.8	-	-	-	0.0881834	0.365764	-	-	-	-	-	-	-	0.0697281
Ascomycota	UDB003062	Unidentified sp. 5210_210	77.08	-	0.3684	0.13181	-	-	-	-	-	0.505051	-	-	-	0.0647475
Basidiomycota	UDB039502	Scopuloides hydnoides	99.32	0.841515	-	-	-	-	-	-	0.0621118	-	-	-	-	0.0647475
Basidiomycota	UDB0778250	Lyophyllum sp. 5210_590	97.56	-	0.1228	0.26362	-	-	-	-	0.186335	-	0.135501	-	-	0.0647475
Ascomycota	UDB035257	Unidentified sp. 5210_658	86.35	-	0.532133	-	-	-	-	-	-	-	-	-	-	0.0647475
Ascomycota	UDB035156	Unidentified sp. 5210_702	93.85	-	0.532133	-	-	-	-	-	-	-	-	-	-	0.0647475
Ascomycota	MW164156.1	Unidentified sp. 5210_740	99	-	-	-	-	-	-	-	-	-	-	-	0.463293	0.0647475
Ascomycota	UDB024199	Unidentified sp. 5210_783	76.95	-	0.532133	-	-	-	-	-	-	-	-	-	-	0.0647475
Basidiomycota	UDB015558	Inocybe sp. 5210_1071	96.05	-	-	0.571178	-	-	-	-	-	-	-	-	-	0.0647475
Ascomycota	UDB035451	Unidentified sp. 5208_426	85.94	-	-	-	0.220459	0.109729	-	-	-	-	-	-	-	0.0647475
Basidiomycota	UDB011239	Russula nauseosa	100	-	-	-	-	0.475494	-	-	-	-	-	-	-	0.0647475
Ascomycota	UDB035390	Unidentified sp. 5208_658	93.39	-	-	-	0.286596	-	-	-	-	-	-	-	-	0.0647475
Ascomycota	UDB035088	Unidentified sp. 5208_1274	90.04	-	-	-	0.286596	-	-	-	-	-	-	-	-	0.0647475
Basidiomycota	UDB014192	Unidentified sp. 5208_1014	83.04	-	-	-	0.286596	-	-	-	-	-	-	-	-	0.0647475
Chytridiomycota	UDB035270	Spizellomyces lactosolyticus	99.69	-	-	-	0.286596	-	-	-	-	-	-	-	-	0.0647475
Basidiomycota	UDB014002	Unidentified sp. 5208_905	88.71	-	-	-	0.286596	-	-	-	-	-	-	-	-	0.0647475
Basidiomycota	UDB016384	Tylospora asterophora	100	-	-	-	-	-	-	-	0.559006	0.505051	0.271003	-	-	0.0597669
Ascomycota	UDB0780764	Alternaria alternata	100	0.210379	0.163733	0.13181	-	-	-	0.0839631	0.0621118	-	-	-	-	0.0597669
Ascomycota	UDB035239	Unidentified sp. 5210_65	89.76	0.350631	0.0409333	-	-	-	-	0.419815	-	-	0.135501	-	-	0.0597669
Basidiomycota	MN903389	Unidentified sp. 5208_47	100	-	-	-	0.26455	-	-	-	-	-	-	-	-	0.0597669
Basidiomycota	UDB002468	Tylospora fibrillosa	98.61	-	-	-	-	-	-	-	-	-	1.21951	-	0.106914	0.0597669
Ascomycota	UDB035088	Unidentified sp. 5210_288	86.9	-	0.491199	-	-	-	-	-	-	-	-	-	-	0.0597669
Ascomycota	UDB035313	Aspergillus testaceocolorans	100	-	-	-	0.0220459	0.402341	-	-	-	-	-	-	-	0.0597669
Basidiomycota	ON750218	Unidentified sp. 5210_465	100	-	0.3684	0.0878735	-	-	-	-	-	-	0.135501	-	-	0.0597669
Zygomycota	UDB035295	Mucor inaequisporus f. kaki	100	-	0.491199	-	-	-	-	-	-	-	-	-	-	0.0597669
Ascomycota	UDB0780924	Verticillium sp. 5208_564	100	-	-	-	0.0220459	0.402341	-	-	-	-	-	-	-	0.0597669
Ascomycota	UDB0778527	Unidentified sp. 5210_1156	84.49	-	-	-	-	-	-	-	0.745342	-	-	-	-	0.0597669
Ascomycota	UDB026401	Helotiales sp. 5208_476	100	-	-	-	0.26455	-	-	-	-	-	-	-	-	0.0597669
Ascomycota	UDB035063	Unidentified sp. 5208_1099	83.69	-	-	-	0.26455	-	-	-	-	-	-	-	-	0.0597669
Ascomycota	UDB035239	Unidentified sp. 5208_1338	88.45	-	-	-	0.26455	-	-	-	-	-	-	-	-	0.0597669
Ascomycota	UDB035324	Unidentified sp. 5208_998	89.2	-	-	-	0.26455	-	-	-	-	-	-	-	-	0.0597669
Ascomycota	UDB017870	Geoglossum montanum	98.52	-	-	-	0.26455	-	-	-	-	-	-	-	-	0.0597669
Ascomycota	UDB027816	Unidentified sp. 5210_81	82.64	0.350631	0.0818666	0.0878735	-	-	-	-	-	1.0101	-	-	-	0.0547863
Ascomycota	UDB0778927	Unidentified sp. 5210_72	82.68	-	0.0409333	-	-	-	-	-	0.0621118	-	1.21951	-	-	0.0547863
Ascomycota	UDB0780680	Unidentified sp. 5210_208	92.62	-	-	-	-	-	-	-	0.186335	-	0.813008	-	0.0712758	0.0547863
Zygomycota	UDB035691	Unidentified sp. 5210_715	81.36	-	-	0.13181	-	-	-	-	0.0621118	-	0.948509	-	-	0.0547863
Neocallimastigomycota	KR914051.1	Unidentified sp. 5210_967	100	0.56101	0.1228	-	-	-	-	-	-	-	-	-	-	0.0547863
Ascomycota	UDB035365	Unidentified sp. 5208_253	93.64	-	-	-	0.154321	0.146306	-	-	-	-	-	-	-	0.0547863
Ascomycota	UDB025606	Mytilinidion sp. 5208_415	100	-	-	-	0.110229	0.219459	-	-	-	-	-	-	-	0.0547863
Basidiomycota	UDB034984	Rhizopogon sp. 5208_857	100	-	-	-	0.242504	-	-	-	-	-	-	-	-	0.0547863
Ascomycota	UDB035150	Penicillium sp. 5208_1273	96.17	-	-	-	-	0.402341	-	-	-	-	-	-	-	0.0547863
Ascomycota	UDB0780763	Unidentified sp. 5208_1473	76.6	-	-	-	0.242504	-	-	-	-	-	-	-	-	0.0547863
Ascomycota	UDB0780763	Unidentified sp. 5208_3242	77.9	-	-	-	0.242504	-	-	-	-	-	-	-	-	0.0547863
Ascomycota	KY660851	Phyllactinia fraxini	100	0.210379	0.0409333	0.0878735	-	-	-	0.0839631	-	1.0101	-	-	0.0356379	0.0498058
Basidiomycota	UDB038187	Athelia acrospora	99.66	-	0.163733	0.0878735	-	-	-	0.167926	-	0.505051	-	-	0.0356379	0.0498058
Ascomycota	UDB024170	Unidentified sp. 5210_77	82.69	-	0.0818666	0.0439367	-	-	-	0.503778	-	0.505051	-	-	-	0.0498058
Ascomycota	UDB0780688	Unidentified sp. 5210_79	89.17	-	-	-	-	-	-	-	-	-	1.35501	-	-	0.0498058
Basidiomycota	MH859536	Unidentified sp. 5210_64	99	0.0701262	0.204666	0.175747	-	-	-	-	-	-	-	-	-	0.0498058
Ascomycota	UDB027816	Unidentified sp. 5210_76	78.34	-	0.0818666	-	-	-	-	0.335852	0.186335	0.505051	-	-	-	0.0498058
Ascomycota	MK762595	Phaeomoniella pinifoliorum	100	-	-	-	0.0220459	0.329188	-	-	-	-	-	-	-	0.0498058
Ascomycota	UDB034371	Ciliolarina laricina	98.33	-	-	-	0.154321	0.109729	-	-	-	-	-	-	-	0.0498058
Zygomycota	UDB039561	Unidentified sp. 5210_212	93.33	0.420757	-	0.0439367	-	-	-	-	0.186335	-	-	-	-	0.0498058
Ascomycota	UDB013257	Odontia sp. 5210_529	100	-	-	-	-	-	-	-	0.186335	-	0.813008	-	0.0356379	0.0498058
Ascomycota	UDB028454	Unidentified sp. 5210_742	78.45	0.210379	0.286533	-	-	-	-	-	-	-	-	-	-	0.0498058
Basidiomycota	UDB038022	Imleria badia	100	-	-	0.439367	-	-	-	-	-	-	-	-	-	0.0498058
Basidiomycota	UDB013257	Odontia sp. 5210_1028	100	-	-	-	-	-	-	-	-	-	-	8.33333	-	0.0498058
Ascomycota	UDB026402	Unidentified sp. 5210_1136	84.26	-	-	-	-	-	-	0.839631	-	-	-	-	-	0.0498058
Basidiomycota	UDB017618	Unidentified sp. 5210_1686	90.43	-	-	-	-	-	-	0.839631	-	-	-	-	-	0.0498058
Zygomycota	UDB028005	Mortierella sp. 5208_235	94.24	-	-	-	0.132275	0.146306	-	-	-	-	-	-	-	0.0498058
Ascomycota	UDB0778299	Nectriopsis sp. 5208_358	97.63	-	-	-	0.198413	0.0365764	-	-	-	-	-	-	-	0.0498058
Ascomycota	UDB028472	Cheilymenia vitellina	100	-	-	-	-	0.365764	-	-	-	-	-	-	-	0.0498058
Ascomycota	UDB035090	Unidentified sp. 5208_1213	84.25	-	-	-	0.220459	-	-	-	-	-	-	-	-	0.0498058
Basidiomycota	UDB019877	Cortinarius venetus	100	-	-	-	-	0.365764	-	-	-	-	-	-	-	0.0498058
Basidiomycota	MG597398	Mycena septentrionalis	100	0.350631	-	-	-	-	-	0.251889	0.0621118	-	-	-	-	0.0448252
Ascomycota	MT236531	Unidentified sp. 5210_4	99	-	-	-	-	-	-	0.0839631	0.248447	0.505051	-	-	0.106914	0.0448252
Ascomycota	MN903565	Unidentified sp. 5210_20	98	0.140252	0.0818666	-	-	-	-	0.251889	-	0.505051	0.135501	-	-	0.0448252
Ascomycota	UDB0780454	Unidentified sp. 5210_33	89.16	0.0701262	0.0409333	0.0439367	-	-	-	0.335852	-	0.505051	-	-	0.0356379	0.0448252
Ascomycota	UDB0780350	Unidentified sp. 5210_40	81.45	0.210379	0.1228	0.0439367	-	-	-	0.167926	-	-	-	-	-	0.0448252
Ascomycota	KU061806	Unidentified sp. 5210_83	97	-	0.0409333	-	-	-	-	-	-	-	1.08401	-	-	0.0448252
Ascomycota	UDB025606	Mytilinidion sp. 5208_85	96.43	-	-	-	0.110229	0.146306	-	-	-	-	-	-	-	0.0448252
Basidiomycota	UDB039357	Lactarius rufus	100	-	-	-	-	-	-	-	-	-	-	-	0.320741	0.0448252
Ascomycota	MN900630	Sydowia polyspora	100	-	-	-	0.176367	0.0365764	-	-	-	-	-	-	-	0.0448252
Basidiomycota	UDB027741	Unidentified sp. 5210_235	78.91	0.210379	0.204666	-	-	-	-	0.0839631	-	-	-	-	-	0.0448252
Ascomycota	UDB025172	Helotiales sp. 5208_214	100	-	-	-	-	0.329188	-	-	-	-	-	-	-	0.0448252
Ascomycota	UDB025606	Unidentified sp. 5210_282	88.59	0.0701262	0.2456	0.0439367	-	-	-	0.0839631	-	-	-	-	-	0.0448252
Basidiomycota	UDB036971	Russula turci	100	-	-	-	-	-	-	-	0.559006	-	-	-	-	0.0448252
Ascomycota	UDB0778527	Unidentified sp. 5210_801	83.06	-	-	-	-	-	-	-	-	2.0202	-	-	0.17819	0.0448252
Ascomycota	UDB025606	Unidentified sp. 5210_765	82.82	0.631136	-	-	-	-	-	-	-	-	-	-	-	0.0448252
Basidiomycota	UDB027332	Amphinema sp. 5208_234	100	-	-	-	-	0.329188	-	-	-	-	-	-	-	0.0448252
Basidiomycota	UDB022494	Russula xerampelina	100	-	-	-	-	0.329188	-	-	-	-	-	-	-	0.0448252
Ascomycota	UDB033201	Unidentified sp. 5210_901	77.69	-	-	-	-	-	-	0.419815	-	-	0.542005	-	-	0.0448252
Basidiomycota	UDB035797	Unidentified sp. 5210_935	81.37	-	0.3684	-	-	-	-	-	-	-	-	-	-	0.0448252
Ascomycota	UDB019824	Unidentified sp. 5210_995	83.95	-	-	-	-	-	-	-	0.186335	3.0303	-	-	-	0.0448252
Basidiomycota	UDB024818	Sistotrema sp. 5210_1322	96.11	-	-	0.175747	-	-	-	-	0.310559	-	-	-	-	0.0448252
Basidiomycota	UDB038237	Unidentified sp. 5210_922	83.95	-	-	0.395431	-	-	-	-	-	-	-	-	-	0.0448252
Basidiomycota	UDB027935	Yamadazyma sp. 5210_958	97.3	-	-	0.395431	-	-	-	-	-	-	-	-	-	0.0448252
Ascomycota	UDB026401	Helotiales sp. 5208_845	96.27	-	-	-	0.198413	-	-	-	-	-	-	-	-	0.0448252
Basidiomycota	OW838422.1	Unidentified sp. 5208_1145	99	-	-	-	0.198413	-	-	-	-	-	-	-	-	0.0448252
Basidiomycota	UDB0780334	Unidentified sp. 5208_1202	84.23	-	-	-	0.198413	-	-	-	-	-	-	-	-	0.0448252
Ascomycota	UDB0778916	Unidentified sp. 5208_1621	76.06	-	-	-	0.154321	0.0731529	-	-	-	-	-	-	-	0.0448252
Ascomycota	UDB0780346	Unidentified sp. 5208_1772	86.89	-	-	-	0.198413	-	-	-	-	-	-	-	-	0.0448252
Basidiomycota	UDB0754294	Helicogloea insularis	100	-	-	-	-	0.329188	-	-	-	-	-	-	-	0.0448252
Ascomycota	UDB023354	Epithamnolia xanthoriae	98.32	0.140252	0.0409333	0.0878735	-	-	-	0.0839631	-	0.505051	-	-	0.0356379	0.0398446
Ascomycota	UDB027816	Unidentified sp. 5210_100	82.1	0.0701262	0.0818666	-	-	-	-	0.251889	0.0621118	-	-	-	0.0356379	0.0398446
Ascomycota	UDB020934	Trichomerium sp. 5210_115	94.8	-	0.0409333	0.0878735	-	-	-	0.251889	-	1.0101	-	-	-	0.0398446
Basidiomycota	UDB039487	Pseudotomentella umbrina	100	-	-	0.0439367	-	-	-	-	0.434783	-	-	-	-	0.0398446
Ascomycota	UDB023354	Unidentified sp. 5210_186	91.32	-	-	0.0439367	-	-	-	0.335852	0.124224	-	0.135501	-	-	0.0398446
Glomeromycota	KM494484	Unidentified sp. 5208_8	100	-	-	-	-	0.292612	-	-	-	-	-	-	-	0.0398446
Basidiomycota	UDB024380	Cortinarius collinitus	100	-	-	0.351494	-	-	-	-	-	-	-	-	-	0.0398446
Ascomycota	UDB026277	Unidentified sp. 5210_242	92.08	0.0701262	0.286533	-	-	-	-	-	-	-	-	-	-	0.0398446
Ascomycota	UDB035516	Unidentified sp. 5208_104	93.9	-	-	-	-	0.292612	-	-	-	-	-	-	-	0.0398446
Ascomycota	UDB025606	Mytilinidion sp. 5210_305	96.51	-	-	0.13181	-	-	-	-	-	-	0.406504	-	0.0712758	0.0398446
Ascomycota	UDB025606	Unidentified sp. 5208_310	79.17	-	-	-	-	0.292612	-	-	-	-	-	-	-	0.0398446
Ascomycota	UDB035189	Bartalinia sp. 5208_178	96.76	-	-	-	-	0.292612	-	-	-	-	-	-	-	0.0398446
Zygomycota	UDB027345	Unidentified sp. 5210_554	89.88	-	-	0.0878735	-	-	-	-	0.248447	-	0.271003	-	-	0.0398446
Ascomycota	UDB035365	Unidentified sp. 5210_698	89.92	-	-	0.26362	-	-	-	-	0.124224	-	-	-	-	0.0398446
Zygomycota	UDB028005	Unidentified sp. 5210_638	83.45	-	-	0.175747	-	-	-	-	0.0621118	-	-	-	0.106914	0.0398446
Basidiomycota	UDB025256	Unidentified sp. 5210_706	74.43	-	-	-	-	-	-	-	0.0621118	1.51515	-	-	0.142552	0.0398446
Basidiomycota	UDB0778969	Ganoderma applanatum	100	-	-	-	0.176367	-	-	-	-	-	-	-	-	0.0398446
Basidiomycota	UDB015204	Coprinellus radians	98.99	-	-	0.351494	-	-	-	-	-	-	-	-	-	0.0398446
Ascomycota	UDB027562	Neonectria sp. 5208_421	100	-	-	-	0.176367	-	-	-	-	-	-	-	-	0.0398446
Ascomycota	UDB0778856	Unidentified sp. 5210_1030	86.45	-	0.327466	-	-	-	-	-	-	-	-	-	-	0.0398446
Basidiomycota	UDB036919	Cortinarius pseudofallax	100	-	-	-	-	-	-	0.587741	-	-	-	0.833333	-	0.0398446
Ascomycota	UDB019824	Unidentified sp. 5210_859	82.45	-	-	-	-	-	-	-	0.496894	-	-	-	-	0.0398446
Ascomycota	UDB000095	Hydnotrya tulasnei	98.32	-	0.327466	-	-	-	-	-	-	-	-	-	-	0.0398446
Chytridiomycota	ON963169.1	Unidentified sp. 5208_985	100	-	-	-	0.176367	-	-	-	-	-	-	-	-	0.0398446
Glomeromycota	UDB032573	Unidentified sp. 5208_711	90.38	-	-	-	0.176367	-	-	-	-	-	-	-	-	0.0398446
Ascomycota	UDB0754226	Unidentified sp. 5210_41	93.03	0.0701262	0.0818666	-	-	-	-	0.167926	-	0.505051	0.135501	-	-	0.034864
Ascomycota	UDB035053	Unidentified sp. 5210_56	76.98	0.210379	0.0818666	-	-	-	-	0.167926	-	-	-	-	-	0.034864
Ascomycota	UDB022758	Unidentified sp. 5210_62	80.39	0.140252	0.0409333	0.0439367	-	-	-	0.0839631	0.124224	-	-	-	-	0.034864
Ascomycota	UDB035382	Botrytis allii	100	-	0.0409333	0.0878735	-	-	-	0.251889	-	-	-	-	0.0356379	0.034864
Ascomycota	KM494107	Unidentified sp. 5208_7	97	-	-	-	-	0.256035	-	-	-	-	-	-	-	0.034864
Ascomycota	UDB035100	Diplodia agrifolia	99.21	-	0.0818666	0.13181	-	-	-	0.167926	-	-	-	-	-	0.034864
Ascomycota	KY932402	Unidentified sp. 5208_191	100	-	-	-	0.0881834	0.109729	-	-	-	-	-	-	-	0.034864
Ascomycota	MN902423	Unidentified sp. 5208_103	100	-	-	-	-	0.256035	-	-	-	-	-	-	-	0.034864
Ascomycota	UDB035077	Unidentified sp. 5210_261	82.8	-	-	0.175747	-	-	-	-	-	1.51515	-	-	-	0.034864
Ascomycota	MT242012	Unidentified sp. 5208_97	100	-	-	-	0.0220459	0.219459	-	-	-	-	-	-	-	0.034864
Basidiomycota	UDB025054	Amanita muscaria	100	0.490884	-	-	-	-	-	-	-	-	-	-	-	0.034864
Ascomycota	UDB016153	Unidentified sp. 5210_435	87.21	-	-	0.26362	-	-	-	-	0.0621118	-	-	-	-	0.034864
Basidiomycota	UDB025599	Amphinema sp. 5210_436	99.63	-	-	-	-	-	-	-	0.434783	-	-	-	-	0.034864
Basidiomycota	UDB028068	Unidentified sp. 5210_654	73.07	-	-	-	-	-	-	0.587741	-	-	-	-	-	0.034864
Ascomycota	UDB028412	Discocistella sp. 5210_531	98.34	-	0.0818666	-	-	-	-	0.419815	-	-	-	-	-	0.034864
Basidiomycota	UDB025726	Dioszegia sp. 5210_775	100	0.0701262	-	-	-	-	-	0.0839631	-	-	0.677507	-	-	0.034864
Basidiomycota	UDB038261	Unidentified sp. 5210_774	92.72	-	0.286533	-	-	-	-	-	-	-	-	-	-	0.034864
Ascomycota	UDB035521	Unidentified sp. 5210_952	88.62	-	-	-	-	-	-	0.587741	-	-	-	-	-	0.034864
Zygomycota	UDB027345	Unidentified sp. 5210_687	89.58	-	-	0.0439367	-	-	-	-	0.372671	-	-	-	-	0.034864
Ascomycota	UDB018840	Lachnellula sp. 5208_165	95.4	-	-	-	-	0.256035	-	-	-	-	-	-	-	0.034864
Ascomycota	UDB035654	Aureobasidium pullulans	100	-	-	-	0.110229	0.0731529	-	-	-	-	-	-	-	0.034864
Basidiomycota	UDB008299	Amphinema sp. 5208_233	97.85	-	-	-	0.154321	-	-	-	-	-	-	-	-	0.034864
Ascomycota	UDB025648	Hydnobolites sp. 5208_316	100	-	-	-	-	0.256035	-	-	-	-	-	-	-	0.034864
Ascomycota	UDB027816	Unidentified sp. 5208_479	81.41	-	-	-	0.154321	-	-	-	-	-	-	-	-	0.034864
Zygomycota	UDB028184	Unidentified sp. 5208_663	91.47	-	-	-	0.154321	-	-	-	-	-	-	-	-	0.034864
Ascomycota	UDB0778428	Unidentified sp. 5208_216	76.31	-	-	-	0.110229	0.0731529	-	-	-	-	-	-	-	0.034864
Ascomycota	UDB035217	Unidentified sp. 5208_747	88.45	-	-	-	-	0.256035	-	-	-	-	-	-	-	0.034864
Basidiomycota	UDB035797	Unidentified sp. 5208_705	81.37	-	-	-	0.154321	-	-	-	-	-	-	-	-	0.034864
Ascomycota	UDB0778527	Unidentified sp. 5208_1272	76.72	-	-	-	0.154321	-	-	-	-	-	-	-	-	0.034864
Ascomycota	UDB0780358	Unidentified sp. 5208_1056	84.19	-	-	-	-	0.256035	-	-	-	-	-	-	-	0.034864
Zygomycota	OV989148.1	Unidentified sp. 5208_1321	100	-	-	-	0.154321	-	-	-	-	-	-	-	-	0.034864
Basidiomycota	UDB018003	Mycena pura	100	-	-	-	-	0.256035	-	-	-	-	-	-	-	0.034864
Basidiomycota	UDB025535	Tricholoma sp. 5208_1129	100	-	-	-	0.154321	-	-	-	-	-	-	-	-	0.034864
Chytridiomycota	UDB035404	Rhizophydium globosum	100	-	-	-	0.154321	-	-	-	-	-	-	-	-	0.034864
Neocallimastigomycota	OV988137.1	Unidentified sp. 5208_1432	86	-	-	-	0.154321	-	-	-	-	-	-	-	-	0.034864
Ascomycota	UDB028493	Unidentified sp. 5208_2478	88.07	-	-	-	-	0.256035	-	-	-	-	-	-	-	0.034864
Ascomycota	MK390491	Mucor moelleri	100	0.0701262	-	0.0439367	-	-	-	0.335852	-	-	-	-	-	0.0298835
Ascomycota	MT595563	Cladophialophora sp. 5210_29	99	0.0701262	0.0818666	-	-	-	-	0.251889	-	-	-	-	-	0.0298835
Ascomycota	UDB035485	Unidentified sp. 5210_89	92.92	0.0701262	0.0818666	0.13181	-	-	-	-	-	-	-	-	-	0.0298835
Ascomycota	UDB035079	Unidentified sp. 5210_101	85.66	0.0701262	0.1228	-	-	-	-	0.0839631	0.0621118	-	-	-	-	0.0298835
Basidiomycota	UDB037940	Russula ochroleuca	100	0.350631	-	0.0439367	-	-	-	-	-	-	-	-	-	0.0298835
Ascomycota	UDB0778868	Brunnipila fuscescens	99.16	-	0.1228	-	-	-	-	0.167926	-	0.505051	-	-	-	0.0298835
Basidiomycota	MN902406	Unidentified sp. 5208_57	100	-	-	-	0.0881834	0.0731529	-	-	-	-	-	-	-	0.0298835
Basidiomycota	UDB035392	Unidentified sp. 5210_196	77.41	-	-	0.0878735	-	-	-	-	0.124224	-	-	-	0.0712758	0.0298835
Ascomycota	KP400572	Chaetothyriales sp. 5208_15	100	-	-	-	0.0661376	0.109729	-	-	-	-	-	-	-	0.0298835
Basidiomycota	UDB025726	Unidentified sp. 5210_239	84.89	-	0.163733	-	-	-	-	-	0.0621118	-	0.135501	-	-	0.0298835
Ascomycota	UDB0778299	Nectriopsis sp. 5210_422	97.63	0.140252	-	0.13181	-	-	-	-	-	0.505051	-	-	-	0.0298835
Ascomycota	UDB035011	Unidentified sp. 5208_139	93.44	-	-	-	0.0220459	0.182882	-	-	-	-	-	-	-	0.0298835
Glomeromycota	MN903231	Unidentified sp. 5210_309	100	0.210379	0.0409333	-	-	-	-	0.167926	-	-	-	-	-	0.0298835
Ascomycota	UDB026402	Unidentified sp. 5208_239	89.35	-	-	-	0.0661376	0.109729	-	-	-	-	-	-	-	0.0298835
Ascomycota	KM056296	Rhinocladiella sp. 5208_3	98	-	-	-	0.110229	0.0365764	-	-	-	-	-	-	-	0.0298835
Ascomycota	UDB028332	Debaryomyces sp. 5210_340	100	0.140252	0.0409333	0.0439367	-	-	-	-	0.124224	-	-	-	-	0.0298835
Ascomycota	UDB026346	Chloridium sp. 5210_677	98.33	-	0.2456	-	-	-	-	-	-	-	-	-	-	0.0298835
Basidiomycota	UDB001543	Cortinarius sp. 5210_591	99.65	-	-	0.26362	-	-	-	-	-	-	-	-	-	0.0298835
Ascomycota	UDB026346	Chloridium sp. 5210_879	96.27	0.420757	-	-	-	-	-	-	-	-	-	-	-	0.0298835
Ascomycota	UDB035263	Neurospora sublineolata	100	-	-	0.13181	-	-	-	0.0839631	0.124224	-	-	-	-	0.0298835
Zygomycota	UDB028088	Unidentified sp. 5210_749	91.27	-	-	-	-	-	-	-	-	-	0.813008	-	-	0.0298835
Chytridiomycota	UDB035270	Spizellomyces sp. 5208_678	94.12	-	-	-	0.132275	-	-	-	-	-	-	-	-	0.0298835
Basidiomycota	UDB0780772	Unidentified sp. 5208_135	73.36	-	-	-	0.110229	0.0365764	-	-	-	-	-	-	-	0.0298835
Ascomycota	UDB034371	Unidentified sp. 5210_1396	93.75	-	-	0.0878735	-	-	-	-	0.248447	-	-	-	-	0.0298835
Basidiomycota	UDB0754284	Unidentified sp. 5210_2051	74.92	-	-	-	-	-	-	0.503778	-	-	-	-	-	0.0298835
Ascomycota	UDB0778289	Arachnopeziza sp. 5208_2204	96.54	-	-	-	0.0881834	0.0731529	-	-	-	-	-	-	-	0.0298835
Basidiomycota	UDB027341	Unidentified sp. 5208_144	91.15	-	-	-	0.110229	0.0365764	-	-	-	-	-	-	-	0.0298835
Basidiomycota	UDB031212	Phanerochaete sp. 5208_48	95.52	-	-	-	0.132275	-	-	-	-	-	-	-	-	0.0298835
Basidiomycota	UDB002468	Tylospora fibrillosa	98.26	-	-	-	0.0661376	0.109729	-	-	-	-	-	-	-	0.0298835
Basidiomycota	UDB0778054	Suillus luteus	100	-	-	-	0.0881834	0.0731529	-	-	-	-	-	-	-	0.0298835
Basidiomycota	UDB0754284	Sebacina dimitica	98.33	-	-	-	0.132275	-	-	-	-	-	-	-	-	0.0298835
Basidiomycota	UDB019644	Leccinum melaneum	99.74	-	-	-	-	0.219459	-	-	-	-	-	-	-	0.0298835
Ascomycota	OU940197.1	Unidentified sp. 5208_1335	100	-	-	-	0.132275	-	-	-	-	-	-	-	-	0.0298835
Ascomycota	UDB017620	Geopora sp. 5208_1939	95.02	-	-	-	0.132275	-	-	-	-	-	-	-	-	0.0298835
Basidiomycota	UDB038222	Luellia sp. 5210_26	95.05	-	-	-	-	-	-	-	-	0.505051	0.542005	-	-	0.0249029
Ascomycota	UDB035485	Unidentified sp. 5210_59	89.17	0.0701262	0.0818666	-	-	-	-	0.0839631	-	0.505051	-	-	-	0.0249029
Basidiomycota	KM390761	Unidentified sp. 5210_24	100	0.280505	0.0409333	-	-	-	-	-	-	-	-	-	-	0.0249029
Ascomycota	UDB035011	Unidentified sp. 5210_47	87.67	0.140252	0.0409333	-	-	-	-	0.0839631	-	-	0.135501	-	-	0.0249029
Ascomycota	MW757853L	Unidentified sp. 5210_45	100	0.0701262	-	0.0439367	-	-	-	0.167926	0.0621118	-	-	-	-	0.0249029
Ascomycota	KU063600	Unidentified sp. 5210_90	97	-	-	-	-	-	-	0.419815	-	-	-	-	-	0.0249029
Ascomycota	UDB0780457	Unidentified sp. 5210_109	83.33	0.140252	-	0.0439367	-	-	-	-	0.0621118	0.505051	-	-	-	0.0249029
Ascomycota	UDB035129	Unidentified sp. 5210_139	88.93	0.140252	0.0409333	0.0439367	-	-	-	-	0.0621118	-	-	-	-	0.0249029
Ascomycota	UDB0778439	Unidentified sp. 5210_142	77.82	0.140252	-	-	-	-	-	0.0839631	-	0.505051	0.135501	-	-	0.0249029
Ascomycota	UDB035086	Unidentified sp. 5210_143	80.57	0.0701262	0.0818666	-	-	-	-	0.0839631	-	0.505051	-	-	-	0.0249029
Ascomycota	UDB003033	Unidentified sp. 5210_251	85.83	-	-	-	-	-	-	-	-	-	0.677507	-	-	0.0249029
Ascomycota	UDB028476	Cadophora sp. 5210_213	97.51	-	-	-	-	-	-	0.335852	-	-	-	-	0.0356379	0.0249029
Ascomycota	MN902387	Unidentified sp. 5208_69	100	-	-	-	0.0661376	0.0731529	-	-	-	-	-	-	-	0.0249029
Basidiomycota	UDB031148	Unidentified sp. 5210_328	83.65	-	-	-	-	-	-	-	0.0621118	-	0.542005	-	-	0.0249029
Ascomycota	UDB035504	Unidentified sp. 5210_397	81.78	-	0.1228	0.0439367	-	-	-	-	-	-	0.135501	-	-	0.0249029
Basidiomycota	UDB016255	Unidentified sp. 5210_361	88.83	0.210379	-	-	-	-	-	0.0839631	0.0621118	-	-	-	-	0.0249029
Basidiomycota	UDB017923	Entoloma turbidum	100	-	-	0.219684	-	-	-	-	-	-	-	-	-	0.0249029
Basidiomycota	UDB038069	Cortinarius heterodepressus	100	-	-	0.0878735	-	-	-	-	0.124224	0.505051	-	-	-	0.0249029
Ascomycota	UDB035260	Unidentified sp. 5210_475	87.64	-	0.0818666	-	-	-	-	0.0839631	0.124224	-	-	-	-	0.0249029
Basidiomycota	UDB013221	Unidentified sp. 5210_505	82.52	-	-	0.219684	-	-	-	-	-	-	-	-	-	0.0249029
Basidiomycota	UDB033340	Typhula fistulosa sp. 5210_520	95.45	-	-	0.219684	-	-	-	-	-	-	-	-	-	0.0249029
Ascomycota	UDB0780688	Unidentified sp. 5208_184	86.89	-	-	-	0.110229	-	-	-	-	-	-	-	-	0.0249029
Basidiomycota	UDB027448	Vishniacozyma sp. 5208_169	99.57	-	-	-	0.110229	-	-	-	-	-	-	-	-	0.0249029
Ascomycota	UDB026396	Unidentified sp. 5210_830	93.75	-	-	-	-	-	-	-	-	-	-	-	0.17819	0.0249029
Ascomycota	UDB027680	Neonectria sp. 5210_933	94.19	0.140252	0.1228	-	-	-	-	-	-	-	-	-	-	0.0249029
Ascomycota	UDB035239	Unidentified sp. 5208_80	88.1	-	-	-	0.0881834	0.0365764	-	-	-	-	-	-	-	0.0249029
Ascomycota	UDB022866	Unidentified sp. 5208_185	79.28	-	-	-	-	0.182882	-	-	-	-	-	-	-	0.0249029
Ascomycota	UDB0778922	Unidentified sp. 5208_90	96.36	-	-	-	0.0220459	0.146306	-	-	-	-	-	-	-	0.0249029
Basidiomycota	UDB023372	Unidentified sp. 5210_1160	93.06	0.350631	-	-	-	-	-	-	-	-	-	-	-	0.0249029
Ascomycota	KP897257.1	Unidentified sp. 5210_1105	100	-	-	-	-	-	-	-	-	2.52525	-	-	-	0.0249029
Basidiomycota	UDB0754093	Amanita rubescens	100	-	-	0.219684	-	-	-	-	-	-	-	-	-	0.0249029
Zygomycota	UDB028184	Unidentified sp. 5210_1213	87.13	-	-	0.219684	-	-	-	-	-	-	-	-	-	0.0249029
Ascomycota	UDB026116	Unidentified sp. 5210_1243	93	-	0.204666	-	-	-	-	-	-	-	-	-	-	0.0249029
Ascomycota	UDB022757	Xanthoria parietina	100	0.350631	-	-	-	-	-	-	-	-	-	-	-	0.0249029
Basidiomycota	UDB038261	Unidentified sp. 5210_1503	92.05	-	0.204666	-	-	-	-	-	-	-	-	-	-	0.0249029
Ascomycota	UDB033735	Unidentified sp. 5208_172	89.02	-	-	-	-	0.182882	-	-	-	-	-	-	-	0.0249029
Ascomycota	UDB035476	Microsphaeropsis sp. 5208_367	96.7	-	-	-	-	0.182882	-	-	-	-	-	-	-	0.0249029
Basidiomycota	UDB037940	Russula ochroleuca	100	-	-	-	0.110229	-	-	-	-	-	-	-	-	0.0249029
Ascomycota	UDB0780303	Phaeosphaeria sp. 5208_1160	97.79	-	-	-	-	0.182882	-	-	-	-	-	-	-	0.0249029
Basidiomycota	UDB038234	Xylodon crustosus	99.33	-	-	0.219684	-	-	-	-	-	-	-	-	-	0.0249029
Basidiomycota	UDB0778608	Unidentified sp. 5210_1188	92.57	-	0.204666	-	-	-	-	-	-	-	-	-	-	0.0249029
Basidiomycota	UDB015493	Lepiota echinella	99.67	-	0.204666	-	-	-	-	-	-	-	-	-	-	0.0249029
Ascomycota	UDB026402	Unidentified sp. 5210_1207	82.95	-	-	-	-	-	-	-	0.310559	-	-	-	-	0.0249029
Basidiomycota	MN902798.1	Unidentified sp. 5210_1323	100	-	-	-	-	-	-	-	0.310559	-	-	-	-	0.0249029
Ascomycota	UDB028493	Unidentified sp. 5210_1414	88.43	-	0.204666	-	-	-	-	-	-	-	-	-	-	0.0249029
Basidiomycota	UDB037244	Sistotrema confluens	100	-	-	-	-	-	-	-	0.310559	-	-	-	-	0.0249029
Basidiomycota	UDB001619	Rhizopogon roseolus	100	-	-	-	-	-	-	-	-	-	-	-	0.17819	0.0249029
Basidiomycota	UDB037470	Hebeloma alpinum	99.02	-	-	-	-	-	-	0.419815	-	-	-	-	-	0.0249029
Ascomycota	UDB035059	Unidentified sp. 5208_52	79.67	-	-	-	0.0220459	0.146306	-	-	-	-	-	-	-	0.0249029
Ascomycota	UDB0778927	Unidentified sp. 5208_309	82.68	-	-	-	0.110229	-	-	-	-	-	-	-	-	0.0249029
Ascomycota	UDB035048	Humicolopsis cephalosporioides	100	-	-	-	0.0881834	0.0365764	-	-	-	-	-	-	-	0.0249029
Basidiomycota	UDB037547	Amanita fulva	100	-	-	-	0.0220459	0.146306	-	-	-	-	-	-	-	0.0249029
Ascomycota	UDB025067	Unidentified sp. 5208_170	79.86	-	-	-	-	0.182882	-	-	-	-	-	-	-	0.0249029
Ascomycota	UDB026277	Unidentified sp. 5208_669	92.08	-	-	-	0.110229	-	-	-	-	-	-	-	-	0.0249029
Basidiomycota	UDB0746165	Cortinarius diasemospermus	99.64	-	-	-	-	0.182882	-	-	-	-	-	-	-	0.0249029
Ascomycota	UDB027816	Unidentified sp. 5208_806	82.24	-	-	-	0.110229	-	-	-	-	-	-	-	-	0.0249029
Ascomycota	UDB028493	Hyphodiscus sp. 5208_853	95.87	-	-	-	-	0.182882	-	-	-	-	-	-	-	0.0249029
Basidiomycota	UDB0754306	Unidentified sp. 5208_1146	84.13	-	-	-	0.110229	-	-	-	-	-	-	-	-	0.0249029
Ascomycota	UDB035038	Unidentified sp. 5208_1044	88.8	-	-	-	0.110229	-	-	-	-	-	-	-	-	0.0249029
Basidiomycota	UDB027448	Vishniacozyma sp. 5208_520	94.92	-	-	-	0.110229	-	-	-	-	-	-	-	-	0.0249029
Ascomycota	UDB027816	Unidentified sp. 5208_654	79.69	-	-	-	0.110229	-	-	-	-	-	-	-	-	0.0249029
Ascomycota	UDB027540	Neonectria sp. 5208_1159	100	-	-	-	0.110229	-	-	-	-	-	-	-	-	0.0249029
Ascomycota	UDB028493	Unidentified sp. 5208_1312	92.59	-	-	-	0.0881834	0.0365764	-	-	-	-	-	-	-	0.0249029
Ascomycota	UDB0778185	Unidentified sp. 5208_1691	93.33	-	-	-	0.110229	-	-	-	-	-	-	-	-	0.0249029
Basidiomycota	UDB013307	Coniophora sp. 5208_1532	95.56	-	-	-	0.110229	-	-	-	-	-	-	-	-	0.0249029
Ascomycota	UDB022764	Protoparmeliopsis sp. 5208_2114	95.24	-	-	-	0.110229	-	-	-	-	-	-	-	-	0.0249029
Ascomycota	UDB0778522	Calycellina sp. 5208_2458	97.94	-	-	-	0.110229	-	-	-	-	-	-	-	-	0.0249029
Ascomycota	UDB0780931	Hypomyces rosellus	100	-	-	-	0.0440917	0.109729	-	-	-	-	-	-	-	0.0249029
Basidiomycota	UDB032690	Unidentified sp. 5208_1363	91.49	-	-	-	0.110229	-	-	-	-	-	-	-	-	0.0249029
Chytridiomycota	UDB035270	Unidentified sp. 5208_1384	92.11	-	-	-	0.110229	-	-	-	-	-	-	-	-	0.0249029
Ascomycota	UDB026402	Unidentified sp. 5208_1486	83.18	-	-	-	0.110229	-	-	-	-	-	-	-	-	0.0249029
Ascomycota	UDB017620	Geopora arenicola	100	-	-	-	0.110229	-	-	-	-	-	-	-	-	0.0249029
Ascomycota	UDB019675	Xanthoporus syringae	100	-	-	-	0.0661376	0.0731529	-	-	-	-	-	-	-	0.0249029
Basidiomycota	UDB017941	Inocybe calamistrata	99.65	-	-	-	-	0.182882	-	-	-	-	-	-	-	0.0249029
Ascomycota	UDB015653	Gyroporus sp. 5208_1748	96.97	-	-	-	0.110229	-	-	-	-	-	-	-	-	0.0249029
Basidiomycota	UDB038211	Trechispora cohaerens	100	-	-	-	0.110229	-	-	-	-	-	-	-	-	0.0249029
Basidiomycota	UDB038891	Lactarius scrobiculatus	100	-	-	-	-	0.182882	-	-	-	-	-	-	-	0.0249029
Ascomycota	UDB034341	Unidentified sp. 5208_2107	93.26	-	-	-	-	0.182882	-	-	-	-	-	-	-	0.0249029
Ascomycota	UDB035266	Unidentified sp. 5208_2238	91.97	-	-	-	0.110229	-	-	-	-	-	-	-	-	0.0249029
Ascomycota	UDB035520	Unidentified sp. 5208_2387	88.98	-	-	-	0.110229	-	-	-	-	-	-	-	-	0.0249029
Basidiomycota	UDB035195	Tremella sp. 5208_2439	94.49	-	-	-	0.110229	-	-	-	-	-	-	-	-	0.0249029
Chytridiomycota	UDB013257	Odontia sp. 5208_2472	100	-	-	-	0.110229	-	-	-	-	-	-	-	-	0.0249029
Basidiomycota	UDB024358	Hydnum melitosarx	100	-	-	-	-	0.182882	-	-	-	-	-	-	-	0.0249029
Glomeromycota	KX221149.1	Unidentified sp. 5208_3467	98	-	-	-	-	0.182882	-	-	-	-	-	-	-	0.0249029
Basidiomycota	UDB015930	Cortinarius anomalus	100	-	-	-	0.0440917	0.109729	-	-	-	-	-	-	-	0.0249029
Zygomycota	MT242128	Unidentified sp. 5210_2	100	-	-	-	-	-	-	-	-	2.0202	-	-	-	0.0199223
Ascomycota	UDB035653	Sclerococcum simplex	98.06	0.0701262	0.0409333	0.0439367	-	-	-	-	-	-	-	-	0.0356379	0.0199223
Basidiomycota	UDB0778786	Unidentified sp. 5210_50	88.05	-	-	0.0878735	-	-	-	0.167926	-	-	-	-	-	0.0199223
Ascomycota	MN904075	Unidentified sp. 5210_43	93	-	0.0409333	0.0439367	-	-	-	-	-	0.505051	0.135501	-	-	0.0199223
Ascomycota	UDB027816	Unidentified sp. 5210_69	80.38	0.0701262	-	0.0439367	-	-	-	-	-	-	0.271003	-	-	0.0199223
Basidiomycota	UDB026397	Amphinema sp. 5210_68	100	-	-	-	-	-	-	0.251889	0.0621118	-	-	-	-	0.0199223
Ascomycota	UDB025606	Unidentified sp. 5210_82	82.38	-	0.0818666	0.0439367	-	-	-	-	-	0.505051	-	-	-	0.0199223
Ascomycota	UDB035258	Potebniamyces gallicola	99.58	-	0.0409333	-	-	-	-	0.167926	0.0621118	-	-	-	-	0.0199223
Ascomycota	ON865944	Unidentified sp. 5210_80	100	-	0.0818666	-	-	-	-	0.0839631	-	0.505051	-	-	-	0.0199223
Ascomycota	UDB035264	Unidentified sp. 5210_147	82.86	-	0.0818666	-	-	-	-	0.167926	-	-	-	-	-	0.0199223
Ascomycota	ON963184	Unidentified sp. 5210_108	97	0.0701262	0.0409333	0.0878735	-	-	-	-	-	-	-	-	-	0.0199223
Basidiomycota	KP887932	Unidentified sp. 5208_13	95	-	-	-	0.0440917	0.0731529	-	-	-	-	-	-	-	0.0199223
Ascomycota	UDB023677	Unidentified sp. 5210_152	87.7	-	0.0409333	0.0439367	-	-	-	-	0.0621118	-	-	-	0.0356379	0.0199223
Basidiomycota	UDB038094	Coniophora arida	99.33	0.280505	-	-	-	-	-	-	-	-	-	-	-	0.0199223
Ascomycota	UDB022974	Unidentified sp. 5210_245	79.84	0.0701262	0.0409333	-	-	-	-	0.167926	-	-	-	-	-	0.0199223
Ascomycota	UDB027982	Exophiala sp. 5210_228	98.94	0.0701262	0.1228	-	-	-	-	-	-	-	-	-	-	0.0199223
Basidiomycota	UDB034984	Rhizopogon sp. 5210_202	100	-	-	-	-	-	-	-	0.248447	-	-	-	-	0.0199223
Basidiomycota	UDB036935	Russula paludosa	100	-	-	0.175747	-	-	-	-	-	-	-	-	-	0.0199223
Ascomycota	UDB0778209	Lachnellula subtilissima	100	0.140252	0.0818666	-	-	-	-	-	-	-	-	-	-	0.0199223
Ascomycota	UDB035260	Unidentified sp. 5210_319	86.87	0.0701262	-	-	-	-	-	0.167926	-	-	0.135501	-	-	0.0199223
Basidiomycota	UDB033340	Typhula sp. 5208_156	95.45	-	-	-	-	0.146306	-	-	-	-	-	-	-	0.0199223
Ascomycota	UDB035485	Unidentified sp. 5210_349	93.75	0.0701262	0.0818666	-	-	-	-	0.0839631	-	-	-	-	-	0.0199223
Ascomycota	UDB027816	Unidentified sp. 5210_430	80.92	0.210379	0.0409333	-	-	-	-	-	-	-	-	-	-	0.0199223
Basidiomycota	UDB036832	Unidentified sp. 5210_320	82.28	-	0.0818666	-	-	-	-	0.167926	-	-	-	-	-	0.0199223
Ascomycota	U006091	Unidentified sp. 5210_587	99	-	-	0.0878735	-	-	-	-	-	-	0.271003	-	-	0.0199223
Ascomycota	UDB035351	Unidentified sp. 5210_604	85.97	-	-	0.175747	-	-	-	-	-	-	-	-	-	0.0199223
Ascomycota	UDB013297	Lentinula sp. 5210_373	94.29	-	0.0818666	-	-	-	-	0.167926	-	-	-	-	-	0.0199223
Ascomycota	UDB028456	Lecanicillium sp. 5210_616	97.67	0.0701262	0.1228	-	-	-	-	-	-	-	-	-	-	0.0199223
Ascomycota	UDB024179	Unidentified sp. 5210_488	91.63	0.0701262	-	-	-	-	-	0.167926	-	-	-	-	0.0356379	0.0199223
Basidiomycota	UDB025705	Unidentified sp. 5210_467	92.36	0.0701262	-	-	-	-	-	0.0839631	-	0.505051	0.135501	-	-	0.0199223
Ascomycota	MN902396	Unidentified sp. 5208_72	100	-	-	-	0.0440917	0.0731529	-	-	-	-	-	-	-	0.0199223
Ascomycota	UDB035401	Unidentified sp. 5210_553	81.01	0.210379	-	0.0439367	-	-	-	-	-	-	-	-	-	0.0199223
Ascomycota	UDB026165	Meyerozyma sp. 5210_629	100	0.140252	-	-	-	-	-	0.0839631	-	0.505051	-	-	-	0.0199223
Ascomycota	UDB035349	Unidentified sp. 5210_699	82.86	-	-	-	-	-	-	0.0839631	-	-	0.406504	-	-	0.0199223
Ascomycota	UDB035415	Ascochyta sp. 5208_159	95.58	-	-	-	0.0220459	0.109729	-	-	-	-	-	-	-	0.0199223
Chytridiomycota	MN902561.1	Unidentified sp. 5210_1214	99	-	0.163733	-	-	-	-	-	-	-	-	-	-	0.0199223
Ascomycota	UDB022877	Unidentified sp. 5208_138	86.54	-	-	-	0.0661376	0.0365764	-	-	-	-	-	-	-	0.0199223
Basidiomycota	UDB039706	Unidentified sp. 5208_477	89.86	-	-	-	-	0.146306	-	-	-	-	-	-	-	0.0199223
Basidiomycota	UDB031148	Unidentified sp. 5210_877	80.52	-	-	-	-	-	-	-	0.248447	-	-	-	-	0.0199223
Ascomycota	UDB025606	Unidentified sp. 5208_35	79.09	-	-	-	0.0220459	0.109729	-	-	-	-	-	-	-	0.0199223
Ascomycota	UDB027816	Unidentified sp. 5208_732	82.31	-	-	-	-	0.146306	-	-	-	-	-	-	-	0.0199223
Basidiomycota	UDB037668	Coprinellus micaceus	100	-	-	-	0.0881834	-	-	-	-	-	-	-	-	0.0199223
Basidiomycota	UDB038166	Hyphodontia pallidula	100	-	-	0.175747	-	-	-	-	-	-	-	-	-	0.0199223
Basidiomycota	UDB0780181	Unidentified sp. 5210_924	82.28	0.280505	-	-	-	-	-	-	-	-	-	-	-	0.0199223
Basidiomycota	MN902784.1	Unidentified sp. 5210_943	100	-	0.163733	-	-	-	-	-	-	-	-	-	-	0.0199223
Basidiomycota	UDB027741	Unidentified sp. 5208_193	78.91	-	-	-	0.0881834	-	-	-	-	-	-	-	-	0.0199223
Ascomycota	UDB035461	Unidentified sp. 5210_1291	92.77	-	-	-	-	-	-	-	-	-	0.542005	-	-	0.0199223
Ascomycota	UDB035081	Unidentified sp. 5210_1374	93.92	-	0.163733	-	-	-	-	-	-	-	-	-	-	0.0199223
Ascomycota	UDB035063	Unidentified sp. 5208_31	83.33	-	-	-	-	0.146306	-	-	-	-	-	-	-	0.0199223
Ascomycota	UDB035504	Unidentified sp. 5210_1024	79.77	-	-	-	-	-	-	-	-	-	0.542005	-	-	0.0199223
Basidiomycota	UDB035843	Inocybe nitidiuscula	100	-	-	-	-	-	-	0.335852	-	-	-	-	-	0.0199223
Ascomycota	UDB031688	Unidentified sp. 5210_1252	91.86	0.280505	-	-	-	-	-	-	-	-	-	-	-	0.0199223
Zygomycota	UDB028184	Unidentified sp. 5210_1419	87.71	-	-	-	-	-	-	-	-	-	0.406504	0.833333	-	0.0199223
Ascomycota	UDB035653	Unidentified sp. 5210_1625	78.29	0.280505	-	-	-	-	-	-	-	-	-	-	-	0.0199223
Ascomycota	UDB0778289	Arachnopeziza sp. 5210_3122	95.26	0.280505	-	-	-	-	-	-	-	-	-	-	-	0.0199223
Ascomycota	UDB035390	Trichosporiella sp. 5208_1527	95.85	-	-	-	0.0881834	-	-	-	-	-	-	-	-	0.0199223
Basidiomycota	UDB027962	Hymenogaster sp. 5210_1231	98.5	0.280505	-	-	-	-	-	-	-	-	-	-	-	0.0199223
Zygomycota	UDB035691	Unidentified sp. 5210_1306	80.14	-	0.163733	-	-	-	-	-	-	-	-	-	-	0.0199223
Ascomycota	UDB024179	Unidentified sp. 5210_1313	87.3	0.280505	-	-	-	-	-	-	-	-	-	-	-	0.0199223
Ascomycota	MN902930.1	Unidentified sp. 5210_1349	100	0.210379	-	-	-	-	-	-	-	-	0.135501	-	-	0.0199223
Ascomycota	UDB026401	Unidentified sp. 5210_1619	85.32	-	-	-	-	-	-	-	-	2.0202	-	-	-	0.0199223
Basidiomycota	UDB0778018	Urocystis sp. 5210_1644	94.12	-	-	-	-	-	-	-	-	-	-	-	0.142552	0.0199223
Ascomycota	UDB034601	Tricholomopsis sp. 5210_1663	97.3	-	-	-	-	-	-	-	-	-	0.542005	-	-	0.0199223
Ascomycota	UDB023354	Unidentified sp. 5210_2349	82.08	-	-	-	-	-	-	-	-	2.0202	-	-	-	0.0199223
Ascomycota	UDB035129	Unidentified sp. 5208_141	88.93	-	-	-	-	0.146306	-	-	-	-	-	-	-	0.0199223
Basidiomycota	UDB022360	Inocybe fuscidula	100	-	-	-	0.0881834	-	-	-	-	-	-	-	-	0.0199223
Basidiomycota	UDB034353	Unidentified sp. 5208_153	76.59	-	-	-	-	0.146306	-	-	-	-	-	-	-	0.0199223
Ascomycota	UDB028152	Candida sp. 5208_645	98.22	-	-	-	0.0881834	-	-	-	-	-	-	-	-	0.0199223
Ascomycota	UDB026069	Cladophialophora sp. 5208_638	98.15	-	-	-	-	0.146306	-	-	-	-	-	-	-	0.0199223
Ascomycota	UDB0780457	Unidentified sp. 5208_162	84	-	-	-	-	0.146306	-	-	-	-	-	-	-	0.0199223
Basidiomycota	UDB016438	Unidentified sp. 5208_483	89.15	-	-	-	0.0881834	-	-	-	-	-	-	-	-	0.0199223
Ascomycota	UDB035397	Unidentified sp. 5208_696	82.28	-	-	-	0.0881834	-	-	-	-	-	-	-	-	0.0199223
Ascomycota	UDB022877	Unidentified sp. 5208_874	77.48	-	-	-	-	0.146306	-	-	-	-	-	-	-	0.0199223
Ascomycota	UDB0780346	Unidentified sp. 5208_1087	87.36	-	-	-	0.0881834	-	-	-	-	-	-	-	-	0.0199223
Ascomycota	UDB023804	Unidentified sp. 5208_1034	90.42	-	-	-	-	0.146306	-	-	-	-	-	-	-	0.0199223
Ascomycota	UDB027680	Unidentified sp. 5208_1023	93.39	-	-	-	0.0881834	-	-	-	-	-	-	-	-	0.0199223
Basidiomycota	UDB016648	Unidentified sp. 5208_746	86.75	-	-	-	0.0661376	0.0365764	-	-	-	-	-	-	-	0.0199223
Ascomycota	UDB035664	Fusarium keratoplasticum	100	-	-	-	0.0881834	-	-	-	-	-	-	-	-	0.0199223
Basidiomycota	MN903723.1	Unidentified sp. 5208_1648	100	-	-	-	0.0881834	-	-	-	-	-	-	-	-	0.0199223
Basidiomycota	UDB028328	Gloeomyces graminicola	98.29	-	-	-	-	0.146306	-	-	-	-	-	-	-	0.0199223
Ascomycota	UDB0780743	Unidentified sp. 5208_1172	83.58	-	-	-	0.0881834	-	-	-	-	-	-	-	-	0.0199223
Basidiomycota	UDB025675	Hebeloma sp. 5208_887	99.67	-	-	-	0.0881834	-	-	-	-	-	-	-	-	0.0199223
Basidiomycota	UDB020319	Amphinema sp. 5208_1760	99.64	-	-	-	-	0.146306	-	-	-	-	-	-	-	0.0199223
Basidiomycota	UDB038028	Laccaria laccata	100	-	-	-	0.0881834	-	-	-	-	-	-	-	-	0.0199223
Basidiomycota	UDB027492	Inocybe maculata	100	-	-	-	-	0.146306	-	-	-	-	-	-	-	0.0199223
Ascomycota	UDB035325	Unidentified sp. 5208_1753	90.87	-	-	-	0.0881834	-	-	-	-	-	-	-	-	0.0199223
Ascomycota	UDB035120	Unidentified sp. 5208_1916	90.65	-	-	-	0.0881834	-	-	-	-	-	-	-	-	0.0199223
Ascomycota	UDB017870	Unidentified sp. 5208_1968	86.76	-	-	-	0.0881834	-	-	-	-	-	-	-	-	0.0199223
Ascomycota	UDB0780671	Pyrenopeziza sp. 5208_2404	96.65	-	-	-	-	0.146306	-	-	-	-	-	-	-	0.0199223
Ascomycota	UDB023354	Unidentified sp. 5208_2441	85.66	-	-	-	-	0.146306	-	-	-	-	-	-	-	0.0199223
Basidiomycota	MF481621.1	Unidentified sp. 5208_2470	93	-	-	-	-	0.146306	-	-	-	-	-	-	-	0.0199223
Ascomycota	UDB0780346	Unidentified sp. 5208_2586	89.62	-	-	-	0.0881834	-	-	-	-	-	-	-	-	0.0199223
Basidiomycota	OU940876.1	Unidentified sp. 5208_2682	97	-	-	-	0.0881834	-	-	-	-	-	-	-	-	0.0199223
Ascomycota	UDB035516	Mycosisymbrium sp. 5208_2706	94.87	-	-	-	0.0881834	-	-	-	-	-	-	-	-	0.0199223
Zygomycota	OW833097.1	Unidentified sp. 5208_2753	99	-	-	-	0.0881834	-	-	-	-	-	-	-	-	0.0199223
Ascomycota	UDB035166	Unidentified sp. 5208_3077	93.68	-	-	-	0.0881834	-	-	-	-	-	-	-	-	0.0199223
Ascomycota	UDB026402	Unidentified sp. 5208_3145	83.11	-	-	-	0.0881834	-	-	-	-	-	-	-	-	0.0199223
Basidiomycota	UDB025797	Xenasmatella sp. 5208_3750	100	-	-	-	-	0.146306	-	-	-	-	-	-	-	0.0199223
Ascomycota	UDB025606	Unidentified sp. 5210_46	79.25	-	0.0409333	-	-	-	-	-	0.0621118	0.505051	-	-	-	0.0149417
Ascomycota	UDB0754030	Unidentified sp. 5208_112	93.91	-	-	-	0.0220459	0.0731529	-	-	-	-	-	-	-	0.0149417
Ascomycota	UDB035063	Unidentified sp. 5210_52	83.33	0.0701262	0.0409333	0.0439367	-	-	-	-	-	-	-	-	-	0.0149417
Ascomycota	UDB035427	Unidentified sp. 5210_104	82.35	0.140252	0.0409333	-	-	-	-	-	-	-	-	-	-	0.0149417
Ascomycota	UDB024192	Unidentified sp. 5210_114	79.77	-	0.0409333	-	-	-	-	-	0.0621118	-	0.135501	-	-	0.0149417
Ascomycota	KX589170	Chaetothyriomycetidae sp. 5208_56	98	-	-	-	-	0.109729	-	-	-	-	-	-	-	0.0149417
Ascomycota	KM493981	Unidentified sp. 5208_33	99	-	-	-	0.0661376	-	-	-	-	-	-	-	-	0.0149417
Basidiomycota	MN902363	Unidentified sp. 5208_32	100	-	-	-	0.0440917	0.0365764	-	-	-	-	-	-	-	0.0149417
Ascomycota	UDB023799	Unidentified sp. 5210_181	93.18	-	-	0.13181	-	-	-	-	-	-	-	-	-	0.0149417
Basidiomycota	UDB008299	Amphinema sp. 5210_175	100	0.0701262	0.0818666	-	-	-	-	-	-	-	-	-	-	0.0149417
Basidiomycota	UDB031480	Unidentified sp. 5210_137	89.37	-	-	0.0439367	-	-	-	0.0839631	0.0621118	-	-	-	-	0.0149417
Ascomycota	MT265865	Unidentified sp. 5210_160	100	-	0.0409333	0.0878735	-	-	-	-	-	-	-	-	-	0.0149417
Basidiomycota	UDB017618	Hygrocybe sp. 5210_192	96.15	-	-	0.0878735	-	-	-	-	-	0.505051	-	-	-	0.0149417
Basidiomycota	UDB0778969	Ganoderma applanatum	100	-	0.0818666	-	-	-	-	-	-	-	-	-	0.0356379	0.0149417
Ascomycota	UDB027992	Unidentified sp. 5210_281	91.36	-	0.1228	-	-	-	-	-	-	-	-	-	-	0.0149417
Ascomycota	UDB031688	Trichophaea sp. 5210_263	98.05	-	-	-	-	-	-	-	0.186335	-	-	-	-	0.0149417
Ascomycota	UDB035415	Unidentified sp. 5210_273	89.64	0.0701262	-	-	-	-	-	0.0839631	-	0.505051	-	-	-	0.0149417
Ascomycota	UDB022866	Unidentified sp. 5210_314	79.28	-	-	0.13181	-	-	-	-	-	-	-	-	-	0.0149417
Ascomycota	UDB035394	Unidentified sp. 5210_279	87.24	-	-	-	-	-	-	-	0.124224	-	0.135501	-	-	0.0149417
Ascomycota	UDB035230	Unidentified sp. 5210_358	85.37	-	0.0409333	-	-	-	-	0.167926	-	-	-	-	-	0.0149417
Ascomycota	UDB035499	Graphilbum sp. 5210_337	97.93	-	-	-	-	-	-	-	0.0621118	-	0.271003	-	-	0.0149417
Basidiomycota	UDB038029	Phallus impudicus	100	-	0.1228	-	-	-	-	-	-	-	-	-	-	0.0149417
Basidiomycota	UDB0780211	Unidentified sp. 5210_354	75.76	-	-	-	-	-	-	-	-	-	0.406504	-	-	0.0149417
Basidiomycota	UDB036297	Unidentified sp. 5210_326	82.89	-	-	0.13181	-	-	-	-	-	-	-	-	-	0.0149417
Ascomycota	UDB0780303	Phaeosphaeria sp. 5210_301	97.79	0.0701262	-	0.0439367	-	-	-	0.0839631	-	-	-	-	-	0.0149417
Basidiomycota	UDB031480	Unidentified sp. 5210_344	87.67	-	0.0818666	-	-	-	-	0.0839631	-	-	-	-	-	0.0149417
Zygomycota	UDB035691	Unidentified sp. 5210_339	80.71	-	-	-	-	-	-	-	0.0621118	-	0.271003	-	-	0.0149417
Ascomycota	UDB035390	Unidentified sp. 5210_611	93.39	-	-	-	-	-	-	0.251889	-	-	-	-	-	0.0149417
Basidiomycota	UDB016332	Sebacina sp. 5210_385	99.66	-	-	-	-	-	-	0.251889	-	-	-	-	-	0.0149417
Zygomycota	UDB028005	Unidentified sp. 5210_421	83.1	-	-	0.0439367	-	-	-	0.0839631	0.0621118	-	-	-	-	0.0149417
Chytridiomycota	UDB035270	Spizellomyces sp. 5210_458	94.12	-	0.0818666	-	-	-	-	-	-	0.505051	-	-	-	0.0149417
Ascomycota	UDB035086	Unidentified sp. 5210_478	88.75	0.140252	-	-	-	-	-	-	-	0.505051	-	-	-	0.0149417
Ascomycota	MT242049	Unidentified sp. 5208_67	100	-	-	-	0.0220459	0.0731529	-	-	-	-	-	-	-	0.0149417
Ascomycota	UDB028162	Verticillium sp. 5210_626	100	-	-	-	-	-	-	-	0.124224	-	0.135501	-	-	0.0149417
Basidiomycota	UDB034203	Delicatula integrella	100	-	-	-	-	0.109729	-	-	-	-	-	-	-	0.0149417
Basidiomycota	UDB017618	Hygrocybe sp. 5210_664	96.15	-	-	-	-	-	-	0.251889	-	-	-	-	-	0.0149417
Ascomycota	UDB035485	Unidentified sp. 5208_241	92.92	-	-	-	-	0.109729	-	-	-	-	-	-	-	0.0149417
Ascomycota	UDB035053	Unidentified sp. 5208_119	76.98	-	-	-	0.0440917	0.0365764	-	-	-	-	-	-	-	0.0149417
Basidiomycota	UDB024251	Unidentified sp. 5210_758	85.16	-	0.1228	-	-	-	-	-	-	-	-	-	-	0.0149417
Basidiomycota	UDB028068	Unidentified sp. 5210_723	74.21	-	-	-	-	-	-	0.251889	-	-	-	-	-	0.0149417
Ascomycota	UDB023804	Unidentified sp. 5210_824	90.42	-	0.0409333	-	-	-	-	-	0.0621118	-	0.135501	-	-	0.0149417
Ascomycota	MT242214.1	Unidentified sp. 5210_888	99	-	-	-	-	-	-	0.251889	-	-	-	-	-	0.0149417
Ascomycota	UDB0780773	Beauveria sungii	100	-	0.0818666	0.0439367	-	-	-	-	-	-	-	-	-	0.0149417
Zygomycota	UDB035483	Chlamydoabsidia padenii	98.33	-	0.1228	-	-	-	-	-	-	-	-	-	-	0.0149417
Ascomycota	UDB035342	Mycosphaerella buna	99.16	0.0701262	-	-	-	-	-	0.0839631	0.0621118	-	-	-	-	0.0149417
Basidiomycota	UDB035797	Unidentified sp. 5208_140	81.27	-	-	-	-	0.109729	-	-	-	-	-	-	-	0.0149417
Zygomycota	UDB027345	Unidentified sp. 5210_800	87.8	0.140252	0.0409333	-	-	-	-	-	-	-	-	-	-	0.0149417
Basidiomycota	UDB0754306	Unidentified sp. 5210_874	84.13	0.0701262	0.0409333	-	-	-	-	0.0839631	-	-	-	-	-	0.0149417
Ascomycota	UDB035114	Unidentified sp. 5210_892	93.61	0.0701262	0.0409333	0.0439367	-	-	-	-	-	-	-	-	-	0.0149417
Ascomycota	UDB026345	Acremonium sp. 5210_906	99.63	-	0.1228	-	-	-	-	-	-	-	-	-	-	0.0149417
Ascomycota	UDB031207	Helotiales sp. 5208_92	94.56	-	-	-	0.0440917	0.0365764	-	-	-	-	-	-	-	0.0149417
Ascomycota	UDB027816	Unidentified sp. 5210_1204	81.54	0.140252	0.0409333	-	-	-	-	-	-	-	-	-	-	0.0149417
Ascomycota	UDB027994	Bionectriaceae sp. 5210_1378	100	-	0.1228	-	-	-	-	-	-	-	-	-	-	0.0149417
Ascomycota	UDB0754226	Unidentified sp. 5210_1403	88.98	-	-	-	-	-	-	-	-	-	0.406504	-	-	0.0149417
Ascomycota	UDB035267	Lindra sp. 5210_1177	94.23	-	-	0.0878735	-	-	-	0.0839631	-	-	-	-	-	0.0149417
Ascomycota	UDB023806	Penicillium sp. 5210_1389	95.02	0.0701262	0.0818666	-	-	-	-	-	-	-	-	-	-	0.0149417
Ascomycota	UDB035518	Scytalidium fulvum	98.18	-	-	-	-	0.109729	-	-	-	-	-	-	-	0.0149417
Ascomycota	UDB026395	Unidentified sp. 5208_889	93.78	-	-	-	0.0661376	-	-	-	-	-	-	-	-	0.0149417
Ascomycota	UDB0778858	Unidentified sp. 5210_1087	92.31	-	-	-	-	-	-	-	-	-	-	-	0.106914	0.0149417
Ascomycota	UDB035520	Unidentified sp. 5208_93	85.17	-	-	-	-	0.109729	-	-	-	-	-	-	-	0.0149417
Zygomycota	UDB035237	Unidentified sp. 5210_1399	83.38	-	0.1228	-	-	-	-	-	-	-	-	-	-	0.0149417
Ascomycota	ON962930.1	Unidentified sp. 5208_197	100	-	-	-	0.0220459	0.0731529	-	-	-	-	-	-	-	0.0149417
Basidiomycota	UDB016358	Sistotrema sp. 5208_77	95.31	-	-	-	-	0.109729	-	-	-	-	-	-	-	0.0149417
Ascomycota	UDB017618	Hygrocybe sp. 5208_195	96.15	-	-	-	-	0.109729	-	-	-	-	-	-	-	0.0149417
Basidiomycota	UDB0778345	Hypholoma fasciculare	100	-	-	-	0.0661376	-	-	-	-	-	-	-	-	0.0149417
Basidiomycota	UDB028205	Pseudotomentella sciastra	99.7	-	-	0.13181	-	-	-	-	-	-	-	-	-	0.0149417
Ascomycota	UDB0778527	Unidentified sp. 5210_1494	82.45	-	-	-	-	-	-	-	0.186335	-	-	-	-	0.0149417
Ascomycota	UDB035461	Unidentified sp. 5210_1558	90.21	0.210379	-	-	-	-	-	-	-	-	-	-	-	0.0149417
Zygomycota	UDB027345	Unidentified sp. 5210_1565	88.76	0.0701262	-	0.0878735	-	-	-	-	-	-	-	-	-	0.0149417
Basidiomycota	UDB033844	Boletaceae sp. 5210_1591	100	-	0.1228	-	-	-	-	-	-	-	-	-	-	0.0149417
Ascomycota	UDB035503	Unidentified sp. 5210_1616	89.75	-	-	-	-	-	-	-	-	-	0.406504	-	-	0.0149417
Chytridiomycota	UDB035404	Unidentified sp. 5210_1653	85.71	-	0.1228	-	-	-	-	-	-	-	-	-	-	0.0149417
Ascomycota	UDB023808	Unidentified sp. 5210_1678	86.4	0.210379	-	-	-	-	-	-	-	-	-	-	-	0.0149417
Ascomycota	UDB035477	Unidentified sp. 5210_1685	85.13	-	-	0.13181	-	-	-	-	-	-	-	-	-	0.0149417
Ascomycota	UDB035238	Unidentified sp. 5210_1890	81.53	-	0.1228	-	-	-	-	-	-	-	-	-	-	0.0149417
Ascomycota	UDB035518	Unidentified sp. 5210_1892	87.73	-	0.1228	-	-	-	-	-	-	-	-	-	-	0.0149417
Ascomycota	UDB026402	Unidentified sp. 5210_1902	84.79	-	-	-	-	-	-	-	-	-	-	-	0.106914	0.0149417
Ascomycota	UDB035198	Unidentified sp. 5210_2027	88.66	-	0.1228	-	-	-	-	-	-	-	-	-	-	0.0149417
Ascomycota	UDB035164	Unidentified sp. 5210_2070	91.08	-	0.1228	-	-	-	-	-	-	-	-	-	-	0.0149417
Ascomycota	UDB039518	Taphrina padi	100	0.210379	-	-	-	-	-	-	-	-	-	-	-	0.0149417
Ascomycota	UDB0778858	Unidentified sp. 5210_2148	93	-	-	-	-	-	-	0.251889	-	-	-	-	-	0.0149417
Ascomycota	UDB0778820	Unidentified sp. 5210_2172	80.57	-	0.1228	-	-	-	-	-	-	-	-	-	-	0.0149417
Ascomycota	MF976258.1	Unidentified sp. 5210_2188	93	-	-	0.13181	-	-	-	-	-	-	-	-	-	0.0149417
Ascomycota	UDB0780205	Nectria sp. 5210_2298	100	-	0.1228	-	-	-	-	-	-	-	-	-	-	0.0149417
Basidiomycota	UDB017916	Inocybe sp. 5210_2777	100	-	-	-	-	-	-	0.251889	-	-	-	-	-	0.0149417
Basidiomycota	UDB013230	Clavulinopsis sp. 5210_3846	97.37	0.210379	-	-	-	-	-	-	-	-	-	-	-	0.0149417
Basidiomycota	UDB018484	Tomentella stuposa	99.04	-	-	-	0.0661376	-	-	-	-	-	-	-	-	0.0149417
Ascomycota	UDB035217	Unidentified sp. 5208_154	84	-	-	-	0.0661376	-	-	-	-	-	-	-	-	0.0149417
Ascomycota	UDB0778526	Calycellina sp. 5208_189	97.11	-	-	-	0.0440917	0.0365764	-	-	-	-	-	-	-	0.0149417
Ascomycota	UDB035120	Cleistothelebolus sp. 5208_360	94.24	-	-	-	0.0220459	0.0731529	-	-	-	-	-	-	-	0.0149417
Ascomycota	UDB028412	Discocistella sp. 5208_584	98.76	-	-	-	-	0.109729	-	-	-	-	-	-	-	0.0149417
Zygomycota	UDB028088	Mortierella sp. 5208_399	97.58	-	-	-	0.0661376	-	-	-	-	-	-	-	-	0.0149417
Ascomycota	UDB035209	Unidentified sp. 5208_689	93.98	-	-	-	0.0661376	-	-	-	-	-	-	-	-	0.0149417
Ascomycota	UDB035144	Unidentified sp. 5208_537	90.67	-	-	-	0.0661376	-	-	-	-	-	-	-	-	0.0149417
Ascomycota	UDB0780457	Unidentified sp. 5208_499	83.06	-	-	-	-	0.109729	-	-	-	-	-	-	-	0.0149417
Ascomycota	UDB0780995	Bionectria sp. 5208_759	98.85	-	-	-	0.0220459	0.0731529	-	-	-	-	-	-	-	0.0149417
Ascomycota	UDB028162	Verticillium sp. 5208_912	100	-	-	-	-	0.109729	-	-	-	-	-	-	-	0.0149417
Basidiomycota	UDB035639	Unidentified sp. 5208_454	88.81	-	-	-	-	0.109729	-	-	-	-	-	-	-	0.0149417
Basidiomycota	UDB038166	Unidentified sp. 5208_764	93.15	-	-	-	0.0440917	0.0365764	-	-	-	-	-	-	-	0.0149417
Basidiomycota	UDB037814	Laccaria bicolor	100	-	-	-	0.0661376	-	-	-	-	-	-	-	-	0.0149417
Basidiomycota	UDB0778143	Unidentified sp. 5208_250	91.05	-	-	-	-	0.109729	-	-	-	-	-	-	-	0.0149417
Ascomycota	UDB019824	Unidentified sp. 5208_751	88.57	-	-	-	0.0661376	-	-	-	-	-	-	-	-	0.0149417
Ascomycota	UDB027442	Helotiales sp. 5208_933	98.76	-	-	-	0.0661376	-	-	-	-	-	-	-	-	0.0149417
Ascomycota	UDB035421	Unidentified sp. 5208_992	83.54	-	-	-	0.0661376	-	-	-	-	-	-	-	-	0.0149417
Ascomycota	UDB0778527	Unidentified sp. 5208_767	91.74	-	-	-	-	0.109729	-	-	-	-	-	-	-	0.0149417
Ascomycota	UDB035047	Unidentified sp. 5208_1110	84.34	-	-	-	-	0.109729	-	-	-	-	-	-	-	0.0149417
Basidiomycota	UDB038259	Unidentified sp. 5208_936	89.16	-	-	-	0.0661376	-	-	-	-	-	-	-	-	0.0149417
Ascomycota	OW840086.1	Unidentified sp. 5208_1277	99	-	-	-	0.0440917	0.0365764	-	-	-	-	-	-	-	0.0149417
Basidiomycota	UDB016491	Tomentella sp. 5208_1075	94.04	-	-	-	0.0661376	-	-	-	-	-	-	-	-	0.0149417
Ascomycota	UDB035397	Septoria epambrosiae	98.74	-	-	-	0.0661376	-	-	-	-	-	-	-	-	0.0149417
Basidiomycota	UDB016459	Peniophora incarnata	99.65	-	-	-	-	0.109729	-	-	-	-	-	-	-	0.0149417
Basidiomycota	UDB037566	Exobasidium sp. 5208_683	94.3	-	-	-	0.0661376	-	-	-	-	-	-	-	-	0.0149417
Zygomycota	UDB035297	Dicranidion gracile	100	-	-	-	0.0661376	-	-	-	-	-	-	-	-	0.0149417
Ascomycota	UDB028324	Unidentified sp. 5208_1467	87.8	-	-	-	0.0661376	-	-	-	-	-	-	-	-	0.0149417
Zygomycota	UDB035295	Mucor inaequisporus f. kaki	100	-	-	-	0.0661376	-	-	-	-	-	-	-	-	0.0149417
Ascomycota	UDB031063	Unidentified sp. 5208_1862	76.58	-	-	-	-	0.109729	-	-	-	-	-	-	-	0.0149417
Ascomycota	UDB035516	Mycosisymbrium sp. 5208_2113	97.44	-	-	-	-	0.109729	-	-	-	-	-	-	-	0.0149417
Ascomycota	UDB035201	Unidentified sp. 5208_1872	76.22	-	-	-	0.0661376	-	-	-	-	-	-	-	-	0.0149417
Basidiomycota	UDB031898	Unidentified sp. 5208_1207	84.46	-	-	-	0.0661376	-	-	-	-	-	-	-	-	0.0149417
Basidiomycota	UDB0780268	Unidentified sp. 5208_1376	93.62	-	-	-	0.0661376	-	-	-	-	-	-	-	-	0.0149417
Basidiomycota	UDB0754291	Unidentified sp. 5208_1641	74.12	-	-	-	-	0.109729	-	-	-	-	-	-	-	0.0149417
Basidiomycota	UDB014192	Unidentified sp. 5208_1817	88.64	-	-	-	0.0661376	-	-	-	-	-	-	-	-	0.0149417
Basidiomycota	UDB037893	Gymnopus peronatus	100	-	-	-	0.0661376	-	-	-	-	-	-	-	-	0.0149417
Ascomycota	UDB025619	Unidentified sp. 5208_1972	75.85	-	-	-	0.0661376	-	-	-	-	-	-	-	-	0.0149417
Ascomycota	UDB035048	Unidentified sp. 5208_2071	90.57	-	-	-	0.0661376	-	-	-	-	-	-	-	-	0.0149417
Basidiomycota	UDB014192	Unidentified sp. 5208_2128	92.74	-	-	-	0.0661376	-	-	-	-	-	-	-	-	0.0149417
Ascomycota	UDB035385	Unidentified sp. 5208_2145	80.37	-	-	-	0.0661376	-	-	-	-	-	-	-	-	0.0149417
Chytridiomycota	UDB035353	Spizellomyces sp. 5208_2466	96.77	-	-	-	0.0661376	-	-	-	-	-	-	-	-	0.0149417
Basidiomycota	EU516682.1	Unidentified sp. 5208_2531	93	-	-	-	0.0661376	-	-	-	-	-	-	-	-	0.0149417
Basidiomycota	UDB032723	Unidentified sp. 5208_2584	86.16	-	-	-	0.0661376	-	-	-	-	-	-	-	-	0.0149417
Basidiomycota	UDB032060	Unidentified sp. 5208_2635	89.7	-	-	-	-	0.109729	-	-	-	-	-	-	-	0.0149417
Ascomycota	UDB025362	Unidentified sp. 5208_2640	76.05	-	-	-	0.0661376	-	-	-	-	-	-	-	-	0.0149417
Chytridiomycota	OW843315.1	Unidentified sp. 5208_2930	95	-	-	-	0.0661376	-	-	-	-	-	-	-	-	0.0149417
Glomeromycota	MG429182.1	Unidentified sp. 5208_2975	100	-	-	-	0.0661376	-	-	-	-	-	-	-	-	0.0149417
Ascomycota	UDB0778486	Wynnella sp. 5208_3174	96.65	-	-	-	0.0661376	-	-	-	-	-	-	-	-	0.0149417
Basidiomycota	UDB022091	Mycena sp. 5208_3275	98.68	-	-	-	-	0.109729	-	-	-	-	-	-	-	0.0149417
Zygomycota	KT220148.1	Unidentified sp. 5208_3302	91	-	-	-	0.0661376	-	-	-	-	-	-	-	-	0.0149417
Basidiomycota	UDB037361	Unidentified sp. 5208_3342	77.3	-	-	-	0.0661376	-	-	-	-	-	-	-	-	0.0149417
Ascomycota	UDB035293	Unidentified sp. 5208_3352	77.61	-	-	-	0.0661376	-	-	-	-	-	-	-	-	0.0149417
Ascomycota	UDB017812	Unidentified sp. 5208_3818	80.08	-	-	-	-	0.109729	-	-	-	-	-	-	-	0.0149417
Ascomycota	UDB039714	Unidentified sp. 5208_8810	83.81	-	-	-	-	0.109729	-	-	-	-	-	-	-	0.0149417
Basidiomycota	UDB024482	Unidentified sp. 5208_9462	76.62	-	-	-	0.0661376	-	-	-	-	-	-	-	-	0.0149417
Ascomycota	JX536159	Gymnopus dryophilus	100	-	0.0818666	-	-	-	-	-	-	-	-	-	-	0.00996115
Basidiomycota	UDB018458	Tomentella sp. 5210_21	100	0.140252	-	-	-	-	-	-	-	-	-	-	-	0.00996115
Basidiomycota	UDB013044	Unidentified sp. 5210_54	87.5	-	0.0409333	-	-	-	-	-	-	-	-	-	0.0356379	0.00996115
Ascomycota	UDB0780350	Unidentified sp. 5210_87	82.38	-	0.0409333	0.0439367	-	-	-	-	-	-	-	-	-	0.00996115
Basidiomycota	UDB0778018	Unidentified sp. 5210_75	78.75	0.0701262	-	-	-	-	-	0.0839631	-	-	-	-	-	0.00996115
Ascomycota	UDB028474	Unidentified sp. 5210_98	93.51	-	-	-	-	-	-	-	0.124224	-	-	-	-	0.00996115
Basidiomycota	UDB008314	Piloderma sp. 5210_113	100	-	-	-	-	-	-	0.167926	-	-	-	-	-	0.00996115
Ascomycota	UDB0780457	Unidentified sp. 5210_122	84	-	0.0409333	-	-	-	-	0.0839631	-	-	-	-	-	0.00996115
Ascomycota	UDB0780758	Unidentified sp. 5210_117	87.55	0.0701262	-	0.0439367	-	-	-	-	-	-	-	-	-	0.00996115
Basidiomycota	UDB021972	Mycena sp. 5210_85	99.36	-	-	0.0878735	-	-	-	-	-	-	-	-	-	0.00996115
Ascomycota	UDB0778869	Unidentified sp. 5210_138	88.84	-	-	-	-	-	-	-	-	-	-	-	0.0712758	0.00996115
Ascomycota	UDB017618	Hygrocybe sp. 5210_119	96.15	0.0701262	-	-	-	-	-	-	-	0.505051	-	-	-	0.00996115
Ascomycota	UDB035164	Unidentified sp. 5210_125	81.13	-	0.0818666	-	-	-	-	-	-	-	-	-	-	0.00996115
Basidiomycota	UDB031480	Unidentified sp. 5210_111	88	-	0.0409333	-	-	-	-	-	-	0.505051	-	-	-	0.00996115
Basidiomycota	UDB016411	Athelopsis lembospora	99.67	-	0.0409333	-	-	-	-	-	0.0621118	-	-	-	-	0.00996115
Ascomycota	UDB022974	Unidentified sp. 5210_148	79.45	0.0701262	-	-	-	-	-	-	-	0.505051	-	-	-	0.00996115
Basidiomycota	UDB016358	Unidentified sp. 5210_130	79.31	-	-	0.0439367	-	-	-	-	-	-	-	-	0.0356379	0.00996115
Ascomycota	UDB015033	Hypogymnia physodes	99.2	-	0.0409333	0.0439367	-	-	-	-	-	-	-	-	-	0.00996115
Ascomycota	UDB0780331	Unidentified sp. 5210_145	80.56	0.0701262	0.0409333	-	-	-	-	-	-	-	-	-	-	0.00996115
Ascomycota	UDB0780355	Unidentified sp. 5210_194	81.82	-	0.0818666	-	-	-	-	-	-	-	-	-	-	0.00996115
Ascomycota	UDB025606	Unidentified sp. 5210_131	79.47	-	0.0818666	-	-	-	-	-	-	-	-	-	-	0.00996115
Ascomycota	UDB019824	Unidentified sp. 5210_189	90.57	-	-	0.0878735	-	-	-	-	-	-	-	-	-	0.00996115
Ascomycota	UDB017618	Hygrocybe sp. 5210_150	96.15	-	0.0818666	-	-	-	-	-	-	-	-	-	-	0.00996115
Ascomycota	UDB0780350	Unidentified sp. 5210_193	83.94	0.0701262	-	-	-	-	-	0.0839631	-	-	-	-	-	0.00996115
Zygomycota	UDB035691	Unidentified sp. 5210_155	81.72	-	-	-	-	-	-	-	-	0.505051	0.135501	-	-	0.00996115
Basidiomycota	MN903209	Unidentified sp. 5210_169	100	-	0.0409333	-	-	-	-	0.0839631	-	-	-	-	-	0.00996115
Basidiomycota	UDB024245	Unidentified sp. 5210_197	86.51	-	0.0818666	-	-	-	-	-	-	-	-	-	-	0.00996115
Ascomycota	UDB035189	Bartalinia sp. 5210_204	96.76	-	0.0409333	-	-	-	-	0.0839631	-	-	-	-	-	0.00996115
Ascomycota	UDB022877	Unidentified sp. 5210_224	79.03	0.0701262	-	-	-	-	-	0.0839631	-	-	-	-	-	0.00996115
Ascomycota	UDB0778865	Unidentified sp. 5210_243	91.8	-	-	-	-	-	-	-	0.124224	-	-	-	-	0.00996115
Ascomycota	UDB035230	Unidentified sp. 5210_214	89.75	-	0.0409333	-	-	-	-	0.0839631	-	-	-	-	-	0.00996115
Ascomycota	UDB035414	Unidentified sp. 5208_91	86.64	-	-	-	-	0.0731529	-	-	-	-	-	-	-	0.00996115
Ascomycota	UDB035046	Unidentified sp. 5210_218	81.89	-	-	-	-	-	-	0.0839631	-	0.505051	-	-	-	0.00996115
Ascomycota	UDB0780674	Unidentified sp. 5210_248	88.84	-	-	-	-	-	-	-	-	-	0.135501	-	0.0356379	0.00996115
Ascomycota	UDB0780350	Acrodontium crateriforme	99.16	-	-	-	-	-	-	-	-	-	0.271003	-	-	0.00996115
Ascomycota	UDB022776	Unidentified sp. 5210_260	90.2	-	-	-	-	-	-	0.167926	-	-	-	-	-	0.00996115
Basidiomycota	UDB035142	Unidentified sp. 5210_262	81.75	-	0.0818666	-	-	-	-	-	-	-	-	-	-	0.00996115
Basidiomycota	UDB001740	Piloderma bicolor	100	-	-	-	-	-	-	-	-	-	-	-	0.0712758	0.00996115
Ascomycota	UDB0780239	Unidentified sp. 5210_274	91.15	0.0701262	0.0409333	-	-	-	-	-	-	-	-	-	-	0.00996115
Ascomycota	UDB027992	Helotiales sp. 5210_294	99.17	-	-	-	-	-	-	-	0.0621118	-	-	-	0.0356379	0.00996115
Ascomycota	UDB025107	Unidentified sp. 5210_303	81.27	-	0.0818666	-	-	-	-	-	-	-	-	-	-	0.00996115
Ascomycota	OK324346	Unidentified sp. 5210_276	98	0.0701262	-	-	-	-	-	-	-	0.505051	-	-	-	0.00996115
Ascomycota	UDB035059	Unidentified sp. 5210_331	80	-	0.0409333	-	-	-	-	0.0839631	-	-	-	-	-	0.00996115
Ascomycota	UDB035100	Unidentified sp. 5210_347	81.47	0.0701262	-	-	-	-	-	-	0.0621118	-	-	-	-	0.00996115
Ascomycota	UDB035053	Unidentified sp. 5208_127	80.15	-	-	-	-	0.0731529	-	-	-	-	-	-	-	0.00996115
Ascomycota	UDB027816	Unidentified sp. 5210_277	79.92	-	-	-	-	-	-	-	0.0621118	-	-	-	0.0356379	0.00996115
Ascomycota	UDB033469	Unidentified sp. 5210_393	78.69	0.0701262	-	-	-	-	-	0.0839631	-	-	-	-	-	0.00996115
Basidiomycota	UDB037357	Mycenella lasiosperma	100	-	0.0818666	-	-	-	-	-	-	-	-	-	-	0.00996115
Basidiomycota	UDB027341	Unidentified sp. 5210_350	91.15	-	0.0409333	-	-	-	-	-	0.0621118	-	-	-	-	0.00996115
Ascomycota	UDB0780457	Unidentified sp. 5210_417	83.47	-	-	0.0439367	-	-	-	0.0839631	-	-	-	-	-	0.00996115
Basidiomycota	UDB013417	Unidentified sp. 5210_306	87.39	-	-	-	-	-	-	0.167926	-	-	-	-	-	0.00996115
Ascomycota	UDB035266	Unidentified sp. 5210_368	90.4	-	0.0818666	-	-	-	-	-	-	-	-	-	-	0.00996115
Basidiomycota	UDB033340	Typhula sp. 5210_359	95.45	0.140252	-	-	-	-	-	-	-	-	-	-	-	0.00996115
Ascomycota	UDB034965	Unidentified sp. 5210_451	90.95	-	-	-	-	-	-	-	0.124224	-	-	-	-	0.00996115
Ascomycota	UDB035518	Unidentified sp. 5210_459	84.87	-	0.0409333	0.0439367	-	-	-	-	-	-	-	-	-	0.00996115
Basidiomycota	UDB039679	Unidentified sp. 5210_518	88.52	-	-	-	-	-	-	0.0839631	0.0621118	-	-	-	-	0.00996115
Ascomycota	UDB017618	Hygrocybe sp. 5210_462	96.15	-	-	0.0878735	-	-	-	-	-	-	-	-	-	0.00996115
Basidiomycota	UDB027448	Unidentified sp. 5210_483	92.77	-	0.0818666	-	-	-	-	-	-	-	-	-	-	0.00996115
Basidiomycota	UDB035194	Unidentified sp. 5208_142	77.19	-	-	-	0.0440917	-	-	-	-	-	-	-	-	0.00996115
Ascomycota	UDB0780770	Aspergillus subversicolor	100	-	-	0.0878735	-	-	-	-	-	-	-	-	-	0.00996115
Basidiomycota	UDB035142	Unidentified sp. 5210_524	79.38	-	-	-	-	-	-	0.167926	-	-	-	-	-	0.00996115
Ascomycota	UDB035129	Unidentified sp. 5210_618	91.27	-	0.0818666	-	-	-	-	-	-	-	-	-	-	0.00996115
Ascomycota	UDB027816	Unidentified sp. 5210_535	79.17	-	-	-	-	-	-	-	-	-	0.271003	-	-	0.00996115
Ascomycota	MN902356	Unidentified sp. 5208_74	100	-	-	-	0.0440917	-	-	-	-	-	-	-	-	0.00996115
Ascomycota	UDB035342	Unidentified sp. 5210_606	82.38	0.0701262	-	0.0439367	-	-	-	-	-	-	-	-	-	0.00996115
Ascomycota	ON750447.1	Unidentified sp. 5210_826	99	-	0.0818666	-	-	-	-	-	-	-	-	-	-	0.00996115
Ascomycota	UDB035461	Mycosylva sp. 5210_725	94.07	-	-	0.0878735	-	-	-	-	-	-	-	-	-	0.00996115
Ascomycota	UDB035152	Unidentified sp. 5210_610	91.7	-	0.0409333	0.0439367	-	-	-	-	-	-	-	-	-	0.00996115
Ascomycota	UDB0754226	Unidentified sp. 5210_692	87.04	-	0.0818666	-	-	-	-	-	-	-	-	-	-	0.00996115
Basidiomycota	LC309749.1	Unidentified sp. 5210_708	92	0.140252	-	-	-	-	-	-	-	-	-	-	-	0.00996115
Basidiomycota	UDB035392	Unidentified sp. 5210_720	84.71	0.140252	-	-	-	-	-	-	-	-	-	-	-	0.00996115
Basidiomycota	UDB017026	Ceratobasidium sp. 5210_624	98.09	0.140252	-	-	-	-	-	-	-	-	-	-	-	0.00996115
Ascomycota	UDB013257	Odontia sp. 5210_784	100	0.0701262	-	-	-	-	-	-	0.0621118	-	-	-	-	0.00996115
Ascomycota	UDB016230	Unidentified sp. 5210_797	79.92	-	-	-	-	-	-	-	-	1.0101	-	-	-	0.00996115
Ascomycota	UDB035390	Trichosporiella sp. 5210_972	95.85	-	0.0818666	-	-	-	-	-	-	-	-	-	-	0.00996115
Basidiomycota	UDB035639	Unidentified sp. 5208_220	93.18	-	-	-	0.0440917	-	-	-	-	-	-	-	-	0.00996115
Ascomycota	UDB0778869	Unidentified sp. 5208_251	88.84	-	-	-	-	0.0731529	-	-	-	-	-	-	-	0.00996115
Ascomycota	UDB022815	Erysiphe alphitoides	100	-	-	0.0439367	-	-	-	-	0.0621118	-	-	-	-	0.00996115
Zygomycota	UDB027923	Mortierella sp. 5210_788	99.1	-	-	-	-	-	-	-	0.124224	-	-	-	-	0.00996115
Ascomycota	UDB017618	Hygrocybe sp. 5208_174	96.15	-	-	-	-	0.0731529	-	-	-	-	-	-	-	0.00996115
Ascomycota	UDB0780303	Unidentified sp. 5210_746	93.42	-	-	0.0878735	-	-	-	-	-	-	-	-	-	0.00996115
Basidiomycota	UDB024821	Trechispora sp. 5210_769	99.33	-	-	-	-	-	-	-	0.124224	-	-	-	-	0.00996115
Zygomycota	LS973936.1	Unidentified sp. 5210_1084	100	-	-	-	-	-	-	-	-	-	-	-	0.0712758	0.00996115
Ascomycota	UDB032167	Corticiales sp. 5210_833	95.12	-	-	0.0878735	-	-	-	-	-	-	-	-	-	0.00996115
Ascomycota	UDB026402	Unidentified sp. 5210_1122	83.71	-	-	-	-	-	-	-	-	-	-	-	0.0712758	0.00996115
Ascomycota	UDB035461	Unidentified sp. 5210_1307	93.64	-	-	-	-	-	-	-	-	-	0.135501	-	0.0356379	0.00996115
Basidiomycota	UDB023624	Mycena sp. 5210_1004	99.68	0.140252	-	-	-	-	-	-	-	-	-	-	-	0.00996115
Ascomycota	UDB026401	Helotiales sp. 5210_1027	98.75	-	-	-	-	-	-	0.167926	-	-	-	-	-	0.00996115
Ascomycota	MT237078	unidentified sp. 5208_23	100	-	-	-	-	0.0731529	-	-	-	-	-	-	-	0.00996115
Ascomycota	UDB035427	Unidentified sp. 5208_472	82.35	-	-	-	-	0.0731529	-	-	-	-	-	-	-	0.00996115
Ascomycota	UDB035074	Unidentified sp. 5208_166	85.34	-	-	-	0.0440917	-	-	-	-	-	-	-	-	0.00996115
Ascomycota	UDB035079	Unidentified sp. 5210_1018	84.62	-	-	0.0878735	-	-	-	-	-	-	-	-	-	0.00996115
Basidiomycota	UDB035142	Unidentified sp. 5210_903	81.09	-	-	-	-	-	-	-	-	1.0101	-	-	-	0.00996115
Ascomycota	UDB035078	Nectria pertusoides	99.63	-	0.0818666	-	-	-	-	-	-	-	-	-	-	0.00996115
Basidiomycota	UDB034042	Mycena pura	99.36	0.140252	-	-	-	-	-	-	-	-	-	-	-	0.00996115
Zygomycota	UDB035248	Unidentified sp. 5210_1077	75.88	-	0.0818666	-	-	-	-	-	-	-	-	-	-	0.00996115
Basidiomycota	UDB018677	Tomentella sp. 5210_1175	97.47	0.140252	-	-	-	-	-	-	-	-	-	-	-	0.00996115
Ascomycota	UDB019824	Unidentified sp. 5208_355	90.57	-	-	-	0.0440917	-	-	-	-	-	-	-	-	0.00996115
Ascomycota	UDB022974	Unidentified sp. 5208_210	79.84	-	-	-	0.0220459	0.0365764	-	-	-	-	-	-	-	0.00996115
Basidiomycota	UDB028118	Unidentified sp. 5210_1076	89.03	-	-	-	-	-	-	-	-	1.0101	-	-	-	0.00996115
Ascomycota	UDB0780457	Unidentified sp. 5210_1079	80.56	-	-	-	-	-	-	0.167926	-	-	-	-	-	0.00996115
Basidiomycota	MT242012.1	Unidentified sp. 5210_1116	100	-	-	-	-	-	-	-	0.0621118	-	-	-	0.0356379	0.00996115
Zygomycota	UDB035237	Unidentified sp. 5210_1118	82.87	-	-	-	-	-	-	-	0.0621118	-	-	-	0.0356379	0.00996115
Zygomycota	UDB027447	Unidentified sp. 5210_1248	82.02	-	0.0409333	-	-	-	-	-	0.0621118	-	-	-	-	0.00996115
Ascomycota	UDB025707	Unidentified sp. 5210_1346	89.32	0.140252	-	-	-	-	-	-	-	-	-	-	-	0.00996115
Basidiomycota	UDB033613	Unidentified sp. 5210_1371	91.67	-	0.0818666	-	-	-	-	-	-	-	-	-	-	0.00996115
Ascomycota	FJ152537.1	Unidentified sp. 5210_1405	98	-	0.0818666	-	-	-	-	-	-	-	-	-	-	0.00996115
Ascomycota	UDB027680	Unidentified sp. 5210_1427	93.39	-	-	-	-	-	-	0.167926	-	-	-	-	-	0.00996115
Ascomycota	UDB0778289	Arachnopeziza sp. 5208_27	95.67	-	-	-	-	0.0731529	-	-	-	-	-	-	-	0.00996115
Ascomycota	UDB035474	Penicillium amagasakiense	99.2	-	-	-	0.0440917	-	-	-	-	-	-	-	-	0.00996115
Basidiomycota	UDB016188	Tomentella fuscocinerea	99.05	-	0.0818666	-	-	-	-	-	-	-	-	-	-	0.00996115
Zygomycota	UDB035691	Mucor hiemalis	98.88	-	-	-	-	-	-	-	-	-	0.271003	-	-	0.00996115
Ascomycota	UDB035349	Unidentified sp. 5210_1420	83.61	-	-	-	-	-	-	-	-	1.0101	-	-	-	0.00996115
Ascomycota	UDB035297	Dicranidion gracile	100	-	-	-	-	-	-	0.167926	-	-	-	-	-	0.00996115
Ascomycota	UDB035038	Unidentified sp. 5210_2178	79.12	-	-	-	-	-	-	-	-	-	0.271003	-	-	0.00996115
Ascomycota	UDB0778906	Unidentified sp. 5208_100	76.98	-	-	-	0.0440917	-	-	-	-	-	-	-	-	0.00996115
Ascomycota	UDB035217	Unidentified sp. 5208_480	81.89	-	-	-	0.0440917	-	-	-	-	-	-	-	-	0.00996115
Basidiomycota	UDB034180	Mutinus caninus	98.95	0.140252	-	-	-	-	-	-	-	-	-	-	-	0.00996115
Basidiomycota	OU005772.1	Unidentified sp. 5210_1579	96	-	0.0818666	-	-	-	-	-	-	-	-	-	-	0.00996115
Ascomycota	UDB034371	Unidentified sp. 5210_1617	92.18	-	0.0818666	-	-	-	-	-	-	-	-	-	-	0.00996115
Zygomycota	UDB027625	Mortierella sp. 5210_1628	94.67	-	0.0409333	-	-	-	-	0.0839631	-	-	-	-	-	0.00996115
Chytridiomycota	UDB035270	Unidentified sp. 5210_1684	93.94	-	0.0818666	-	-	-	-	-	-	-	-	-	-	0.00996115
Ascomycota	UDB035369	Unidentified sp. 5210_1762	91.57	-	0.0818666	-	-	-	-	-	-	-	-	-	-	0.00996115
Ascomycota	UDB027816	Unidentified sp. 5210_1819	80.69	-	0.0818666	-	-	-	-	-	-	-	-	-	-	0.00996115
Ascomycota	UDB035038	Unidentified sp. 5210_1823	88.8	-	0.0818666	-	-	-	-	-	-	-	-	-	-	0.00996115
Ascomycota	UDB0778910	Caloscypha sp. 5210_1851	94.44	-	-	0.0878735	-	-	-	-	-	-	-	-	-	0.00996115
Basidiomycota	MH316140.1	Unidentified sp. 5210_2115	100	-	0.0409333	0.0439367	-	-	-	-	-	-	-	-	-	0.00996115
Ascomycota	UDB035485	Unidentified sp. 5210_2119	88.62	-	-	0.0878735	-	-	-	-	-	-	-	-	-	0.00996115
Ascomycota	UDB016230	Unidentified sp. 5210_3402	90.08	-	-	-	-	-	-	-	-	-	0.271003	-	-	0.00996115
Ascomycota	UDB033469	Unidentified sp. 5208_65	78.69	-	-	-	0.0440917	-	-	-	-	-	-	-	-	0.00996115
Basidiomycota	UDB028157	Unidentified sp. 5208_176	75.22	-	-	-	-	0.0731529	-	-	-	-	-	-	-	0.00996115
Basidiomycota	UDB031921	Unidentified sp. 5208_1617	90.16	-	-	-	-	0.0731529	-	-	-	-	-	-	-	0.00996115
Ascomycota	UDB035365	Unidentified sp. 5210_1701	89.03	-	-	-	-	-	-	-	0.124224	-	-	-	-	0.00996115
Ascomycota	UDB035450	Unidentified sp. 5210_1720	82.47	-	-	0.0878735	-	-	-	-	-	-	-	-	-	0.00996115
Ascomycota	UDB039839	Unidentified sp. 5210_1744	85.56	-	0.0818666	-	-	-	-	-	-	-	-	-	-	0.00996115
Ascomycota	UDB035521	Unidentified sp. 5210_1746	93.36	-	-	-	-	-	-	-	0.124224	-	-	-	-	0.00996115
Basidiomycota	MN970521.1	Unidentified sp. 5210_1770	100	-	-	-	-	-	-	-	-	-	0.271003	-	-	0.00996115
Ascomycota	UDB026402	Unidentified sp. 5210_1813	83.8	-	-	-	-	-	-	-	-	-	-	-	0.0712758	0.00996115
Basidiomycota	UDB014192	Unidentified sp. 5210_1825	93.33	-	-	-	-	-	-	-	0.124224	-	-	-	-	0.00996115
Basidiomycota	UDB019725	Inocybe geophylla var. geophylla	99.66	-	-	-	-	-	-	0.167926	-	-	-	-	-	0.00996115
Ascomycota	UDB028015	Unidentified sp. 5210_1852	90.95	0.0701262	-	-	-	-	-	-	0.0621118	-	-	-	-	0.00996115
Ascomycota	UDB035474	Penicillium amagasakiense	98.39	-	0.0818666	-	-	-	-	-	-	-	-	-	-	0.00996115
Ascomycota	UDB019824	Unidentified sp. 5210_1909	79.03	-	-	-	-	-	-	-	-	1.0101	-	-	-	0.00996115
Ascomycota	UDB028259	Unidentified sp. 5210_1937	92.53	0.140252	-	-	-	-	-	-	-	-	-	-	-	0.00996115
Basidiomycota	UDB014156	Unidentified sp. 5210_1941	89.55	-	-	-	-	-	-	-	0.0621118	-	0.135501	-	-	0.00996115
Basidiomycota	UDB021782	Hygrophorus hypothejus	99.66	-	-	-	-	-	-	-	-	-	-	-	0.0712758	0.00996115
Zygomycota	UDB027345	Unidentified sp. 5210_2004	88.5	-	-	0.0439367	-	-	-	-	0.0621118	-	-	-	-	0.00996115
Basidiomycota	UDB037066	Hygrocybe conica	98.09	-	-	-	-	-	-	0.167926	-	-	-	-	-	0.00996115
Ascomycota	UDB0780971	Unidentified sp. 5210_2022	83.94	0.0701262	0.0409333	-	-	-	-	-	-	-	-	-	-	0.00996115
Ascomycota	UDB035324	Unidentified sp. 5210_2023	89.24	0.140252	-	-	-	-	-	-	-	-	-	-	-	0.00996115
Glomeromycota	UDB0780742	Unidentified sp. 5210_2025	92.54	-	-	0.0878735	-	-	-	-	-	-	-	-	-	0.00996115
Ascomycota	UDB026401	Unidentified sp. 5210_2038	87.45	-	0.0818666	-	-	-	-	-	-	-	-	-	-	0.00996115
Zygomycota	UDB028005	Unidentified sp. 5210_2086	90.8	-	-	-	-	-	-	-	0.124224	-	-	-	-	0.00996115
Basidiomycota	UDB013384	Unidentified sp. 5210_2136	82.12	0.140252	-	-	-	-	-	-	-	-	-	-	-	0.00996115
Basidiomycota	DQ873618	Unidentified sp. 5210_22	96	-	-	-	-	-	-	-	-	-	0.135501	-	-	0.00498058
Basidiomycota	UDB028389	Resinicium bicolor	100	-	0.0409333	-	-	-	-	-	-	-	-	-	-	0.00498058
Ascomycota	UDB031207	Helotiales sp. 5210_61	97.07	-	-	-	-	-	-	0.0839631	-	-	-	-	-	0.00498058
Basidiomycota	UDB038079	Unidentified sp. 5210_51	78.6	-	-	-	-	-	-	-	-	-	-	-	0.0356379	0.00498058
Ascomycota	KX222676	Unidentified sp. 5210_57	99	-	-	-	-	-	-	-	-	-	-	0.833333	-	0.00498058
Ascomycota	UDB026402	Unidentified sp. 5210_136	89.81	-	-	-	-	-	-	-	-	-	-	0.833333	-	0.00498058
Basidiomycota	OQ717847	Unidentified sp. 5210_86	95	0.0701262	-	-	-	-	-	-	-	-	-	-	-	0.00498058
Ascomycota	UDB0778877	Tapesia lividofusca	98.74	-	-	-	-	-	-	0.0839631	-	-	-	-	-	0.00498058
Ascomycota	UDB035046	Unidentified sp. 5210_97	79.3	-	-	-	-	-	-	-	-	-	0.135501	-	-	0.00498058
Ascomycota	UDB033201	Unidentified sp. 5210_134	76.69	-	-	-	-	-	-	-	-	-	-	-	0.0356379	0.00498058
Ascomycota	UDB035476	Microsphaeropsis centaureae	98.39	-	0.0409333	-	-	-	-	-	-	-	-	-	-	0.00498058
Basidiomycota	KP897258	Unidentified sp. 5210_163	100	-	-	0.0439367	-	-	-	-	-	-	-	-	-	0.00498058
Basidiomycota	UDB031480	Unidentified sp. 5210_127	87.75	-	-	-	-	-	-	0.0839631	-	-	-	-	-	0.00498058
Ascomycota	UDB034363	Unidentified sp. 5210_180	89.5	-	-	-	-	-	-	-	-	-	0.135501	-	-	0.00498058
Basidiomycota	UDB0778731	Unidentified sp. 5208_88	90.85	-	-	-	-	0.0365764	-	-	-	-	-	-	-	0.00498058
Ascomycota	UDB0780350	Unidentified sp. 5210_170	85.08	-	-	-	-	-	-	0.0839631	-	-	-	-	-	0.00498058
Ascomycota	MN902462	Unidentified sp. 5208_66	100	-	-	-	0.0220459	-	-	-	-	-	-	-	-	0.00498058
Ascomycota	UDB023354	Unidentified sp. 5210_183	82.38	0.0701262	-	-	-	-	-	-	-	-	-	-	-	0.00498058
Ascomycota	UDB025172	Helotiales sp. 5210_190	97.73	-	0.0409333	-	-	-	-	-	-	-	-	-	-	0.00498058
Chytridiomycota	UDB024272	Absconditella rubra	98.04	-	-	-	-	-	-	0.0839631	-	-	-	-	-	0.00498058
Basidiomycota	UDB033340	Typhula sp. 5210_179	95.45	0.0701262	-	-	-	-	-	-	-	-	-	-	-	0.00498058
Basidiomycota	UDB033350	Pterula multifida	99.04	-	-	-	-	-	-	-	-	-	-	-	0.0356379	0.00498058
Ascomycota	UDB0778289	Arachnopeziza sp. 5210_205	95.67	-	-	0.0439367	-	-	-	-	-	-	-	-	-	0.00498058
Ascomycota	UDB027816	Unidentified sp. 5210_221	84.09	-	-	-	-	-	-	-	-	0.505051	-	-	-	0.00498058
Ascomycota	UDB0778858	Unidentified sp. 5210_220	86.07	-	-	-	-	-	-	-	-	-	0.135501	-	-	0.00498058
Basidiomycota	UDB035194	Unidentified sp. 5210_257	76.45	-	-	-	-	-	-	0.0839631	-	-	-	-	-	0.00498058
Basidiomycota	MW238066	Unidentified sp. 5210_222	99	-	-	0.0439367	-	-	-	-	-	-	-	-	-	0.00498058
Ascomycota	UDB035053	Unidentified sp. 5210_264	80.99	-	-	-	-	-	-	-	0.0621118	-	-	-	-	0.00498058
Ascomycota	UDB027562	Neonectria sp. 5210_302	100	-	0.0409333	-	-	-	-	-	-	-	-	-	-	0.00498058
Ascomycota	UDB035504	Unidentified sp. 5210_270	83.72	-	-	0.0439367	-	-	-	-	-	-	-	-	-	0.00498058
Ascomycota	UDB035427	Unidentified sp. 5210_284	81.78	-	0.0409333	-	-	-	-	-	-	-	-	-	-	0.00498058
Ascomycota	UDB0778889	Mollisia sp. 5210_287	96.25	-	-	-	-	-	-	-	-	-	-	-	0.0356379	0.00498058
Basidiomycota	HF675446	Unidentified sp. 5210_253	99	-	-	-	-	-	-	-	-	-	0.135501	-	-	0.00498058
Ascomycota	UDB035297	Unidentified sp. 5210_280	74.3	-	0.0409333	-	-	-	-	-	-	-	-	-	-	0.00498058
Ascomycota	UDB020933	Unidentified sp. 5210_311	90.37	-	-	0.0439367	-	-	-	-	-	-	-	-	-	0.00498058
Ascomycota	UDB034965	Unidentified sp. 5210_300	88.52	0.0701262	-	-	-	-	-	-	-	-	-	-	-	0.00498058
Ascomycota	UDB035011	Unidentified sp. 5210_278	93.44	-	0.0409333	-	-	-	-	-	-	-	-	-	-	0.00498058
Ascomycota	UDB035293	Unidentified sp. 5210_323	81.99	-	0.0409333	-	-	-	-	-	-	-	-	-	-	0.00498058
Ascomycota	UDB023672	Unidentified sp. 5210_322	76.95	-	-	-	-	-	-	-	0.0621118	-	-	-	-	0.00498058
Ascomycota	UDB022877	Unidentified sp. 5210_290	78.07	0.0701262	-	-	-	-	-	-	-	-	-	-	-	0.00498058
Ascomycota	UDB016223	Unidentified sp. 5210_291	84.55	0.0701262	-	-	-	-	-	-	-	-	-	-	-	0.00498058
Ascomycota	UDB035391	Unidentified sp. 5210_268	78	-	-	-	-	-	-	-	-	0.505051	-	-	-	0.00498058
Ascomycota	UDB017618	Hygrocybe sp. 5208_98	96.15	-	-	-	-	0.0365764	-	-	-	-	-	-	-	0.00498058
Basidiomycota	UDB035639	Unidentified sp. 5210_289	93.18	-	0.0409333	-	-	-	-	-	-	-	-	-	-	0.00498058
Ascomycota	UDB035046	Unidentified sp. 5210_325	78.99	-	-	0.0439367	-	-	-	-	-	-	-	-	-	0.00498058
Ascomycota	UDB025606	Unidentified sp. 5210_357	78.63	-	-	-	-	-	-	0.0839631	-	-	-	-	-	0.00498058
Ascomycota	UDB0778318	Unidentified sp. 5210_416	83.7	-	0.0409333	-	-	-	-	-	-	-	-	-	-	0.00498058
Basidiomycota	MK627124	Unidentified sp. 5210_298	100	0.0701262	-	-	-	-	-	-	-	-	-	-	-	0.00498058
Basidiomycota	UDB016358	Sistotrema sp. 5210_304	95.31	-	-	-	-	-	-	0.0839631	-	-	-	-	-	0.00498058
Ascomycota	UDB020915	Unidentified sp. 5210_310	90.16	-	-	-	-	-	-	0.0839631	-	-	-	-	-	0.00498058
Ascomycota	UDB035504	Unidentified sp. 5210_324	79.77	0.0701262	-	-	-	-	-	-	-	-	-	-	-	0.00498058
Basidiomycota	UDB035194	Unidentified sp. 5210_378	74.8	-	-	-	-	-	-	0.0839631	-	-	-	-	-	0.00498058
Ascomycota	UDB034344	Ordus sp. 5210_321	95.19	-	-	-	-	-	-	0.0839631	-	-	-	-	-	0.00498058
Ascomycota	UDB028493	Hyphodiscus sp. 5210_335	95.87	0.0701262	-	-	-	-	-	-	-	-	-	-	-	0.00498058
Ascomycota	UDB015013	Unidentified sp. 5210_342	88.66	0.0701262	-	-	-	-	-	-	-	-	-	-	-	0.00498058
Ascomycota	UDB027635	Cladophialophora sp. 5210_400	98.12	-	0.0409333	-	-	-	-	-	-	-	-	-	-	0.00498058
Ascomycota	MT242010	Unidentified sp. 5208_39	100	-	-	-	0.0220459	-	-	-	-	-	-	-	-	0.00498058
Ascomycota	UDB0780759	Penicillium bialowiezense	100	-	0.0409333	-	-	-	-	-	-	-	-	-	-	0.00498058
Ascomycota	UDB034374	Unidentified sp. 5210_395	81.44	0.0701262	-	-	-	-	-	-	-	-	-	-	-	0.00498058
Ascomycota	UDB0754226	Hyphodiscus sp. 5210_472	95.9	-	-	-	-	-	-	-	-	-	0.135501	-	-	0.00498058
Ascomycota	UDB0780455	Unidentified sp. 5210_468	93.25	-	-	-	-	-	-	0.0839631	-	-	-	-	-	0.00498058
Ascomycota	UDB027628	Humaria sp. 5210_318	100	-	-	-	-	-	-	0.0839631	-	-	-	-	-	0.00498058
Basidiomycota	UDB0777971	Cortinarius bivelus	100	-	-	-	-	-	-	-	-	0.505051	-	-	-	0.00498058
Ascomycota	UDB031416	Unidentified sp. 5210_329	77.87	-	-	0.0439367	-	-	-	-	-	-	-	-	-	0.00498058
Basidiomycota	UDB0778159	Rhodonia placenta	100	-	-	-	-	-	-	-	0.0621118	-	-	-	-	0.00498058
Basidiomycota	UDB033340	Typhula sp. 5210_336	95.45	-	-	-	-	-	-	-	-	0.505051	-	-	-	0.00498058
Ascomycota	UDB0780454	Bryoria capillaris	99.59	-	0.0409333	-	-	-	-	-	-	-	-	-	-	0.00498058
Ascomycota	UDB017618	Hygrocybe sp. 5210_448	96.15	0.0701262	-	-	-	-	-	-	-	-	-	-	-	0.00498058
Ascomycota	UDB0780457	Unidentified sp. 5210_377	81.03	-	-	-	-	-	-	0.0839631	-	-	-	-	-	0.00498058
Basidiomycota	UDB028113	Itersonilia sp. 5210_352	96.34	-	0.0409333	-	-	-	-	-	-	-	-	-	-	0.00498058
Ascomycota	UDB035414	Unidentified sp. 5210_363	86.64	-	0.0409333	-	-	-	-	-	-	-	-	-	-	0.00498058
Basidiomycota	UDB016411	Athelopsis sp. 5210_365	97.02	-	-	0.0439367	-	-	-	-	-	-	-	-	-	0.00498058
Ascomycota	UDB017618	Hygrocybe sp. 5210_444	96.15	-	-	-	-	-	-	-	-	-	0.135501	-	-	0.00498058
Ascomycota	UDB028196	Capnodiales sp. 5210_374	98.87	-	-	0.0439367	-	-	-	-	-	-	-	-	-	0.00498058
Basidiomycota	UDB035142	Unidentified sp. 5210_382	79.78	-	-	0.0439367	-	-	-	-	-	-	-	-	-	0.00498058
Ascomycota	NR_120226	Phaeococcomyces eucalypti	99	-	-	-	-	0.0365764	-	-	-	-	-	-	-	0.00498058
Ascomycota	UDB027816	Unidentified sp. 5210_445	80	-	-	-	-	-	-	0.0839631	-	-	-	-	-	0.00498058
Basidiomycota	UDB035788	Heterobasidion parviporum	100	-	-	-	-	-	-	-	-	-	0.135501	-	-	0.00498058
Ascomycota	UDB034373	Unidentified sp. 5210_441	78.29	-	0.0409333	-	-	-	-	-	-	-	-	-	-	0.00498058
Ascomycota	MN902374	Unidentified sp. 5210_367	99	-	-	0.0439367	-	-	-	-	-	-	-	-	-	0.00498058
Ascomycota	UDB028324	Ochrocladosporium sp. 5210_453	94.38	0.0701262	-	-	-	-	-	-	-	-	-	-	-	0.00498058
Ascomycota	UDB026277	Xenopolyscytalum sp. 5210_573	94.17	0.0701262	-	-	-	-	-	-	-	-	-	-	-	0.00498058
Ascomycota	UDB035217	Unidentified sp. 5210_470	84	-	-	-	-	-	-	0.0839631	-	-	-	-	-	0.00498058
Basidiomycota	UDB035797	Unidentified sp. 5210_498	80.37	-	-	-	-	-	-	-	0.0621118	-	-	-	-	0.00498058
Ascomycota	UDB035520	Unidentified sp. 5210_394	84.79	-	-	-	-	-	-	0.0839631	-	-	-	-	-	0.00498058
Ascomycota	UDB035059	Unidentified sp. 5208_134	80	-	-	-	-	0.0365764	-	-	-	-	-	-	-	0.00498058
Ascomycota	UDB026069	Cladophialophora sp. 5210_438	98.15	-	-	-	-	-	-	-	0.0621118	-	-	-	-	0.00498058
Ascomycota	UDB0780755	Fusarium sp. 5210_410	99.61	0.0701262	-	-	-	-	-	-	-	-	-	-	-	0.00498058
Ascomycota	UDB022877	Unidentified sp. 5210_466	77.95	-	-	-	-	-	-	-	-	-	0.135501	-	-	0.00498058
Ascomycota	MH451639	Unidentified sp. 5210_419	99	-	0.0409333	-	-	-	-	-	-	-	-	-	-	0.00498058
Ascomycota	UDB0778922	Unidentified sp. 5210_551	91.6	0.0701262	-	-	-	-	-	-	-	-	-	-	-	0.00498058
Ascomycota	UDB035518	Scytalidium fulvum	98.18	-	-	0.0439367	-	-	-	-	-	-	-	-	-	0.00498058
Ascomycota	UDB003003	Lachnellula abietis	99.58	-	0.0409333	-	-	-	-	-	-	-	-	-	-	0.00498058
Ascomycota	UDB026401	Unidentified sp. 5210_379	91.87	0.0701262	-	-	-	-	-	-	-	-	-	-	-	0.00498058
Ascomycota	UDB035266	Unidentified sp. 5210_683	91.53	-	0.0409333	-	-	-	-	-	-	-	-	-	-	0.00498058
Ascomycota	UDB0778916	Unidentified sp. 5210_569	78.33	-	0.0409333	-	-	-	-	-	-	-	-	-	-	0.00498058
Ascomycota	UDB0780453	Icmadophila sp. 5208_158	94.55	-	-	-	-	0.0365764	-	-	-	-	-	-	-	0.00498058
Ascomycota	UDB035293	Unidentified sp. 5210_484	81.92	0.0701262	-	-	-	-	-	-	-	-	-	-	-	0.00498058
Ascomycota	UDB032140	Helotiales sp. 5210_555	97.48	-	0.0409333	-	-	-	-	-	-	-	-	-	-	0.00498058
Zygomycota	UDB035691	Unidentified sp. 5210_632	85.87	-	0.0409333	-	-	-	-	-	-	-	-	-	-	0.00498058
Basidiomycota	UDB031865	Botryobasidium subcoronatum	99.68	-	0.0409333	-	-	-	-	-	-	-	-	-	-	0.00498058
Ascomycota	UDB035418	Unidentified sp. 5210_526	88.1	-	0.0409333	-	-	-	-	-	-	-	-	-	-	0.00498058
Basidiomycota	UDB035639	Unidentified sp. 5210_543	80.07	-	-	-	-	-	-	-	0.0621118	-	-	-	-	0.00498058
Basidiomycota	UDB038143	Unidentified sp. 5210_640	73.42	-	-	-	-	-	-	0.0839631	-	-	-	-	-	0.00498058
Ascomycota	UDB035476	Microsphaeropsis sp. 5210_665	95.22	0.0701262	-	-	-	-	-	-	-	-	-	-	-	0.00498058
Basidiomycota	UDB039840	Unidentified sp. 5210_550	85.59	0.0701262	-	-	-	-	-	-	-	-	-	-	-	0.00498058
Zygomycota	UDB028184	Unidentified sp. 5210_661	91.47	-	-	-	-	-	-	0.0839631	-	-	-	-	-	0.00498058
Ascomycota	UDB035257	Unidentified sp. 5210_540	86.75	-	-	-	-	-	-	-	0.0621118	-	-	-	-	0.00498058
Ascomycota	UDB0754119	Urnula sp. 5210_589	95	-	0.0409333	-	-	-	-	-	-	-	-	-	-	0.00498058
Ascomycota	UDB035218	Unidentified sp. 5208_150	77.87	-	-	-	-	0.0365764	-	-	-	-	-	-	-	0.00498058
Ascomycota	UDB032797	Cordyceps militaris	100	-	0.0409333	-	-	-	-	-	-	-	-	-	-	0.00498058
Basidiomycota	KP887898	Unidentified sp. 5210_541	85	-	-	-	-	-	-	0.0839631	-	-	-	-	-	0.00498058
Basidiomycota	UDB016438	Unidentified sp. 5210_570	90.16	-	-	-	-	-	-	-	0.0621118	-	-	-	-	0.00498058
Ascomycota	UDB039714	Unidentified sp. 5210_697	80.37	-	-	0.0439367	-	-	-	-	-	-	-	-	-	0.00498058
Ascomycota	UDB022877	Unidentified sp. 5210_515	79.4	0.0701262	-	-	-	-	-	-	-	-	-	-	-	0.00498058
Basidiomycota	MN902792.1	Unidentified sp. 5210_577	99	-	-	-	-	-	-	-	0.0621118	-	-	-	-	0.00498058
Ascomycota	UDB0780355	Unidentified sp. 5210_700	82	-	-	-	-	-	-	-	-	-	0.135501	-	-	0.00498058
Ascomycota	UDB035239	Unidentified sp. 5210_582	88.1	-	0.0409333	-	-	-	-	-	-	-	-	-	-	0.00498058
Basidiomycota	UDB037495	Boletus edulis	100	-	-	-	-	-	-	0.0839631	-	-	-	-	-	0.00498058
Basidiomycota	UDB037878	Steccherinum fimbriatum	99.68	-	0.0409333	-	-	-	-	-	-	-	-	-	-	0.00498058
Basidiomycota	UDB035392	Unidentified sp. 5210_645	84.74	-	0.0409333	-	-	-	-	-	-	-	-	-	-	0.00498058
Ascomycota	UDB017618	Hygrocybe sp. 5210_707	96.15	0.0701262	-	-	-	-	-	-	-	-	-	-	-	0.00498058
Basidiomycota	UDB037702	Russula nauseosa	100	-	-	-	-	0.0365764	-	-	-	-	-	-	-	0.00498058
Basidiomycota	UDB0780181	Rhodotorula sp. 5210_627	100	-	-	-	-	-	-	0.0839631	-	-	-	-	-	0.00498058
Ascomycota	UDB0754106	Unidentified sp. 5210_825	81.45	-	0.0409333	-	-	-	-	-	-	-	-	-	-	0.00498058
Ascomycota	UDB035142	Unidentified sp. 5210_622	79.75	-	-	0.0439367	-	-	-	-	-	-	-	-	-	0.00498058
Zygomycota	UDB028005	Mortierella sp. 5210_655	94.78	0.0701262	-	-	-	-	-	-	-	-	-	-	-	0.00498058
Ascomycota	UDB035079	Unidentified sp. 5208_41	85.66	-	-	-	-	0.0365764	-	-	-	-	-	-	-	0.00498058
Ascomycota	MG925965.1	Unidentified sp. 5210_685	91	-	-	0.0439367	-	-	-	-	-	-	-	-	-	0.00498058
Ascomycota	UDB035397	Unidentified sp. 5210_763	81.01	-	0.0409333	-	-	-	-	-	-	-	-	-	-	0.00498058
Ascomycota	UDB0778428	Unidentified sp. 5210_776	92.89	0.0701262	-	-	-	-	-	-	-	-	-	-	-	0.00498058
Ascomycota	UDB035342	Unidentified sp. 5208_151	89.02	-	-	-	-	0.0365764	-	-	-	-	-	-	-	0.00498058
Ascomycota	UDB0778869	Hyaloscypha sp. 5210_817	97.48	-	-	-	-	-	-	-	-	-	0.135501	-	-	0.00498058
Ascomycota	UDB027583	Lecanicillium sp. 5210_848	100	-	-	-	-	-	-	-	0.0621118	-	-	-	-	0.00498058
Ascomycota	UDB0780743	Unidentified sp. 5210_866	83.58	-	-	0.0439367	-	-	-	-	-	-	-	-	-	0.00498058
Ascomycota	UDB0780453	Icmadophila sp. 5208_213	94.55	-	-	-	0.0220459	-	-	-	-	-	-	-	-	0.00498058
Ascomycota	UDB027816	Unidentified sp. 5210_669	81.68	-	-	-	-	-	-	-	0.0621118	-	-	-	-	0.00498058
Ascomycota	UDB027816	Unidentified sp. 5210_693	84.23	-	-	-	-	-	-	0.0839631	-	-	-	-	-	0.00498058
Ascomycota	UDB035461	Unidentified sp. 5210_855	92.41	-	-	-	-	-	-	-	-	-	-	-	0.0356379	0.00498058
Basidiomycota	UDB014180	Unidentified sp. 5210_974	91.84	-	-	-	-	-	-	-	-	-	0.135501	-	-	0.00498058
Ascomycota	UDB025796	Unidentified sp. 5210_757	92.59	-	0.0409333	-	-	-	-	-	-	-	-	-	-	0.00498058
Basidiomycota	UDB0754266	Unidentified sp. 5210_808	91.21	-	0.0409333	-	-	-	-	-	-	-	-	-	-	0.00498058
Ascomycota	UDB035427	Unidentified sp. 5210_839	80.08	-	-	-	-	-	-	0.0839631	-	-	-	-	-	0.00498058
Ascomycota	UDB0780678	Unidentified sp. 5210_844	92.92	-	-	-	-	-	-	-	0.0621118	-	-	-	-	0.00498058
Basidiomycota	UDB028488	Unidentified sp. 5210_895	90.34	-	-	-	-	-	-	-	-	-	0.135501	-	-	0.00498058
Ascomycota	UDB034371	Ciliolarina sp. 5210_1009	94.58	-	-	-	-	-	-	-	-	-	0.135501	-	-	0.00498058
Ascomycota	UDB023354	Unidentified sp. 5210_1310	90.53	-	0.0409333	-	-	-	-	-	-	-	-	-	-	0.00498058
Ascomycota	UDB035397	Unidentified sp. 5210_918	82.28	0.0701262	-	-	-	-	-	-	-	-	-	-	-	0.00498058
Ascomycota	UDB0778860	Hamatocanthoscypha sp. 5210_931	96.67	0.0701262	-	-	-	-	-	-	-	-	-	-	-	0.00498058
Ascomycota	UDB027680	Neonectria sp. 5210_971	96.11	0.0701262	-	-	-	-	-	-	-	-	-	-	-	0.00498058
Chytridiomycota	UDB013257	Odontia sp. 5210_764	100	-	-	-	-	-	-	-	0.0621118	-	-	-	-	0.00498058
Basidiomycota	UDB018515	Tomentella sp. 5210_854	99.37	-	-	-	-	-	-	0.0839631	-	-	-	-	-	0.00498058
Basidiomycota	UDB0778093	Sistotrema alboluteum	100	-	-	0.0439367	-	-	-	-	-	-	-	-	-	0.00498058
Basidiomycota	UDB031480	Unidentified sp. 5208_50	88	-	-	-	0.0220459	-	-	-	-	-	-	-	-	0.00498058
Ascomycota	UDB020935	Unidentified sp. 5210_1043	90.33	0.0701262	-	-	-	-	-	-	-	-	-	-	-	0.00498058
Basidiomycota	UDB037668	Coprinellus micaceus	100	-	-	-	-	-	-	-	0.0621118	-	-	-	-	0.00498058
Basidiomycota	UDB039771	Peniophora sp. 5210_1075	100	-	-	-	-	-	-	0.0839631	-	-	-	-	-	0.00498058
Basidiomycota	UDB038242	Trechispora verruculosa	99.67	-	0.0409333	-	-	-	-	-	-	-	-	-	-	0.00498058
Ascomycota	UDB003009	Unidentified sp. 5210_1612	77.36	0.0701262	-	-	-	-	-	-	-	-	-	-	-	0.00498058
Ascomycota	UDB0778495	Crocicreas sp. 5210_780	94.24	-	-	-	-	-	-	0.0839631	-	-	-	-	-	0.00498058
Basidiomycota	UDB039789	Chlorophyllum olivieri	99.66	0.0701262	-	-	-	-	-	-	-	-	-	-	-	0.00498058
Basidiomycota	UDB037361	Hemimycena sp. 5210_889	95.31	-	-	-	-	-	-	-	0.0621118	-	-	-	-	0.00498058
Basidiomycota	UDB036492	Unidentified sp. 5210_932	86	-	-	-	-	-	-	0.0839631	-	-	-	-	-	0.00498058
Chytridiomycota	KP897526.1	Unidentified sp. 5210_973	100	-	0.0409333	-	-	-	-	-	-	-	-	-	-	0.00498058
Basidiomycota	MT242267.1	Unidentified sp. 5208_196	100	-	-	-	-	0.0365764	-	-	-	-	-	-	-	0.00498058
Basidiomycota	UDB037566	Unidentified sp. 5208_397	88.26	-	-	-	0.0220459	-	-	-	-	-	-	-	-	0.00498058
Ascomycota	UDB034965	Rhytismatales sp. 5208_152	97.53	-	-	-	0.0220459	-	-	-	-	-	-	-	-	0.00498058
Ascomycota	UDB026402	Unidentified sp. 5210_1250	84.26	-	-	-	-	-	-	-	0.0621118	-	-	-	-	0.00498058
Ascomycota	UDB019824	Unidentified sp. 5210_1382	92.98	-	-	-	-	-	-	-	0.0621118	-	-	-	-	0.00498058
Basidiomycota	UDB013257	Odontia sp. 5210_878	100	-	-	0.0439367	-	-	-	-	-	-	-	-	-	0.00498058
Ascomycota	UDB028345	Candida sp. 5210_954	99.08	-	-	-	-	-	-	-	-	-	0.135501	-	-	0.00498058
Ascomycota	UDB035518	Unidentified sp. 5210_1234	88.43	-	0.0409333	-	-	-	-	-	-	-	-	-	-	0.00498058
Basidiomycota	UDB039404	Lactarius vietus	100	-	-	-	-	-	-	-	-	-	-	-	0.0356379	0.00498058
Ascomycota	UDB023797	Talaromyces sp. 5210_1672	97.74	0.0701262	-	-	-	-	-	-	-	-	-	-	-	0.00498058
Ascomycota	UDB027816	Unidentified sp. 5210_905	81.61	-	-	-	-	-	-	-	-	0.505051	-	-	-	0.00498058
Ascomycota	UDB035218	Arachniotus sp. 5210_937	96.25	-	0.0409333	-	-	-	-	-	-	-	-	-	-	0.00498058
Basidiomycota	UDB003327	Tomentella sp. 5210_1064	95.57	-	-	-	-	-	-	-	0.0621118	-	-	-	-	0.00498058
Ascomycota	UDB035457	Unidentified sp. 5210_1072	89.27	-	0.0409333	-	-	-	-	-	-	-	-	-	-	0.00498058
Basidiomycota	MT496881.1	Unidentified sp. 5210_1088	99	-	-	-	-	-	-	0.0839631	-	-	-	-	-	0.00498058
Ascomycota	UDB0780457	Unidentified sp. 5210_1144	81.71	-	-	-	-	-	-	0.0839631	-	-	-	-	-	0.00498058
Ascomycota	UDB028052	Unidentified sp. 5210_1224	83.78	-	0.0409333	-	-	-	-	-	-	-	-	-	-	0.00498058
Basidiomycota	UDB037962	Exidia glandulosa	100	0.0701262	-	-	-	-	-	-	-	-	-	-	-	0.00498058
Ascomycota	UDB003114	Unidentified sp. 5210_1580	76.83	-	-	-	-	-	-	-	-	-	0.135501	-	-	0.00498058
Ascomycota	UDB0778487	Lanzia equiseti	99.58	-	-	0.0439367	-	-	-	-	-	-	-	-	-	0.00498058
Basidiomycota	UDB013257	Odontia sp. 5210_1673	100	-	-	-	-	-	-	-	-	-	0.135501	-	-	0.00498058
Zygomycota	UDB028184	Unidentified sp. 5210_2012	91.19	-	-	-	-	-	-	-	0.0621118	-	-	-	-	0.00498058
Ascomycota	UDB0778311	Unidentified sp. 5210_992	85.55	0.0701262	-	-	-	-	-	-	-	-	-	-	-	0.00498058
Ascomycota	UDB035088	Unidentified sp. 5210_1094	90.04	-	0.0409333	-	-	-	-	-	-	-	-	-	-	0.00498058
Ascomycota	UDB035271	Helicomyces torquatus	100	-	-	-	-	-	-	-	-	-	-	-	0.0356379	0.00498058
Basidiomycota	UDB024251	Unidentified sp. 5210_1168	84.1	-	-	0.0439367	-	-	-	-	-	-	-	-	-	0.00498058
Ascomycota	UDB035059	Unidentified sp. 5210_1186	80.54	-	0.0409333	-	-	-	-	-	-	-	-	-	-	0.00498058
Basidiomycota	UDB0754284	Unidentified sp. 5210_1205	72.9	-	-	-	-	-	-	-	-	0.505051	-	-	-	0.00498058
Ascomycota	UDB027816	Unidentified sp. 5210_1287	80.74	-	-	-	-	-	-	0.0839631	-	-	-	-	-	0.00498058
Ascomycota	UDB017812	Unidentified sp. 5210_1479	84.49	-	-	-	-	-	-	-	0.0621118	-	-	-	-	0.00498058
Zygomycota	UDB035237	Unidentified sp. 5210_1606	83.85	-	-	-	-	-	-	-	-	-	0.135501	-	-	0.00498058
Ascomycota	UDB0780457	Unidentified sp. 5210_1828	80.78	-	0.0409333	-	-	-	-	-	-	-	-	-	-	0.00498058
Zygomycota	UDB031077	Unidentified sp. 5210_2143	92.98	-	-	-	-	-	-	-	-	-	0.135501	-	-	0.00498058
Ascomycota	UDB035079	Unidentified sp. 5210_2199	84.06	-	-	-	-	-	-	-	-	-	0.135501	-	-	0.00498058
Ascomycota	UDB026402	Archaeorhizomyces sp. 5210_1151	96.23	-	-	-	-	-	-	-	-	0.505051	-	-	-	0.00498058
Basidiomycota	UDB035392	Unidentified sp. 5210_1356	92.43	-	0.0409333	-	-	-	-	-	-	-	-	-	-	0.00498058
Basidiomycota	UDB024251	Unidentified sp. 5210_1368	81.02	-	-	-	-	-	-	-	-	-	-	-	0.0356379	0.00498058
Ascomycota	UDB035439	Unidentified sp. 5210_1375	86.49	-	0.0409333	-	-	-	-	-	-	-	-	-	-	0.00498058
Ascomycota	UDB035038	Unidentified sp. 5210_1383	79.7	-	-	0.0439367	-	-	-	-	-	-	-	-	-	0.00498058
Ascomycota	UDB016230	Unidentified sp. 5210_1386	87.76	0.0701262	-	-	-	-	-	-	-	-	-	-	-	0.00498058
Ascomycota	UDB023807	Unidentified sp. 5210_1398	93.77	-	0.0409333	-	-	-	-	-	-	-	-	-	-	0.00498058
Ascomycota	LC206086.1	Unidentified sp. 5210_1434	100	-	-	-	-	-	-	0.0839631	-	-	-	-	-	0.00498058
Ascomycota	UDB0779019	Calcarisporium sp. 5210_1442	96.32	-	0.0409333	-	-	-	-	-	-	-	-	-	-	0.00498058
Ascomycota	UDB026053	Unidentified sp. 5210_1547	89.17	-	-	-	-	-	-	0.0839631	-	-	-	-	-	0.00498058
Ascomycota	UDB028493	Unidentified sp. 5210_1574	90.91	-	-	-	-	-	-	-	0.0621118	-	-	-	-	0.00498058
Zygomycota	UDB027923	Unidentified sp. 5210_1584	82.3	-	-	-	-	-	-	-	0.0621118	-	-	-	-	0.00498058
Zygomycota	UDB028434	Unidentified sp. 5210_1589	81.72	-	0.0409333	-	-	-	-	-	-	-	-	-	-	0.00498058
Basidiomycota	UDB037749	Unidentified sp. 5210_2068	74.92	0.0701262	-	-	-	-	-	-	-	-	-	-	-	0.00498058
Basidiomycota	UDB031080	Entoloma rhodocylix	100	-	-	0.0439367	-	-	-	-	-	-	-	-	-	0.00498058
Ascomycota	JQ044439	Leptosphaeria sp. 5208_64	97	-	-	-	0.0220459	-	-	-	-	-	-	-	-	0.00498058
Ascomycota	UDB035129	Unidentified sp. 5208_254	91.27	-	-	-	-	0.0365764	-	-	-	-	-	-	-	0.00498058
Ascomycota	UDB022995	Unidentified sp. 5208_339	81.1	-	-	-	-	0.0365764	-	-	-	-	-	-	-	0.00498058
Glomeromycota	UDB028184	Umbelopsis sp. 5210_1456	94.34	-	0.0409333	-	-	-	-	-	-	-	-	-	-	0.00498058
Ascomycota	UDB027816	Unidentified sp. 5210_1495	78.79	-	0.0409333	-	-	-	-	-	-	-	-	-	-	0.00498058
Ascomycota	UDB035414	Unidentified sp. 5210_1502	89.15	0.0701262	-	-	-	-	-	-	-	-	-	-	-	0.00498058
Basidiomycota	UDB025228	Unidentified sp. 5210_1551	93.75	-	-	-	-	-	-	-	-	-	0.135501	-	-	0.00498058
Basidiomycota	UDB023759	Xerocomellus cisalpinus	99.72	0.0701262	-	-	-	-	-	-	-	-	-	-	-	0.00498058
Ascomycota	UDB028052	Unidentified sp. 5210_1572	82.31	-	0.0409333	-	-	-	-	-	-	-	-	-	-	0.00498058
Ascomycota	UDB015768	Sarcosomataceae sp. 5210_1576	95	-	0.0409333	-	-	-	-	-	-	-	-	-	-	0.00498058
Ascomycota	UDB035120	Unidentified sp. 5210_1586	89.75	0.0701262	-	-	-	-	-	-	-	-	-	-	-	0.00498058
Basidiomycota	UDB0780334	Unidentified sp. 5210_1610	75.9	-	0.0409333	-	-	-	-	-	-	-	-	-	-	0.00498058
Zygomycota	UDB035295	Mucor inaequisporus f. kaki	100	-	0.0409333	-	-	-	-	-	-	-	-	-	-	0.00498058
Basidiomycota	LS450278.1	Unidentified sp. 5210_1641	100	-	-	-	-	-	-	0.0839631	-	-	-	-	-	0.00498058
Ascomycota	UDB0778522	Calycellina fagina	100	-	0.0409333	-	-	-	-	-	-	-	-	-	-	0.00498058
Ascomycota	UDB035315	Unidentified sp. 5210_1689	91.39	-	-	-	-	-	-	-	0.0621118	-	-	-	-	0.00498058
Basidiomycota	UDB028113	Unidentified sp. 5210_1704	73.82	0.0701262	-	-	-	-	-	-	-	-	-	-	-	0.00498058
Ascomycota	UDB0778185	Unidentified sp. 5210_1784	92.5	-	-	-	-	-	-	0.0839631	-	-	-	-	-	0.00498058
Ascomycota	UDB035258	Unidentified sp. 5210_1834	82.94	-	-	-	-	-	-	-	-	-	0.135501	-	-	0.00498058
Ascomycota	UDB026395	Unidentified sp. 5210_2111	93.78	-	-	-	-	-	-	-	0.0621118	-	-	-	-	0.00498058
Ascomycota	UDB027635	Cladophialophora sp. 5210_2112	94.78	-	-	-	-	-	-	0.0839631	-	-	-	-	-	0.00498058
Ascomycota	UDB024497	Unidentified sp. 5210_2213	89.86	-	0.0409333	-	-	-	-	-	-	-	-	-	-	0.00498058
Ascomycota	MN902927.1	Unidentified sp. 5210_2235	100	-	0.0409333	-	-	-	-	-	-	-	-	-	-	0.00498058
Basidiomycota	UDB039357	Lactarius rufus	100	-	-	-	0.0220459	-	-	-	-	-	-	-	-	0.00498058
Ascomycota	UDB027635	Unidentified sp. 5208_653	78.7	-	-	-	0.0220459	-	-	-	-	-	-	-	-	0.00498058
Ascomycota	UDB035142	Unidentified sp. 5208_408	79.75	-	-	-	0.0220459	-	-	-	-	-	-	-	-	0.00498058
Ascomycota	UDB027816	Unidentified sp. 5208_671	80.3	-	-	-	-	0.0365764	-	-	-	-	-	-	-	0.00498058
Basidiomycota	UDB0754061	Sistotrema sp. 5208_1371	94.7	-	-	-	0.0220459	-	-	-	-	-	-	-	-	0.00498058
Basidiomycota	UDB037418	Unidentified sp. 5210_1722	82.1	-	-	0.0439367	-	-	-	-	-	-	-	-	-	0.00498058
Ascomycota	MN902872.1	Unidentified sp. 5210_1724	100	-	-	-	-	-	-	-	-	-	-	0.833333	-	0.00498058
Basidiomycota	UDB0780506	Cylindrobasidium sp. 5210_1748	94.03	-	0.0409333	-	-	-	-	-	-	-	-	-	-	0.00498058
Basidiomycota	UDB013307	Unidentified sp. 5210_1750	93.33	-	-	-	-	-	-	0.0839631	-	-	-	-	-	0.00498058
Basidiomycota	OP467245.1	Unidentified sp. 5210_1754	100	0.0701262	-	-	-	-	-	-	-	-	-	-	-	0.00498058
Ascomycota	UDB035157	Unidentified sp. 5210_1757	91.89	-	-	0.0439367	-	-	-	-	-	-	-	-	-	0.00498058
Ascomycota	UDB0780350	Unidentified sp. 5210_1764	83.46	0.0701262	-	-	-	-	-	-	-	-	-	-	-	0.00498058
Ascomycota	UDB023354	Unidentified sp. 5210_1774	81.85	-	-	-	-	-	-	-	0.0621118	-	-	-	-	0.00498058
Ascomycota	UDB019762	Unidentified sp. 5210_1778	89.49	-	-	-	-	-	-	-	0.0621118	-	-	-	-	0.00498058
Basidiomycota	UDB039387	Lactarius mammosus	100	-	-	-	-	-	-	-	-	-	-	0.833333	-	0.00498058
Basidiomycota	UDB013257	Odontia sp. 5210_1807	100	0.0701262	-	-	-	-	-	-	-	-	-	-	-	0.00498058
Ascomycota	UDB0778878	Unidentified sp. 5210_1826	81.56	-	-	-	-	-	-	0.0839631	-	-	-	-	-	0.00498058
Basidiomycota	KX165535.1	Unidentified sp. 5210_1896	99	-	0.0409333	-	-	-	-	-	-	-	-	-	-	0.00498058
Ascomycota	UDB035513	Unidentified sp. 5210_1925	84.06	0.0701262	-	-	-	-	-	-	-	-	-	-	-	0.00498058
Ascomycota	UDB027816	Unidentified sp. 5210_1932	81.99	-	-	-	-	-	-	-	-	0.505051	-	-	-	0.00498058
Zygomycota	UDB035283	Calcarisporiella sp. 5210_2001	95.12	-	-	-	-	-	-	-	-	-	0.135501	-	-	0.00498058
Basidiomycota	UDB024328	Kauffmania sp. 5210_2030	96.3	-	-	-	-	-	-	-	-	-	-	-	0.0356379	0.00498058
Ascomycota	UDB0778492	Unidentified sp. 5210_2057	85	0.0701262	-	-	-	-	-	-	-	-	-	-	-	0.00498058
Basidiomycota	UDB019770	Unidentified sp. 5210_2058	84.08	-	0.0409333	-	-	-	-	-	-	-	-	-	-	0.00498058
Basidiomycota	UDB015291	Inocybe rufoalba	99.64	-	0.0409333	-	-	-	-	-	-	-	-	-	-	0.00498058
Ascomycota	UDB0780346	Unidentified sp. 5210_2106	82.22	-	-	-	-	-	-	-	-	-	0.135501	-	-	0.00498058
Ascomycota	UDB035239	Unidentified sp. 5210_2121	86.85	0.0701262	-	-	-	-	-	-	-	-	-	-	-	0.00498058
Basidiomycota	UDB0780501	Vuilleminia sp. 5210_2123	94.43	-	0.0409333	-	-	-	-	-	-	-	-	-	-	0.00498058
Basidiomycota	UDB013257	Odontia sp. 5210_2138	100	-	-	-	-	-	-	-	-	-	0.135501	-	-	0.00498058
Ascomycota	UDB035409	Unidentified sp. 5210_2152	89.92	-	0.0409333	-	-	-	-	-	-	-	-	-	-	0.00498058
