# Supplementary material for: Biogeography of Fungal Communities Associated with Pinus sylvestris L. and Picea abies (L.) H. Karst. along the Latitudinal Gradient in Europe
Source: J Fungi (Basel). 2023 Aug 6;9(8):829. doi: 10.3390/jof9080829 (PMC10455207; doi:10.3390/jof9080829)
Supplement: Supplementary file 1 [file jof-09-00829-s001.zip › Supplementary tableS2.xlsx]

## Sheet: Needle
Relative abundance of fungal OTUs sequenced from needle samples of Picea abies.
				1	2	3	4	5	6	7	8	9	10	11	12
Phylum	Reference number	OTUs	Similarity, %	Slovakia, %	Poland, %	Poland, %	Lithuania, %	Lithuania, %	Latvia, %	Estonia, %	Finland, %	Finland, %	Finland, %	Finland, %	Finland, %	All, %
Ascomycota	MK762617	Sydowia polyspora	100	6.79916	98.7187	0.917431	-	-	2.01038	2.38095	1.78716	15.3494	1.92837	0.389105	-	49.6633
Ascomycota	LR876918	Unidentified sp. 5210_7	100	3.66109	0.0680349	5.61927	-	-	2.26978	6.08466	2.1121	1.60367	10.1928	9.33852	6.25	1.78847
Basidiomycota	MH859536	Unidentified sp. 5210_64	99	0.41841	-	2.52294	-	-	0.129702	-	0.0812348	30.126	0.0918274	1.16732	-	1.63391
Ascomycota	UDB023354	Epithamnolia xanthoriae	98.32	-	-	-	-	-	18.9364	-	0.0812348	-	-	-	-	1.61735
Basidiomycota	KT275603	Tomentella sp. 5210_8	99	1.15063	0.0340175	3.55505	-	-	2.01038	4.7619	3.33063	2.06186	5.41781	10.5058	-	1.31928
Ascomycota	ON963481	Leptodontidium sp. 5210_31	99	-	-	-	-	-	-	-	0.324939	-	20.4775	0.389105	-	1.25856
Ascomycota	KM390761	Unidentified sp. 5210_37	100	0.83682	0.0680349	5.38991	-	-	1.10246	4.2328	3.24939	1.26002	0.918274	18.677	-	1.12056
Ascomycota	UDB024192	Unidentified sp. 5210_114	79.77	-	-	2.63761	-	-	2.01038	-	2.1121	12.4857	0.183655	-	-	1.05432
Ascomycota	UDB035164	Unidentified sp. 5210_125	81.13	-	-	0.114679	-	-	10.8949	-	-	-	-	-	-	0.932877
Ascomycota	UDB0780764	Alternaria alternata	100	1.04603	0.53294	2.75229	-	-	2.52918	1.32275	0.812348	0.801833	0.367309	7.393	-	0.910797
Ascomycota	UDB035504	Unidentified sp. 5208_209	79.77	-	-	-	4.96454	8.6747	-	-	-	-	-	-	-	0.910797
Ascomycota	KU059580	Suillus luteus	99	3.24268	-	3.7844	-	-	0.0648508	0.26455	3.57433	0.114548	4.40771	-	-	0.877677
Ascomycota	KP897305	Unidentified sp. 5210_12	100	9.20502	-	-	-	-	0.129702	9.25926	0.324939	-	1.10193	0.77821	-	0.789357
Ascomycota	UDB022758	Unidentified sp. 5210_62	80.39	-	-	0.344037	-	-	-	-	9.66694	-	0.183655	-	-	0.684478
Basidiomycota	UDB031480	Unidentified sp. 5210_111	88	2.61506	-	0.573394	-	-	3.37224	-	0.974817	0.687285	0.918274	0.77821	-	0.618238
Ascomycota	UDB035059	Unidentified sp. 5210_34	88.62	1.56904	-	0.344037	-	-	4.53956	3.43915	0.243704	-	-	1.16732	-	0.590638
Ascomycota	UDB035063	Unidentified sp. 5210_52	83.33	0.941423	0.0340175	7.68349	-	-	0.453956	-	0.243704	-	1.65289	-	-	0.590638
Ascomycota	UDB027816	Unidentified sp. 5210_81	82.64	1.46444	-	4.01376	-	-	1.81582	-	1.6247	0.114548	0.459137	-	-	0.568558
Ascomycota	MN904075	Unidentified sp. 5210_43	93	0.104603	-	1.83486	-	-	0.324254	-	1.94963	3.09278	2.11203	0.389105	6.25	0.540958
Basidiomycota	UDB035797	Unidentified sp. 5210_112	81.27	-	-	0.114679	-	-	5.90143	-	0.16247	-	0.275482	-	6.25	0.540958
Ascomycota	MG679813	Russula badia	100	0.209205	-	1.03211	-	-	2.01038	-	2.84322	0.572738	0.550964	-	-	0.485758
Ascomycota	MT635288	Cladosporium herbarum	100	-	-	-	2.60047	4.57831	-	-	-	-	-	-	-	0.480238
Basidiomycota	MT241972	Unidentified sp. 5208_50	100	-	-	-	0.945626	5	-	-	-	-	-	-	-	0.480238
Basidiomycota	UDB0778969	Ganoderma applanatum	100	-	-	-	-	-	0.194553	-	-	8.59107	0.550964	-	-	0.463679
Ascomycota	UDB035297	Unidentified sp. 5210_280	74.3	-	-	-	-	-	5.44747	-	-	-	-	-	-	0.463679
Ascomycota	UDB027816	Unidentified sp. 5210_100	82.1	2.19665	-	2.29358	-	-	0.77821	-	1.29976	-	0.918274	1.16732	-	0.452639
Ascomycota	KP897193	Unidentified sp. 5208_41	100	-	-	-	-	4.63855	-	-	-	-	-	-	-	0.425039
Ascomycota	UDB035520	Unidentified sp. 5208_93	85.17	-	-	-	-	4.57831	-	-	-	-	-	-	-	0.419519
Ascomycota	KP400571	Cyphellophora sessilis	100	-	-	-	3.78251	3.43373	-	-	-	-	-	-	-	0.402959
Ascomycota	UDB035079	Unidentified sp. 5210_101	85.66	-	-	5.04587	-	-	0.259403	-	0.0812348	-	2.11203	-	-	0.397439
Ascomycota	OW839195	Unidentified sp. 5208_37	99	-	-	-	0.945626	4.09639	-	-	-	-	-	-	-	0.397439
Ascomycota	UDB0780350	Unidentified sp. 5210_170	85.08	0.627615	-	0.802752	-	-	0.0648508	-	4.06174	-	-	-	-	0.353279
Ascomycota	KX909205	Unidentified sp. 5208_82	99	-	-	-	11.1111	0.542169	-	-	-	-	-	-	-	0.309119
Ascomycota	MT595563	Cladophialophora sp. 5210_29	99	-	-	-	-	-	-	-	-	-	5.05051	-	-	0.303599
Ascomycota	UDB025606	Unidentified sp. 5210_46	79.25	0.104603	-	0.229358	-	-	0.0648508	-	3.4931	0.114548	0.275482	1.16732	6.25	0.303599
Basidiomycota	UDB027448	Vishniacozyma sp. 5210_94	99.57	1.35983	0.0453566	0.114679	-	-	0.77821	2.38095	0.324939	1.03093	0.183655	0.389105	-	0.303599
Ascomycota	KP400572	Chaetothyriales sp. 5208_15	100	-	-	-	0.70922	3.13253	-	-	-	-	-	-	-	0.303599
Ascomycota	KX220811	Unidentified sp. 5208_55	98	-	-	-	0.236407	3.25301	-	-	-	-	-	-	-	0.303599
Ascomycota	MN903565	Unidentified sp. 5210_20	98	0.104603	-	1.49083	-	-	0.259403	-	1.54346	0.687285	1.0101	-	-	0.298079
Ascomycota	UDB028437	Coniothyrium olivaceum	100	1.77824	0.0113392	0.573394	-	-	0.453956	2.91005	0.243704	0.114548	0.734619	-	-	0.292559
Ascomycota	MT561396	Microsphaeropsis olivacea	100	-	-	-	0.236407	3.01205	-	-	-	-	-	-	-	0.281519
Ascomycota	UDB035046	Unidentified sp. 5210_218	81.89	3.45188	-	1.72018	-	-	0.129702	-	-	-	0.0918274	-	-	0.281519
Ascomycota	MH248043	Archaeorhizomyces sp. 5208_0	100	-	-	-	10.6383	0.180723	-	-	-	-	-	-	-	0.264959
Basidiomycota	UDB0778695	Malassezia sp. 5210_132	99.74	-	-	-	-	-	0.324254	4.49735	1.21852	0.45819	0.642792	-	-	0.264959
Ascomycota	NR_137946	Trichomerium sp. 5208_23	97	-	-	-	4.25532	1.74699	-	-	-	-	-	-	-	0.259439
Ascomycota	UDB0780457	Unidentified sp. 5210_122	84	-	-	-	-	-	0.648508	-	0.649878	0.91638	1.74472	0.389105	-	0.253919
Basidiomycota	UDB033340	Typhula sp. 5210_336	95.45	-	-	0.229358	-	-	2.72374	-	-	-	-	-	-	0.242879
Ascomycota	UDB035654	Aureobasidium pullulans	100	1.04603	0.0680349	0.114679	-	-	0.0648508	0.529101	0.0812348	-	2.0202	-	-	0.237359
Ascomycota	UDB020934	Trichomerium sp. 5210_115	94.8	0.313808	-	4.01376	-	-	0.259403	-	0.0812348	-	-	-	-	0.237359
Ascomycota	UDB035063	Unidentified sp. 5208_203	82.8	-	-	-	2.83688	1.86747	-	-	-	-	-	-	-	0.237359
Ascomycota	UDB0780454	Unidentified sp. 5210_33	89.16	0.104603	-	0.458716	-	-	0.583658	-	1.94963	-	0.275482	0.389105	-	0.231839
Ascomycota	UDB035100	Diplodia agrifolia	99.21	4.39331	-	-	-	-	-	-	-	-	-	-	-	0.231839
Ascomycota	KX287273	Acrodontium luzulae	100	0.732218	-	0.229358	-	-	0.518807	1.85185	1.13729	0.114548	0.0918274	0.389105	-	0.226319
Basidiomycota	UDB031480	Unidentified sp. 5210_127	87.75	0.41841	-	0.458716	-	-	0.518807	-	0.243704	-	1.92837	-	-	0.220799
Ascomycota	UDB035382	Botrytis allii	100	0.83682	0.0113392	0.458716	-	-	0.0648508	1.5873	0.0812348	0.114548	0.918274	2.72374	-	0.215279
Ascomycota	UDB034344	Ordus sp. 5208_83	95.19	-	-	-	0.70922	2.16867	-	-	-	-	-	-	-	0.215279
Ascomycota	MT265865	Unidentified sp. 5210_160	100	-	-	0.573394	-	-	0.0648508	-	2.59951	-	-	-	-	0.209759
Ascomycota	KY003236	Rhizosphaera kalkhoffii	100	-	-	-	3.5461	1.38554	-	-	-	-	-	-	-	0.209759
Ascomycota	UDB023354	Unidentified sp. 5208_237	91.32	-	-	-	0.236407	2.22892	-	-	-	-	-	-	-	0.209759
Ascomycota	UDB035230	Unidentified sp. 5210_507	90.53	-	-	-	-	-	0.194553	-	-	2.74914	1.0101	-	-	0.209759
Ascomycota	UDB035053	Unidentified sp. 5210_56	76.98	1.88285	-	-	-	-	-	4.2328	-	-	0.275482	-	-	0.204239
Ascomycota	UDB022974	Unidentified sp. 5210_148	79.45	3.34728	-	-	-	-	-	1.0582	-	-	-	-	-	0.198719
Basidiomycota	UDB0780181	Unidentified sp. 5210_168	81.85	0.523013	-	0.458716	-	-	0.324254	0.26455	0.649878	-	1.0101	0.77821	-	0.198719
Ascomycota	UDB033201	Unidentified sp. 5210_134	76.69	0.41841	-	-	-	-	1.88067	0.26455	-	-	0.0918274	-	-	0.193199
Ascomycota	UDB023354	Unidentified sp. 5210_186	91.32	-	-	3.55505	-	-	0.0648508	-	0.16247	-	-	-	-	0.187679
Ascomycota	UDB035264	Unidentified sp. 5210_147	82.86	0.209205	-	0.344037	-	-	0.389105	-	1.38099	-	0.459137	-	-	0.182159
Ascomycota	UDB035504	Unidentified sp. 5210_324	79.77	-	-	0.458716	-	-	1.10246	-	0.487409	0.229095	0.367309	-	-	0.182159
Basidiomycota	UDB0780325	Polyporus tuberaster	99.66	-	-	-	-	-	-	8.46561	-	-	-	-	-	0.176639
Ascomycota	UDB035258	Potebniamyces gallicola	99.58	0.209205	0.27214	0.114679	-	-	0.0648508	-	0.0812348	0.229095	-	-	-	0.171119
Ascomycota	UDB035120	Unidentified sp. 5208_194	75.67	-	-	-	-	1.86747	-	-	-	-	-	-	-	0.171119
Ascomycota	UDB035451	Unidentified sp. 5210_620	90.76	-	-	-	-	-	2.01038	-	-	-	-	-	-	0.171119
Ascomycota	ON963184	Unidentified sp. 5210_108	97	-	-	0.573394	-	-	0.194553	0.529101	1.21852	0.114548	0.367309	-	-	0.165599
Ascomycota	MN902728	Unidentified sp. 5208_80	100	-	-	-	2.83688	1.08434	-	-	-	-	-	-	-	0.165599
Basidiomycota	UDB035788	Heterobasidion parviporum	100	-	-	-	-	-	-	-	2.27457	-	0.183655	-	-	0.165599
Basidiomycota	UDB025726	Unidentified sp. 5210_176	92.73	0.313808	-	0.458716	-	-	0.129702	0.529101	1.05605	-	0.0918274	1.55642	-	0.160079
Ascomycota	NR_164238	Tristratiperidium sp. 5208_61	97	-	-	-	-	1.68675	-	-	-	-	-	-	-	0.15456
Basidiomycota	UDB031480	Unidentified sp. 5210_137	89.37	1.67364	-	-	-	-	0.0648508	-	0.16247	0.343643	0.367309	0.389105	-	0.14904
Ascomycota	ON963139	Rhizoctonia solani	100	0.209205	-	-	-	-	-	0.26455	1.05605	0.687285	0.275482	0.389105	-	0.14352
Basidiomycota	KP888090	Unidentified sp. 5208_125	100	-	-	-	0.472813	1.44578	-	-	-	-	-	-	-	0.14352
Ascomycota	UDB017618	Hygrocybe sp. 5210_150	96.15	-	-	-	-	-	-	-	2.03087	-	-	-	-	0.138
Ascomycota	UDB034344	Ordus sp. 5210_321	95.19	0.732218	-	1.94954	-	-	-	-	0.0812348	-	-	-	-	0.138
Ascomycota	UDB035266	Unidentified sp. 5210_368	90.4	-	-	-	-	-	-	6.61376	-	-	-	-	-	0.138
Basidiomycota	KM390761	Unidentified sp. 5210_24	100	1.46444	-	-	-	-	0.648508	-	-	-	-	-	-	0.13248
Ascomycota	KX133008	Scoliciosporum umbrinum	100	-	-	-	1.18203	1.14458	-	-	-	-	-	-	-	0.13248
Ascomycota	UDB0780239	Unidentified sp. 5210_274	91.15	-	0.0113392	-	-	-	0.129702	-	0.16247	-	1.65289	-	-	0.12696
Ascomycota	UDB035239	Unidentified sp. 5208_131	89.76	-	-	-	3.78251	0.421687	-	-	-	-	-	-	-	0.12696
Ascomycota	UDB0780457	Unidentified sp. 5210_109	83.33	0.627615	-	0.344037	-	-	0.129702	0.529101	0.406174	0.229095	0.183655	-	-	0.12144
Ascomycota	MN902396	Unidentified sp. 5208_72	100	-	-	-	0.472813	1.20482	-	-	-	-	-	-	-	0.12144
Basidiomycota	UDB0780772	Unidentified sp. 5210_216	73.36	0.313808	-	-	-	-	0.259403	-	0.568643	0.45819	0.183655	0.77821	-	0.12144
Ascomycota	UDB022723	Unidentified sp. 5210_584	86.4	-	-	0.229358	-	-	-	-	1.6247	-	-	-	-	0.12144
Ascomycota	UDB035485	Unidentified sp. 5210_59	89.17	-	-	0.114679	-	-	-	-	0.324939	0.572738	0.918274	0.389105	-	0.11592
Ascomycota	UDB027816	Unidentified sp. 5210_76	78.34	-	-	1.83486	-	-	0.259403	-	0.0812348	-	-	-	-	0.11592
Basidiomycota	KP887932	Unidentified sp. 5208_13	95	-	-	-	0.70922	1.08434	-	-	-	-	-	-	-	0.11592
Ascomycota	UDB035046	Unidentified sp. 5208_236	79.77	-	-	-	-	1.26506	-	-	-	-	-	-	-	0.11592
Basidiomycota	UDB016358	Sistotrema sp. 5210_304	95.31	0.209205	0.0113392	0.917431	-	-	0.518807	-	0.16247	-	-	-	-	0.11592
Ascomycota	MG828280	Unidentified sp. 5210_5	83	0.104603	-	0.114679	-	-	0.259403	0.529101	0.16247	0.229095	0.367309	1.55642	-	0.1104
Basidiomycota	LT854697	Malassezia restricta	100	-	-	-	0.945626	0.963855	-	-	-	-	-	-	-	0.1104
Basidiomycota	UDB017618	Hygrocybe sp. 5208_190	96.15	-	-	-	-	1.20482	-	-	-	-	-	-	-	0.1104
Basidiomycota	UDB028113	Itersonilia sp. 5210_360	99.39	-	-	-	-	-	0.0648508	-	1.54346	-	-	-	-	0.1104
Ascomycota	UDB0780362	Unidentified sp. 5210_842	83.33	2.09205	-	-	-	-	-	-	-	-	-	-	-	0.1104
Ascomycota	UDB035138	Fusarium globosum	100	-	-	-	-	-	-	-	1.6247	-	-	-	-	0.1104
Ascomycota	UDB035454	Unidentified sp. 5208_389	78.28	-	-	-	-	1.20482	-	-	-	-	-	-	-	0.1104
Ascomycota	UDB017618	Hygrocybe sp. 5210_119	96.15	1.25523	-	0.114679	-	-	-	-	-	0.229095	0.275482	0.389105	-	0.10488
Basidiomycota	MN903209	Unidentified sp. 5210_169	100	0.209205	-	-	-	-	-	3.96825	-	-	0.183655	-	-	0.10488
Basidiomycota	UDB018076	Gymnopus dryophilus	100	-	-	-	-	-	1.23217	-	-	-	-	-	-	0.10488
Ascomycota	UDB0778283	Unidentified sp. 5210_380	75.09	-	-	-	-	-	0.389105	-	0.893582	-	0.183655	-	-	0.10488
Ascomycota	MN902456	Unidentified sp. 5208_79	100	-	-	-	-	1.08434	-	-	-	-	-	-	-	0.0993597
Ascomycota	UDB027816	Unidentified sp. 5208_204	83.97	-	-	-	0.472813	0.963855	-	-	-	-	-	-	-	0.0993597
Ascomycota	UDB035518	Unidentified sp. 5208_102	81.31	-	-	-	4.25532	-	-	-	-	-	-	-	-	0.0993597
Ascomycota	UDB035427	Unidentified sp. 5210_284	81.78	-	-	-	-	-	-	-	0.406174	0.45819	0.550964	0.389105	6.25	0.0938397
Basidiomycota	UDB0778159	Rhodonia placenta	100	-	-	-	-	-	0.843061	-	0.324939	-	-	-	-	0.0938397
Ascomycota	UDB035485	Unidentified sp. 5208_340	89.17	-	-	-	0.236407	0.963855	-	-	-	-	-	-	-	0.0938397
Ascomycota	UDB0780350	Unidentified sp. 5210_40	81.45	1.67364	-	-	-	-	-	-	-	-	-	-	-	0.0883197
Ascomycota	UDB015033	Hypogymnia physodes	99.2	-	-	-	-	-	-	-	0.812348	0.45819	0.183655	-	-	0.0883197
Ascomycota	UDB0780331	Unidentified sp. 5210_145	80.56	0.104603	-	0.114679	-	-	-	-	0.731113	-	-	1.94553	-	0.0883197
Basidiomycota	UDB035194	Unidentified sp. 5210_378	74.8	1.46444	-	-	-	-	-	-	-	0.114548	-	0.389105	-	0.0883197
Ascomycota	UDB0780759	Penicillium bialowiezense	100	0.104603	-	0.688073	-	-	0.129702	-	-	0.114548	0.550964	-	-	0.0883197
Ascomycota	UDB035653	Sclerococcum simplex	98.06	0.941423	-	-	-	-	0.129702	0.26455	-	-	0.0918274	0.77821	-	0.0827997
Ascomycota	UDB027816	Unidentified sp. 5210_69	80.38	0.104603	-	0.114679	-	-	0.129702	-	0.487409	-	0.275482	0.77821	-	0.0827997
Ascomycota	UDB019824	Unidentified sp. 5210_189	90.57	1.56904	-	-	-	-	-	-	-	-	-	-	-	0.0827997
Ascomycota	UDB022974	Unidentified sp. 5210_245	79.84	0.104603	0.0340175	1.14679	-	-	-	-	0.0812348	-	-	-	-	0.0827997
Basidiomycota	HF675446	Unidentified sp. 5210_253	99	0.104603	-	0.344037	-	-	-	-	0.649878	-	0.0918274	0.77821	-	0.0827997
Ascomycota	UDB025606	Unidentified sp. 5208_179	79.25	-	-	-	0.472813	0.783133	-	-	-	-	-	-	-	0.0827997
Basidiomycota	LC309749.1	Unidentified sp. 5210_708	92	0.104603	-	-	-	-	0.907912	-	-	-	-	-	-	0.0827997
Ascomycota	ON865944	Unidentified sp. 5210_80	100	-	-	-	-	-	0.129702	-	0.812348	-	0.0918274	-	6.25	0.0772798
Ascomycota	KM056296	Rhinocladiella sp. 5208_3	98	-	-	-	1.18203	0.542169	-	-	-	-	-	-	-	0.0772798
Ascomycota	UDB035086	Unidentified sp. 5210_143	80.57	0.941423	-	-	-	-	0.129702	-	0.0812348	-	0.183655	-	-	0.0772798
Ascomycota	UDB035053	Unidentified sp. 5210_264	80.99	-	-	-	-	-	0.129702	-	0.406174	0.343643	-	1.16732	6.25	0.0772798
Basidiomycota	UDB027448	Vishniacozyma sp. 5208_169	99.57	-	-	-	0.70922	0.662651	-	-	-	-	-	-	-	0.0772798
Ascomycota	UDB027816	Unidentified sp. 5208_123	82.1	-	-	-	-	0.843373	-	-	-	-	-	-	-	0.0772798
Ascomycota	UDB022877	Unidentified sp. 5208_246	79.32	-	-	-	-	0.843373	-	-	-	-	-	-	-	0.0772798
Basidiomycota	KP897258	Unidentified sp. 5210_163	100	-	-	-	-	-	-	-	0.324939	-	0.642792	0.77821	-	0.0717598
Ascomycota	KM494107	Unidentified sp. 5208_7	97	-	-	-	0.472813	0.662651	-	-	-	-	-	-	-	0.0717598
Ascomycota	UDB039472	Arthrobotrys sp. 5210_372	95.31	1.35983	-	-	-	-	-	-	-	-	-	-	-	0.0717598
Ascomycota	UDB035654	Aureobasidium pullulans	100	-	-	-	0.945626	0.542169	-	-	-	-	-	-	-	0.0717598
Ascomycota	UDB035476	Microsphaeropsis sp. 5208_367	96.7	-	-	-	0.236407	0.722892	-	-	-	-	-	-	-	0.0717598
Basidiomycota	UDB0754217	Cinereomyces lindbladii	99.67	-	-	-	-	-	-	-	-	1.48912	-	-	-	0.0717598
Ascomycota	UDB027531	Unidentified sp. 5210_295	91.86	-	-	0.458716	-	-	0.0648508	-	0.243704	-	0.367309	-	-	0.0662398
Ascomycota	UDB0780457	Unidentified sp. 5208_76	83.33	-	-	-	0.70922	0.542169	-	-	-	-	-	-	-	0.0662398
Basidiomycota	UDB033340	Typhula sp. 5210_341	95.45	0.941423	-	-	-	-	0.129702	-	-	-	0.0918274	-	-	0.0662398
Ascomycota	UDB035504	Unidentified sp. 5208_226	81.78	-	-	-	0.472813	0.60241	-	-	-	-	-	-	-	0.0662398
Ascomycota	UDB019824	Unidentified sp. 5208_751	88.57	-	-	-	-	0.722892	-	-	-	-	-	-	-	0.0662398
Ascomycota	MT355566	Penicillium camemberti	99.6	0.104603	-	0.229358	-	-	-	0.26455	0.0812348	0.343643	0.275482	-	-	0.0607198
Ascomycota	UDB0780350	Acrodontium crateriforme	99.16	-	-	-	-	-	0.129702	-	0.324939	0.229095	0.275482	-	-	0.0607198
Basidiomycota	UDB027741	Unidentified sp. 5210_235	78.91	0.104603	-	0.114679	-	-	-	-	0.487409	-	0.275482	-	-	0.0607198
Ascomycota	UDB0780457	Unidentified sp. 5210_417	83.47	-	-	0.458716	-	-	0.453956	-	-	-	-	-	-	0.0607198
Ascomycota	KM494068	Unidentified sp. 5208_58	98	-	-	-	-	0.662651	-	-	-	-	-	-	-	0.0607198
Basidiomycota	UDB034353	Unidentified sp. 5210_396	76.59	-	-	1.03211	-	-	0.129702	-	-	-	-	-	-	0.0607198
Ascomycota	UDB0778526	Calycellina sp. 5210_437	97.11	-	-	0.114679	-	-	-	-	0.812348	-	-	-	-	0.0607198
Ascomycota	UDB0780887	Unidentified sp. 5208_1031	83.45	-	-	-	-	0.662651	-	-	-	-	-	-	-	0.0607198
Basidiomycota	UDB025205	Psathyrella candolleana	100	0.104603	-	1.14679	-	-	-	-	-	-	-	-	-	0.0607198
Ascomycota	UDB039472	Arthrobotrys sp. 5210_837	95.31	1.15063	-	-	-	-	-	-	-	-	-	-	-	0.0607198
Ascomycota	UDB019824	Unidentified sp. 5208_518	90	-	-	-	-	0.662651	-	-	-	-	-	-	-	0.0607198
Ascomycota	UDB022797	Lecania naegelii	100	-	-	-	2.36407	-	-	-	-	-	-	-	-	0.0551998
Basidiomycota	UDB033340	Typhula sp. 5210_179	95.45	0.41841	-	-	-	-	0.389105	-	-	-	-	-	-	0.0551998
Ascomycota	UDB022877	Unidentified sp. 5210_224	79.03	-	-	-	-	-	0.194553	1.0582	-	0.114548	-	0.77821	-	0.0551998
Ascomycota	UDB0778865	Unidentified sp. 5210_243	91.8	-	-	-	-	-	-	-	0.568643	0.343643	-	-	-	0.0551998
Basidiomycota	UDB025726	Unidentified sp. 5210_239	84.89	0.209205	-	0.114679	-	-	0.0648508	0.793651	-	0.343643	-	-	-	0.0551998
Ascomycota	UDB027442	Helotiales sp. 5210_429	97.1	0.41841	-	-	-	-	0.0648508	0.26455	-	-	-	1.55642	-	0.0551998
Ascomycota	UDB035086	Unidentified sp. 5210_478	88.75	0.104603	-	0.114679	-	-	-	0.793651	-	0.229095	0.275482	-	-	0.0551998
Ascomycota	UDB035342	Unidentified sp. 5210_606	82.38	0.313808	-	0.802752	-	-	-	-	-	-	-	-	-	0.0551998
Basidiomycota	UDB038259	Unidentified sp. 5210_666	89.16	-	-	-	-	-	-	-	-	-	0.918274	-	-	0.0551998
Zygomycota	ON119255	Unidentified sp. 5208_145	100	-	-	-	0.236407	0.481928	-	-	-	-	-	-	-	0.0496798
Ascomycota	UDB035504	Unidentified sp. 5210_270	83.72	-	-	0.114679	-	-	-	-	0.16247	0.343643	0.183655	0.389105	-	0.0496798
Ascomycota	UDB034965	Unidentified sp. 5210_300	88.52	-	-	-	-	-	0.129702	-	-	0.45819	0.275482	-	-	0.0496798
Ascomycota	UDB035011	Unidentified sp. 5210_278	93.44	0.209205	-	0.802752	-	-	-	-	-	-	-	-	-	0.0496798
Ascomycota	MT242049	Unidentified sp. 5208_67	100	-	-	-	-	0.542169	-	-	-	-	-	-	-	0.0496798
Ascomycota	UDB0780455	Unidentified sp. 5210_468	93.25	-	-	-	-	-	-	-	-	-	0.826446	-	-	0.0496798
Basidiomycota	UDB031480	Unidentified sp. 5208_95	88.41	-	-	-	0.236407	0.481928	-	-	-	-	-	-	-	0.0496798
Ascomycota	UDB035142	Unidentified sp. 5210_622	79.75	-	-	-	-	-	0.518807	-	0.0812348	-	-	-	-	0.0496798
Ascomycota	UDB028476	Cadophora sp. 5210_213	97.51	-	-	0.114679	-	-	-	-	-	0.114548	0.0918274	1.94553	-	0.0441599
Glomeromycota	KM494484	Unidentified sp. 5208_8	100	-	-	-	-	0.481928	-	-	-	-	-	-	-	0.0441599
Ascomycota	UDB035391	Unidentified sp. 5210_308	77.91	0.313808	-	-	-	-	-	1.0582	-	0.114548	-	-	-	0.0441599
Basidiomycota	UDB035639	Unidentified sp. 5210_387	81.79	0.523013	-	-	-	-	-	-	0.243704	-	-	-	-	0.0441599
Ascomycota	UDB028052	Unidentified sp. 5208_186	83.97	-	-	-	-	0.481928	-	-	-	-	-	-	-	0.0441599
Basidiomycota	KX195136	Unidentified sp. 5208_549	84	-	-	-	-	0.481928	-	-	-	-	-	-	-	0.0441599
Ascomycota	KU837669	Unidentified sp. 5210_338	100	0.104603	-	0.573394	-	-	0.0648508	-	0.0812348	-	-	-	-	0.0441599
Ascomycota	ON963453	Unidentified sp. 5210_413	95	0.523013	-	-	-	-	-	0.26455	0.16247	-	-	-	-	0.0441599
Ascomycota	UDB0780355	Unidentified sp. 5210_700	82	-	-	-	-	-	-	-	0.649878	-	-	-	-	0.0441599
Ascomycota	UDB0778283	Unidentified sp. 5210_803	82.61	0.83682	-	-	-	-	-	-	-	-	-	-	-	0.0441599
Ascomycota	UDB020919	Unidentified sp. 5210_1233	81.2	-	-	0.802752	-	-	0.0648508	-	-	-	-	-	-	0.0441599
Ascomycota	MN903685.1	Unidentified sp. 5210_1326	100	-	-	0.573394	-	-	-	-	0.243704	-	-	-	-	0.0441599
Ascomycota	UDB035239	Unidentified sp. 5210_65	89.76	-	0.0113392	-	-	-	0.129702	-	0.243704	-	0.0918274	-	-	0.0386399
Ascomycota	UDB031207	Helotiales sp. 5210_61	97.07	-	-	-	-	-	-	0.529101	0.406174	-	-	-	-	0.0386399
Ascomycota	UDB0778439	Unidentified sp. 5210_142	77.82	0.104603	-	-	-	-	-	0.793651	0.16247	-	-	0.389105	-	0.0386399
Ascomycota	UDB025606	Unidentified sp. 5210_131	79.47	-	-	0.229358	-	-	0.129702	-	0.243704	-	-	-	-	0.0386399
Basidiomycota	UDB017618	Hygrocybe sp. 5210_192	96.15	-	-	0.229358	-	-	-	-	0.16247	-	0.0918274	0.77821	-	0.0386399
Ascomycota	UDB023754	Unidentified sp. 5210_211	87.9	0.104603	-	-	-	-	-	-	0.406174	-	-	-	6.25	0.0386399
Ascomycota	UDB027816	Unidentified sp. 5210_225	86.74	-	-	0.114679	-	-	-	-	-	0.114548	0.275482	0.389105	6.25	0.0386399
Ascomycota	UDB022866	Unidentified sp. 5210_314	79.28	0.732218	-	-	-	-	-	-	-	-	-	-	-	0.0386399
Ascomycota	UDB024174	Unidentified sp. 5210_370	81.99	-	-	-	-	-	-	-	-	-	0.0918274	2.33463	-	0.0386399
Ascomycota	UDB035046	Unidentified sp. 5210_375	78.09	-	-	0.458716	-	-	-	-	0.243704	-	-	-	-	0.0386399
Basidiomycota	UDB035639	Unidentified sp. 5210_369	79.93	0.732218	-	-	-	-	-	-	-	-	-	-	-	0.0386399
Basidiomycota	UDB036297	Unidentified sp. 5210_326	82.89	0.104603	-	0.114679	-	-	0.0648508	-	0.0812348	-	-	1.16732	-	0.0386399
Ascomycota	UDB027816	Unidentified sp. 5210_430	80.92	-	-	0.114679	-	-	-	-	0.406174	-	0.0918274	-	-	0.0386399
Glomeromycota	MN903231	Unidentified sp. 5210_309	100	-	-	-	-	-	0.0648508	-	0.487409	-	-	-	-	0.0386399
Ascomycota	UDB0780457	Unidentified sp. 5210_377	81.03	-	-	0.458716	-	-	0.0648508	-	0.0812348	0.114548	-	-	-	0.0386399
Ascomycota	MN547387	Rhizosphaera kalkhoffii	100	-	-	-	-	0.421687	-	-	-	-	-	-	-	0.0386399
Ascomycota	UDB028332	Debaryomyces sp. 5210_340	100	0.313808	-	0.114679	-	-	-	-	0.0812348	-	0.183655	-	-	0.0386399
Ascomycota	UDB0780457	Unidentified sp. 5208_274	83.47	-	-	-	-	0.421687	-	-	-	-	-	-	-	0.0386399
Basidiomycota	UDB025705	Unidentified sp. 5210_467	92.36	-	-	-	-	-	-	-	0.406174	0.114548	-	0.389105	-	0.0386399
Ascomycota	UDB022974	Unidentified sp. 5210_559	78.85	-	-	-	-	-	-	-	0.568643	-	-	-	-	0.0386399
Ascomycota	UDB035135	Gibberella sp. 5210_495	96.34	-	-	0.229358	-	-	-	0.26455	-	0.114548	0.183655	0.389105	-	0.0386399
Basidiomycota	UDB031123	Unidentified sp. 5210_635	84.96	0.209205	-	-	-	-	0.0648508	-	-	-	0.367309	-	-	0.0386399
Ascomycota	UDB025606	Unidentified sp. 5208_447	78.63	-	-	-	0.236407	0.361446	-	-	-	-	-	-	-	0.0386399
Basidiomycota	UDB028488	Unidentified sp. 5210_895	90.34	-	-	-	-	-	-	-	-	-	0.642792	-	-	0.0386399
Ascomycota	UDB035454	Unidentified sp. 5210_945	78.28	0.209205	-	-	-	-	0.259403	-	0.0812348	-	-	-	-	0.0386399
Ascomycota	UDB035415	Unidentified sp. 5208_1316	90	-	-	-	1.65485	-	-	-	-	-	-	-	-	0.0386399
Ascomycota	UDB0778522	Calycellina sp. 5208_361	95.47	-	-	-	-	0.421687	-	-	-	-	-	-	-	0.0386399
Ascomycota	UDB035061	Unidentified sp. 5208_865	90.44	-	-	-	-	0.421687	-	-	-	-	-	-	-	0.0386399
Basidiomycota	UDB0778111	Junghuhnia nitida	100	-	-	-	-	-	-	1.85185	-	-	-	-	-	0.0386399
Basidiomycota	MG597398	Mycena septentrionalis	100	0.104603	-	-	-	-	-	-	0.16247	-	-	1.16732	-	0.0331199
Basidiomycota	UDB028389	Resinicium bicolor	100	-	-	-	-	-	0.324254	-	-	-	-	0.389105	-	0.0331199
Ascomycota	MW757853L	Unidentified sp. 5210_45	100	0.313808	-	-	-	-	-	-	0.16247	-	-	0.389105	-	0.0331199
Ascomycota	UDB0780350	Unidentified sp. 5210_87	82.38	-	-	-	-	-	-	-	0.406174	-	0.0918274	-	-	0.0331199
Ascomycota	UDB0780758	Unidentified sp. 5210_117	87.55	0.209205	-	-	-	-	-	0.529101	-	-	0.183655	-	-	0.0331199
Ascomycota	UDB024179	Unidentified sp. 5208_199	91.63	-	-	-	-	0.361446	-	-	-	-	-	-	-	0.0331199
Ascomycota	MN947395	Phialocephala fortinii	100	-	-	-	0.945626	0.120482	-	-	-	-	-	-	-	0.0331199
Chytridiomycota	UDB024272	Absconditella rubra	98.04	-	-	0.573394	-	-	-	-	0.0812348	-	-	-	-	0.0331199
Ascomycota	UDB017618	Hygrocybe sp. 5210_229	96.15	-	-	-	-	-	-	-	0.406174	-	0.0918274	-	-	0.0331199
Ascomycota	UDB035230	Unidentified sp. 5210_214	89.75	0.104603	-	-	-	-	0.0648508	-	-	0.229095	0.183655	-	-	0.0331199
Basidiomycota	UDB035639	Unidentified sp. 5210_289	93.18	0.209205	-	-	-	-	-	-	0.324939	-	-	-	-	0.0331199
Basidiomycota	UDB013417	Unidentified sp. 5210_306	87.39	-	-	-	-	-	0.324254	0.26455	-	-	-	-	-	0.0331199
Ascomycota	UDB0780454	Bryoria capillaris	99.59	-	-	-	-	-	-	-	-	-	0.0918274	-	31.25	0.0331199
Ascomycota	UDB034965	Unidentified sp. 5210_451	90.95	0.313808	-	0.114679	-	-	-	-	0.16247	-	-	-	-	0.0331199
Ascomycota	UDB017618	Hygrocybe sp. 5210_444	96.15	-	-	0.688073	-	-	-	-	-	-	-	-	-	0.0331199
Ascomycota	UDB035513	Unidentified sp. 5208_379	79.76	-	-	-	0.236407	0.301205	-	-	-	-	-	-	-	0.0331199
Basidiomycota	UDB016358	Sistotrema sp. 5208_77	95.31	-	-	-	0.70922	0.180723	-	-	-	-	-	-	-	0.0331199
Ascomycota	UDB028052	Unidentified sp. 5210_534	83.97	-	-	-	-	-	0.389105	-	-	-	-	-	-	0.0331199
Basidiomycota	UDB031865	Botryobasidium subcoronatum	99.68	-	-	0.688073	-	-	-	-	-	-	-	-	-	0.0331199
Ascomycota	UDB035427	Unidentified sp. 5210_609	83.45	0.209205	-	-	-	-	-	-	-	-	0.367309	-	-	0.0331199
Ascomycota	UDB0780350	Unidentified sp. 5210_893	86.42	0.209205	-	-	-	-	-	-	0.324939	-	-	-	-	0.0331199
Basidiomycota	UDB035392	Unidentified sp. 5210_720	84.71	0.41841	-	-	-	-	-	0.26455	-	-	0.0918274	-	-	0.0331199
Ascomycota	UDB0780303	Unidentified sp. 5208_311	93.86	-	-	-	0.236407	0.301205	-	-	-	-	-	-	-	0.0331199
Ascomycota	UDB035059	Unidentified sp. 5208_884	86.99	-	-	-	0.236407	0.301205	-	-	-	-	-	-	-	0.0331199
Basidiomycota	UDB033340	Typhula sp. 5208_164	95.45	-	-	-	-	0.361446	-	-	-	-	-	-	-	0.0331199
Basidiomycota	UDB037961	Stereum hirsutum	100	-	-	-	-	-	-	-	-	0.687285	-	-	-	0.0331199
Basidiomycota	UDB039771	Peniophora sp. 5210_1075	100	-	0.0113392	-	-	-	-	0.26455	0.324939	-	-	-	-	0.0331199
Basidiomycota	UDB0754253	Amylocystis sp. 5208_242	94.34	-	-	-	0.70922	0.180723	-	-	-	-	-	-	-	0.0331199
Ascomycota	UDB035086	Unidentified sp. 5208_573	89.17	-	-	-	0.236407	0.301205	-	-	-	-	-	-	-	0.0331199
Basidiomycota	UDB0754306	Unidentified sp. 5210_1343	80.36	-	-	-	-	-	0.389105	-	-	-	-	-	-	0.0331199
Ascomycota	UDB035461	Mycosylva clarkii	99	-	-	0.229358	-	-	-	0.529101	-	-	-	0.389105	-	0.0275999
Basidiomycota	UDB0778018	Unidentified sp. 5210_75	78.75	-	-	-	-	-	-	-	-	-	0.459137	-	-	0.0275999
Basidiomycota	UDB037566	Exobasidium sp. 5210_95	94.3	0.104603	-	-	-	-	-	-	-	0.114548	0.275482	-	-	0.0275999
Ascomycota	KP891398	Unidentified sp. 5208_1	100	-	-	-	-	0.301205	-	-	-	-	-	-	-	0.0275999
Ascomycota	UDB022974	Unidentified sp. 5210_223	83.67	-	-	-	-	-	-	0.26455	-	-	0.367309	-	-	0.0275999
Ascomycota	UDB0780303	Phaeosphaeria sp. 5210_301	97.79	-	-	-	-	-	-	-	0.0812348	-	-	1.55642	-	0.0275999
Ascomycota	UDB016230	Unidentified sp. 5208_306	78.74	-	-	-	-	0.301205	-	-	-	-	-	-	-	0.0275999
Basidiomycota	UDB033340	Typhula sp. 5210_362	95.45	-	-	-	-	-	0.194553	-	0.0812348	-	0.0918274	-	-	0.0275999
Basidiomycota	MW216060	Unidentified sp. 5210_392	99	-	-	-	-	-	-	-	-	0.114548	0.367309	-	-	0.0275999
Ascomycota	UDB0778922	Unidentified sp. 5210_551	91.6	-	-	-	-	-	0.129702	-	0.16247	0.114548	-	-	-	0.0275999
Ascomycota	UDB0778922	Unidentified sp. 5210_572	96.36	0.523013	-	-	-	-	-	-	-	-	-	-	-	0.0275999
Ascomycota	UDB0780770	Aspergillus subversicolor	100	0.313808	-	0.114679	-	-	-	-	-	0.114548	-	-	-	0.0275999
Basidiomycota	UDB0754253	Amylocystis sp. 5210_566	94.34	0.104603	-	0.458716	-	-	-	-	-	-	-	-	-	0.0275999
Basidiomycota	UDB035195	Tremella sp. 5210_805	94.86	-	-	0.114679	-	-	0.259403	-	-	-	-	-	-	0.0275999
Basidiomycota	UDB025586	Unidentified sp. 5210_523	86.56	-	-	-	-	-	-	-	-	-	0.459137	-	-	0.0275999
Ascomycota	UDB022877	Unidentified sp. 5210_515	79.4	-	-	-	-	-	-	0.529101	0.243704	-	-	-	-	0.0275999
Basidiomycota	UDB037495	Boletus edulis	100	-	-	-	-	-	-	-	-	-	0.459137	-	-	0.0275999
Ascomycota	UDB016223	Unidentified sp. 5210_745	83.87	-	-	-	-	-	-	-	0.406174	-	-	-	-	0.0275999
Ascomycota	UDB020935	Unidentified sp. 5210_1043	90.33	-	-	0.573394	-	-	-	-	-	-	-	-	-	0.0275999
Basidiomycota	UDB031123	Unidentified sp. 5210_994	93.42	-	-	-	-	-	0.324254	-	-	-	-	-	-	0.0275999
Ascomycota	UDB035415	Unidentified sp. 5208_384	89.64	-	-	-	-	0.301205	-	-	-	-	-	-	-	0.0275999
Basidiomycota	UDB0780181	Unidentified sp. 5208_438	81.85	-	-	-	-	0.301205	-	-	-	-	-	-	-	0.0275999
Ascomycota	UDB035393	Unidentified sp. 5210_1668	80.81	-	-	-	-	-	-	-	0.406174	-	-	-	-	0.0275999
Ascomycota	UDB035079	Unidentified sp. 5210_964	82.4	0.523013	-	-	-	-	-	-	-	-	-	-	-	0.0275999
Basidiomycota	KM493141.1	Unidentified sp. 5210_1011	100	-	-	-	-	-	0.324254	-	-	-	-	-	-	0.0275999
Basidiomycota	KT203125.1	Unidentified sp. 5210_1484	100	-	-	-	-	-	-	-	-	0.572738	-	-	-	0.0275999
Ascomycota	UDB022974	Unidentified sp. 5210_1638	80.31	-	-	0.229358	-	-	0.194553	-	-	-	-	-	-	0.0275999
Ascomycota	UDB035054	Unidentified sp. 5210_1476	92.06	-	-	-	-	-	-	-	-	-	0.459137	-	-	0.0275999
Basidiomycota	UDB028113	Unidentified sp. 5208_1769	93.94	-	-	-	-	0.301205	-	-	-	-	-	-	-	0.0275999
Ascomycota	UDB031444	Morchella sp. 5208_1498	98.28	-	-	-	1.18203	-	-	-	-	-	-	-	-	0.0275999
Ascomycota	KY660851	Phyllactinia fraxini	100	-	-	0.114679	-	-	-	-	-	0.114548	0.183655	-	-	0.0220799
Ascomycota	KX908472	Unidentified sp. 5208_5	99	-	-	-	-	0.240964	-	-	-	-	-	-	-	0.0220799
Ascomycota	KU061806	Unidentified sp. 5210_83	97	0.104603	-	-	-	-	-	0.26455	-	0.229095	-	-	-	0.0220799
Ascomycota	UDB0780350	Unidentified sp. 5210_193	83.94	0.313808	-	-	-	-	-	0.26455	-	-	-	-	-	0.0220799
Ascomycota	UDB035053	Unidentified sp. 5210_244	79.54	-	-	-	-	-	-	-	0.324939	-	-	-	-	0.0220799
Basidiomycota	UDB031084	Unidentified sp. 5208_417	80.25	-	-	-	-	0.240964	-	-	-	-	-	-	-	0.0220799
Ascomycota	UDB0778428	Unidentified sp. 5210_267	80.23	0.104603	-	-	-	-	0.129702	0.26455	-	-	-	-	-	0.0220799
Basidiomycota	UDB035142	Unidentified sp. 5210_266	79.29	0.209205	-	-	-	-	-	-	0.16247	-	-	-	-	0.0220799
Ascomycota	UDB035394	Unidentified sp. 5210_279	87.24	-	-	-	-	-	-	-	0.324939	-	-	-	-	0.0220799
Ascomycota	UDB016223	Unidentified sp. 5210_291	84.55	-	-	-	-	-	0.0648508	-	-	-	0.275482	-	-	0.0220799
Ascomycota	UDB035230	Unidentified sp. 5210_358	85.37	-	-	-	-	-	0.0648508	-	-	-	0.275482	-	-	0.0220799
Basidiomycota	MK627124	Unidentified sp. 5210_298	100	-	-	-	-	-	0.129702	0.26455	0.0812348	-	-	-	-	0.0220799
Ascomycota	UDB020915	Unidentified sp. 5210_310	90.16	0.104603	-	0.114679	-	-	-	-	0.16247	-	-	-	-	0.0220799
Ascomycota	UDB015013	Unidentified sp. 5210_342	88.66	-	-	-	-	-	-	-	0.16247	0.229095	-	-	-	0.0220799
Ascomycota	UDB022758	Unidentified sp. 5208_128	80.39	-	-	-	-	0.240964	-	-	-	-	-	-	-	0.0220799
Ascomycota	UDB028259	Unidentified sp. 5210_496	79.3	-	0.0113392	0.114679	-	-	-	-	0.0812348	0.114548	-	-	-	0.0220799
Ascomycota	UDB027816	Unidentified sp. 5208_66	80.23	-	-	-	0.945626	-	-	-	-	-	-	-	-	0.0220799
Basidiomycota	UDB035797	Unidentified sp. 5210_498	80.37	0.41841	-	-	-	-	-	-	-	-	-	-	-	0.0220799
Ascomycota	UDB0780350	Acrodontium crateriforme	99.16	-	-	-	-	0.240964	-	-	-	-	-	-	-	0.0220799
Ascomycota	UDB035397	Unidentified sp. 5208_651	83.88	-	-	-	0.945626	-	-	-	-	-	-	-	-	0.0220799
Ascomycota	U006091	Unidentified sp. 5210_587	99	-	-	0.114679	-	-	-	-	0.16247	0.114548	-	-	-	0.0220799
Ascomycota	UDB013297	Lentinula sp. 5210_373	94.29	-	-	-	-	-	-	-	0.0812348	0.229095	0.0918274	-	-	0.0220799
Ascomycota	UDB0780755	Fusarium sp. 5210_410	99.61	-	0.0113392	-	-	-	-	-	-	0.114548	-	0.77821	-	0.0220799
Ascomycota	MH451639	Unidentified sp. 5210_419	99	-	-	-	-	-	-	0.529101	0.16247	-	-	-	-	0.0220799
Ascomycota	UDB035053	Unidentified sp. 5210_502	81.92	-	-	-	-	-	-	-	-	0.45819	-	-	-	0.0220799
Ascomycota	UDB028259	Meliniomyces sp. 5208_63	99.58	-	-	-	0.236407	0.180723	-	-	-	-	-	-	-	0.0220799
Ascomycota	UDB035217	Unidentified sp. 5208_154	84	-	-	-	0.945626	-	-	-	-	-	-	-	-	0.0220799
Basidiomycota	UDB037878	Steccherinum fimbriatum	99.68	0.104603	-	-	-	-	-	-	-	-	0.275482	-	-	0.0220799
Ascomycota	UDB022974	Unidentified sp. 5208_210	79.84	-	-	-	-	0.240964	-	-	-	-	-	-	-	0.0220799
Basidiomycota	UDB037566	Unidentified sp. 5210_602	88.26	-	-	-	-	-	-	-	-	0.229095	0.183655	-	-	0.0220799
Basidiomycota	UDB025726	Dioszegia sp. 5210_775	100	-	-	0.114679	-	-	-	-	-	-	-	1.16732	-	0.0220799
Ascomycota	UDB035152	Unidentified sp. 5210_610	91.7	0.209205	-	-	-	-	-	0.26455	0.0812348	-	-	-	-	0.0220799
Basidiomycota	UDB037618	Baeospora myosura	100	-	-	0.458716	-	-	-	-	-	-	-	-	-	0.0220799
Ascomycota	UDB027816	Unidentified sp. 5210_831	77.17	-	-	0.114679	-	-	-	-	0.243704	-	-	-	-	0.0220799
Ascomycota	UDB020924	Unidentified sp. 5210_891	92.94	-	-	-	-	-	-	-	0.324939	-	-	-	-	0.0220799
Basidiomycota	UDB037566	Unidentified sp. 5210_675	92.62	0.41841	-	-	-	-	-	-	-	-	-	-	-	0.0220799
Ascomycota	UDB0754105	Unidentified sp. 5210_827	77.43	-	-	-	-	-	0.259403	-	-	-	-	-	-	0.0220799
Basidiomycota	UDB035639	Unidentified sp. 5208_220	93.18	-	-	-	-	0.240964	-	-	-	-	-	-	-	0.0220799
Basidiomycota	UDB037566	Exobasidium sp. 5208_683	94.3	-	-	-	0.472813	0.120482	-	-	-	-	-	-	-	0.0220799
Ascomycota	UDB0780457	Unidentified sp. 5210_726	83.67	-	-	0.229358	-	-	0.0648508	-	0.0812348	-	-	-	-	0.0220799
Ascomycota	UDB035314	Unidentified sp. 5210_846	89.63	-	-	-	-	-	0.259403	-	-	-	-	-	-	0.0220799
Ascomycota	UDB027788	Unidentified sp. 5210_1101	86.87	-	-	-	-	-	0.259403	-	-	-	-	-	-	0.0220799
Ascomycota	UDB0780457	Unidentified sp. 5210_787	82.66	0.104603	-	-	-	-	0.0648508	-	-	-	0.183655	-	-	0.0220799
Ascomycota	UDB035518	Unidentified sp. 5210_1020	81.31	-	-	0.344037	-	-	-	-	0.0812348	-	-	-	-	0.0220799
Ascomycota	UDB035063	Unidentified sp. 5210_1217	82.8	-	-	0.458716	-	-	-	-	-	-	-	-	-	0.0220799
Ascomycota	UDB035415	Unidentified sp. 5210_925	89.47	-	-	-	-	-	-	1.0582	-	-	-	-	-	0.0220799
Ascomycota	UDB035230	Unidentified sp. 5208_232	90.53	-	-	-	0.945626	-	-	-	-	-	-	-	-	0.0220799
Ascomycota	ON963169.1	Unidentified sp. 5208_403	94	-	-	-	-	0.240964	-	-	-	-	-	-	-	0.0220799
Ascomycota	UDB027816	Unidentified sp. 5210_1017	91.44	-	-	-	-	-	-	-	0.324939	-	-	-	-	0.0220799
Basidiomycota	UDB035639	Unidentified sp. 5208_830	87.41	-	-	-	0.236407	0.180723	-	-	-	-	-	-	-	0.0220799
Ascomycota	UDB027474	Unidentified sp. 5208_531	80.15	-	-	-	0.472813	0.120482	-	-	-	-	-	-	-	0.0220799
Ascomycota	UDB0778522	Unidentified sp. 5210_1240	91	-	-	-	-	-	0.259403	-	-	-	-	-	-	0.0220799
Ascomycota	UDB035427	Unidentified sp. 5210_1569	81.27	0.41841	-	-	-	-	-	-	-	-	-	-	-	0.0220799
Basidiomycota	UDB025586	Pucciniastrum sp. 5208_536	99.68	-	-	-	-	0.240964	-	-	-	-	-	-	-	0.0220799
Ascomycota	UDB035078	Unidentified sp. 5210_1210	88.89	-	-	-	-	-	0.259403	-	-	-	-	-	-	0.0220799
Basidiomycota	UDB0778191	Skeletocutis kuehneri	99.67	-	-	-	-	-	-	1.0582	-	-	-	-	-	0.0220799
Ascomycota	UDB016175	Rhodoveronaea sp. 5210_1611	94.96	-	-	-	-	-	-	-	-	-	0.367309	-	-	0.0220799
Basidiomycota	OR105646.1	Unidentified sp. 5210_1944	99	-	-	-	-	-	0.259403	-	-	-	-	-	-	0.0220799
Basidiomycota	UDB038222	Luellia sp. 5210_26	95.05	-	-	-	-	-	-	0.529101	-	0.114548	-	-	-	0.0165599
Ascomycota	UDB0754226	Unidentified sp. 5210_41	93.03	0.209205	-	-	-	-	-	-	0.0812348	-	-	-	-	0.0165599
Ascomycota	UDB035485	Unidentified sp. 5210_89	92.92	-	-	-	-	-	-	0.26455	0.16247	-	-	-	-	0.0165599
Ascomycota	UDB035209	Unidentified sp. 5210_154	93.98	0.104603	-	0.229358	-	-	-	-	-	-	-	-	-	0.0165599
Ascomycota	UDB034363	Unidentified sp. 5210_180	89.5	-	-	-	-	-	-	-	-	0.229095	-	0.389105	-	0.0165599
Ascomycota	UDB035521	Humicola sp. 5208_109	95.04	-	-	-	0.70922	-	-	-	-	-	-	-	-	0.0165599
Ascomycota	UDB035189	Bartalinia sp. 5210_204	96.76	0.209205	-	-	-	-	0.0648508	-	-	-	-	-	-	0.0165599
Basidiomycota	MW238066	Unidentified sp. 5210_222	99	-	-	-	-	-	-	-	-	0.114548	0.0918274	0.389105	-	0.0165599
Ascomycota	UDB035011	Unidentified sp. 5210_246	93.44	-	-	0.114679	-	-	0.0648508	-	-	-	0.0918274	-	-	0.0165599
Basidiomycota	UDB033340	Typhula sp. 5210_232	95.45	-	-	-	-	-	0.0648508	-	0.0812348	-	0.0918274	-	-	0.0165599
Ascomycota	UDB0778209	Lachnellula subtilissima	100	-	-	-	-	-	0.0648508	0.529101	-	-	-	-	-	0.0165599
Basidiomycota	UDB035142	Unidentified sp. 5210_262	81.75	0.313808	-	-	-	-	-	-	-	-	-	-	-	0.0165599
Basidiomycota	UDB019697	Mycena sanguinolenta	100	-	-	-	-	-	-	0.26455	0.16247	-	-	-	-	0.0165599
Ascomycota	UDB035079	Unidentified sp. 5210_252	80.08	-	-	-	-	-	-	-	0.16247	-	0.0918274	-	-	0.0165599
Ascomycota	UDB020933	Unidentified sp. 5210_311	90.37	0.104603	-	-	-	-	-	-	-	-	0.0918274	0.389105	-	0.0165599
Ascomycota	UDB035391	Unidentified sp. 5210_268	78	0.313808	-	-	-	-	-	-	-	-	-	-	-	0.0165599
Ascomycota	UDB0778858	Unidentified sp. 5208_78	90.57	-	-	-	0.472813	0.060241	-	-	-	-	-	-	-	0.0165599
Ascomycota	UDB033469	Unidentified sp. 5210_393	78.69	-	-	0.344037	-	-	-	-	-	-	-	-	-	0.0165599
Ascomycota	UDB035504	Unidentified sp. 5210_397	81.78	0.209205	-	0.114679	-	-	-	-	-	-	-	-	-	0.0165599
Ascomycota	UDB0780457	Unidentified sp. 5208_162	84	-	-	-	0.70922	-	-	-	-	-	-	-	-	0.0165599
Basidiomycota	UDB028113	Itersonilia sp. 5210_352	96.34	0.104603	-	-	-	-	0.0648508	-	-	-	-	0.389105	-	0.0165599
Ascomycota	UDB0780355	Unidentified sp. 5210_388	82.87	-	-	-	-	-	-	0.793651	-	-	-	-	-	0.0165599
Ascomycota	UDB0778526	Unidentified sp. 5210_376	80.93	-	-	0.114679	-	-	-	-	0.0812348	-	0.0918274	-	-	0.0165599
Basidiomycota	UDB013044	Unidentified sp. 5210_433	88.7	0.104603	-	-	-	-	-	-	-	-	0.183655	-	-	0.0165599
Ascomycota	UDB035217	Unidentified sp. 5210_470	84	0.104603	-	0.114679	-	-	0.0648508	-	-	-	-	-	-	0.0165599
Ascomycota	UDB028456	Lecanicillium sp. 5210_616	97.67	0.104603	-	-	-	-	0.0648508	-	-	-	0.0918274	-	-	0.0165599
Basidiomycota	UDB031480	Unidentified sp. 5210_401	88.67	-	-	-	-	-	-	-	-	-	0.0918274	0.77821	-	0.0165599
Ascomycota	UDB035418	Unidentified sp. 5210_508	90.44	-	0.0113392	0.114679	-	-	-	-	0.0812348	-	-	-	-	0.0165599
Ascomycota	UDB026401	Unidentified sp. 5210_379	91.87	-	-	-	-	-	-	-	0.0812348	0.114548	0.0918274	-	-	0.0165599
Ascomycota	UDB015013	Unidentified sp. 5210_503	88.26	-	-	-	-	-	-	-	-	0.343643	-	-	-	0.0165599
Basidiomycota	UDB035639	Unidentified sp. 5210_543	80.07	0.313808	-	-	-	-	-	-	-	-	-	-	-	0.0165599
Basidiomycota	UDB038143	Unidentified sp. 5210_640	73.42	0.104603	-	-	-	-	0.0648508	-	-	-	0.0918274	-	-	0.0165599
Basidiomycota	UDB037844	Unidentified sp. 5210_452	79.41	-	-	-	-	-	0.0648508	-	-	0.229095	-	-	-	0.0165599
Zygomycota	KT219976	Unidentified sp. 5210_463	99	-	-	-	-	-	-	0.793651	-	-	-	-	-	0.0165599
Ascomycota	UDB032797	Cordyceps militaris	100	-	-	-	-	-	-	-	0.0812348	0.229095	-	-	-	0.0165599
Ascomycota	MT278099.1	Unidentified sp. 5210_474	89	0.104603	-	-	-	-	-	-	0.0812348	-	0.0918274	-	-	0.0165599
Ascomycota	UDB035239	Unidentified sp. 5210_582	88.1	-	-	0.344037	-	-	-	-	-	-	-	-	-	0.0165599
Basidiomycota	UDB0780334	Unidentified sp. 5210_612	80.29	0.209205	-	-	-	-	-	-	-	-	0.0918274	-	-	0.0165599
Ascomycota	KM493838.1	Unidentified sp. 5208_122	100	-	-	-	-	0.180723	-	-	-	-	-	-	-	0.0165599
Basidiomycota	UDB035639	Unidentified sp. 5208_762	86.47	-	-	-	0.70922	-	-	-	-	-	-	-	-	0.0165599
Ascomycota	UDB0780331	Unidentified sp. 5208_277	80.56	-	-	-	-	0.180723	-	-	-	-	-	-	-	0.0165599
Ascomycota	UDB035011	Unidentified sp. 5208_286	93.44	-	-	-	-	0.180723	-	-	-	-	-	-	-	0.0165599
Ascomycota	MT582752	Aspergillus pseudoglaucus	100	-	-	-	-	0.180723	-	-	-	-	-	-	-	0.0165599
Ascomycota	UDB035397	Unidentified sp. 5210_918	82.28	-	-	0.114679	-	-	-	0.529101	-	-	-	-	-	0.0165599
Basidiomycota	MT236864.1	Unidentified sp. 5210_1013	100	0.209205	-	0.114679	-	-	-	-	-	-	-	-	-	0.0165599
Basidiomycota	UDB036492	Unidentified sp. 5210_932	86	-	-	-	-	-	0.0648508	-	-	0.229095	-	-	-	0.0165599
Ascomycota	UDB035127	Pithomyces sp. 5210_1021	95.22	-	-	-	-	-	-	-	-	-	-	1.16732	-	0.0165599
Basidiomycota	UDB039833	Peniophora pini	100	0.313808	-	-	-	-	-	-	-	-	-	-	-	0.0165599
Ascomycota	UDB018279	Unidentified sp. 5210_1220	91.37	-	-	-	-	-	-	-	-	-	0.275482	-	-	0.0165599
Chytridiomycota	UDB024272	Absconditella rubra	98.04	-	-	-	-	0.180723	-	-	-	-	-	-	-	0.0165599
Basidiomycota	UDB039706	Peniophorella sp. 5210_1025	97.96	-	-	0.344037	-	-	-	-	-	-	-	-	-	0.0165599
Ascomycota	UDB034965	Rhytismatales sp. 5208_152	97.53	-	-	-	0.70922	-	-	-	-	-	-	-	-	0.0165599
Basidiomycota	UDB033340	Typhula sp. 5208_383	95.45	-	-	-	0.70922	-	-	-	-	-	-	-	-	0.0165599
Ascomycota	UDB027788	Unidentified sp. 5208_533	83.89	-	-	-	0.70922	-	-	-	-	-	-	-	-	0.0165599
Basidiomycota	UDB034327	Unidentified sp. 5210_1542	93.85	0.104603	-	0.114679	-	-	0.0648508	-	-	-	-	-	-	0.0165599
Ascomycota	UDB035427	Unidentified sp. 5208_1038	82.51	-	-	-	-	0.180723	-	-	-	-	-	-	-	0.0165599
Ascomycota	UDB020935	Unidentified sp. 5210_1129	89.34	0.209205	-	0.114679	-	-	-	-	-	-	-	-	-	0.0165599
Ascomycota	UDB0780457	Unidentified sp. 5210_1828	80.78	-	-	-	-	-	-	-	-	-	-	1.16732	-	0.0165599
Basidiomycota	UDB035639	Unidentified sp. 5210_3027	89.69	-	-	-	-	-	-	-	-	-	0.275482	-	-	0.0165599
Ascomycota	UDB020935	Unidentified sp. 5208_508	90.33	-	-	-	0.70922	-	-	-	-	-	-	-	-	0.0165599
Ascomycota	UDB035397	Unidentified sp. 5208_696	82.28	-	-	-	0.236407	0.120482	-	-	-	-	-	-	-	0.0165599
Ascomycota	UDB035427	Unidentified sp. 5210_1336	87.83	-	-	0.114679	-	-	-	-	-	-	0.183655	-	-	0.0165599
Basidiomycota	UDB016358	Sistotrema sp. 5210_1471	95.31	-	-	-	-	-	-	0.793651	-	-	-	-	-	0.0165599
Ascomycota	UDB0778283	Unidentified sp. 5210_1623	81.4	0.313808	-	-	-	-	-	-	-	-	-	-	-	0.0165599
Ascomycota	FJ904157.1	Unidentified sp. 5210_1660	100	-	-	-	-	-	0.0648508	-	-	-	0.183655	-	-	0.0165599
Ascomycota	UDB027816	Unidentified sp. 5208_622	84.09	-	-	-	0.472813	0.060241	-	-	-	-	-	-	-	0.0165599
Ascomycota	ON119406.1	Unidentified sp. 5208_863	100	-	-	-	-	0.180723	-	-	-	-	-	-	-	0.0165599
Basidiomycota	UDB013417	Unidentified sp. 5208_720	87.39	-	-	-	0.472813	0.060241	-	-	-	-	-	-	-	0.0165599
Ascomycota	UDB035521	Unidentified sp. 5210_1409	92.15	-	-	-	-	-	-	0.793651	-	-	-	-	-	0.0165599
Basidiomycota	UDB025726	Unidentified sp. 5210_1411	77.96	-	-	0.344037	-	-	-	-	-	-	-	-	-	0.0165599
Basidiomycota	UDB038211	Unidentified sp. 5210_1509	87.74	-	-	-	-	-	0.194553	-	-	-	-	-	-	0.0165599
Ascomycota	UDB025067	Unidentified sp. 5210_1560	80.6	-	-	0.344037	-	-	-	-	-	-	-	-	-	0.0165599
Ascomycota	UDB016230	Unidentified sp. 5210_1936	80.95	-	-	-	-	-	-	-	0.243704	-	-	-	-	0.0165599
Ascomycota	UDB035063	Unidentified sp. 5210_2936	91.57	-	-	0.344037	-	-	-	-	-	-	-	-	-	0.0165599
Basidiomycota	UDB037940	Russula ochroleuca	100	-	-	-	0.70922	-	-	-	-	-	-	-	-	0.0165599
Ascomycota	UDB035518	Unidentified sp. 5208_729	87.88	-	-	-	-	0.180723	-	-	-	-	-	-	-	0.0165599
Ascomycota	UDB0780887	Unidentified sp. 5208_1537	84.12	-	-	-	-	0.180723	-	-	-	-	-	-	-	0.0165599
Basidiomycota	UDB027748	Unidentified sp. 5208_2296	80.7	-	-	-	-	0.180723	-	-	-	-	-	-	-	0.0165599
Basidiomycota	UDB0754233	Crustoderma dryinum	99.33	-	-	-	-	0.180723	-	-	-	-	-	-	-	0.0165599
Ascomycota	UDB025606	Unidentified sp. 5210_82	82.38	-	-	-	-	-	-	-	0.0812348	-	-	0.389105	-	0.01104
Ascomycota	UDB026402	Unidentified sp. 5210_136	89.81	-	-	-	-	-	-	-	0.16247	-	-	-	-	0.01104
Basidiomycota	KT900146	Mycena cinerella	100	-	-	-	0.472813	-	-	-	-	-	-	-	-	0.01104
Ascomycota	UDB023354	Unidentified sp. 5210_183	82.38	-	-	-	-	-	-	-	-	-	-	0.77821	-	0.01104
Ascomycota	UDB025172	Helotiales sp. 5210_190	97.73	-	-	-	-	-	-	-	0.16247	-	-	-	-	0.01104
Ascomycota	UDB0778289	Arachnopeziza sp. 5210_205	95.67	-	-	-	-	-	0.0648508	-	0.0812348	-	-	-	-	0.01104
Ascomycota	UDB026402	Unidentified sp. 5210_231	84.72	-	-	-	-	-	-	0.26455	0.0812348	-	-	-	-	0.01104
Ascomycota	UDB0778889	Mollisia sp. 5210_287	96.25	-	-	-	-	-	-	-	0.0812348	-	-	-	6.25	0.01104
Ascomycota	UDB035415	Unidentified sp. 5210_273	89.64	-	-	-	-	-	-	-	0.16247	-	-	-	-	0.01104
Ascomycota	UDB025606	Unidentified sp. 5210_357	78.63	-	-	0.229358	-	-	-	-	-	-	-	-	-	0.01104
Ascomycota	UDB035427	Unidentified sp. 5210_333	80.45	-	-	-	-	-	-	-	-	-	0.183655	-	-	0.01104
Ascomycota	UDB035086	Unidentified sp. 5210_269	89.58	0.104603	-	0.114679	-	-	-	-	-	-	-	-	-	0.01104
Ascomycota	UDB031416	Unidentified sp. 5210_329	77.87	0.209205	-	-	-	-	-	-	-	-	-	-	-	0.01104
Ascomycota	UDB0778913	Lecanora sp. 5208_783	95.12	-	-	-	-	0.120482	-	-	-	-	-	-	-	0.01104
Ascomycota	UDB027816	Unidentified sp. 5210_356	79.85	-	-	-	-	-	-	-	-	-	0.183655	-	-	0.01104
Basidiomycota	UDB031480	Unidentified sp. 5210_344	87.67	0.209205	-	-	-	-	-	-	-	-	-	-	-	0.01104
Basidiomycota	UDB016255	Unidentified sp. 5210_361	88.83	-	-	0.114679	-	-	0.0648508	-	-	-	-	-	-	0.01104
Ascomycota	UDB035414	Unidentified sp. 5210_363	86.64	-	-	-	-	-	-	0.26455	0.0812348	-	-	-	-	0.01104
Ascomycota	MN902374	Unidentified sp. 5210_367	99	-	-	-	-	-	-	-	0.0812348	-	0.0918274	-	-	0.01104
Ascomycota	UDB028032	Unidentified sp. 5210_460	82.89	-	-	0.114679	-	-	0.0648508	-	-	-	-	-	-	0.01104
Ascomycota	UDB019824	Unidentified sp. 5210_516	88.57	0.209205	-	-	-	-	-	-	-	-	-	-	-	0.01104
Ascomycota	UDB035520	Unidentified sp. 5210_394	84.79	-	-	-	-	-	-	-	0.16247	-	-	-	-	0.01104
Basidiomycota	UDB013073	Unidentified sp. 5210_510	87.38	-	-	-	-	-	0.129702	-	-	-	-	-	-	0.01104
Ascomycota	UDB024192	Unidentified sp. 5208_790	90.23	-	-	-	-	0.120482	-	-	-	-	-	-	-	0.01104
Ascomycota	UDB035342	Unidentified sp. 5210_560	81.22	-	-	-	-	-	-	-	0.16247	-	-	-	-	0.01104
Ascomycota	UDB035451	Unidentified sp. 5210_512	85.94	0.104603	-	-	-	-	0.0648508	-	-	-	-	-	-	0.01104
Basidiomycota	UDB034353	Unidentified sp. 5210_588	76.33	-	-	-	-	-	0.129702	-	-	-	-	-	-	0.01104
Ascomycota	UDB003003	Lachnellula abietis	99.58	-	-	-	-	-	-	-	0.0812348	-	0.0918274	-	-	0.01104
Ascomycota	UDB035059	Unidentified sp. 5210_548	79.27	0.104603	-	-	-	-	-	-	-	-	-	0.389105	-	0.01104
Basidiomycota	UDB035142	Unidentified sp. 5210_524	79.38	0.209205	-	-	-	-	-	-	-	-	-	-	-	0.01104
Basidiomycota	UDB039840	Unidentified sp. 5210_550	85.59	-	-	-	-	-	-	-	0.0812348	-	-	0.389105	-	0.01104
Basidiomycota	UDB035195	Unidentified sp. 5210_558	92.16	-	-	-	-	-	0.0648508	-	-	-	0.0918274	-	-	0.01104
Basidiomycota	KP891624	Unidentified sp. 5208_768	98	-	-	-	-	0.120482	-	-	-	-	-	-	-	0.01104
Basidiomycota	KP887898	Unidentified sp. 5210_541	85	-	-	-	-	-	-	-	-	-	0.183655	-	-	0.01104
Ascomycota	UDB0778283	Unidentified sp. 5210_579	77.57	-	-	-	-	-	-	-	-	0.229095	-	-	-	0.01104
Ascomycota	UDB035313	Aspergillus testaceocolorans	99.61	-	-	0.114679	-	-	-	0.26455	-	-	-	-	-	0.01104
Basidiomycota	UDB034353	Unidentified sp. 5208_153	76.59	-	-	-	-	0.120482	-	-	-	-	-	-	-	0.01104
Chytridiomycota	UDB035384	Unidentified sp. 5210_595	91.67	0.209205	-	-	-	-	-	-	-	-	-	-	-	0.01104
Basidiomycota	UDB035797	Unidentified sp. 5208_140	81.27	-	-	-	0.472813	-	-	-	-	-	-	-	-	0.01104
Basidiomycota	UDB033340	Typhula sp. 5210_621	95.45	-	-	-	-	-	0.0648508	-	0.0812348	-	-	-	-	0.01104
Basidiomycota	UDB0780772	Unidentified sp. 5208_135	73.36	-	-	-	-	0.120482	-	-	-	-	-	-	-	0.01104
Ascomycota	UDB0780457	Unidentified sp. 5208_297	84.08	-	-	-	0.472813	-	-	-	-	-	-	-	-	0.01104
Ascomycota	UDB035371	Alternaria sp. 5208_217	95.69	-	-	-	0.236407	0.060241	-	-	-	-	-	-	-	0.01104
Ascomycota	UDB027816	Unidentified sp. 5210_646	80	-	-	-	-	-	-	-	-	-	-	0.77821	-	0.01104
Ascomycota	UDB015013	Unidentified sp. 5210_768	88.71	-	-	-	-	-	-	0.529101	-	-	-	-	-	0.01104
Ascomycota	UDB028032	Unidentified sp. 5210_643	80.75	-	-	-	-	-	-	-	-	-	0.183655	-	-	0.01104
Ascomycota	UDB035046	Unidentified sp. 5210_767	79.77	-	-	-	-	-	-	0.26455	0.0812348	-	-	-	-	0.01104
Ascomycota	UDB035427	Unidentified sp. 5210_847	82.51	-	-	-	-	-	0.0648508	-	0.0812348	-	-	-	-	0.01104
Basidiomycota	UDB035194	Unidentified sp. 5210_894	78.28	0.209205	-	-	-	-	-	-	-	-	-	-	-	0.01104
Basidiomycota	UDB025705	Wallemia sp. 5210_679	96.9	-	-	-	-	-	-	-	-	-	0.183655	-	-	0.01104
Basidiomycota	UDB013417	Unidentified sp. 5210_870	87.5	0.104603	-	-	-	-	-	-	-	-	0.0918274	-	-	0.01104
Ascomycota	UDB035342	Unidentified sp. 5210_2011	79.84	-	-	-	-	-	-	-	-	0.114548	-	0.389105	-	0.01104
Basidiomycota	UDB033340	Typhula sp. 5210_652	95.45	-	-	-	-	-	0.129702	-	-	-	-	-	-	0.01104
Ascomycota	UDB022815	Erysiphe alphitoides	100	-	-	-	-	-	-	0.26455	-	-	0.0918274	-	-	0.01104
Ascomycota	UDB035513	Unidentified sp. 5210_816	81.64	-	0.0113392	-	-	-	-	-	0.0812348	-	-	-	-	0.01104
Ascomycota	LS448897.1	Unidentified sp. 5210_829	99	0.209205	-	-	-	-	-	-	-	-	-	-	-	0.01104
Ascomycota	UDB0780350	Unidentified sp. 5208_130	85.08	-	-	-	0.236407	0.060241	-	-	-	-	-	-	-	0.01104
Ascomycota	KY932402.1	Unidentified sp. 5208_191	0	-	-	-	0.236407	0.060241	-	-	-	-	-	-	-	0.01104
Basidiomycota	UDB013417	Unidentified sp. 5208_351	87.5	-	-	-	-	0.120482	-	-	-	-	-	-	-	0.01104
Chytridiomycota	UDB035270	Unidentified sp. 5210_747	91.78	-	-	0.229358	-	-	-	-	-	-	-	-	-	0.01104
Basidiomycota	UDB034353	Unidentified sp. 5210_796	73.37	-	-	-	-	-	-	-	0.16247	-	-	-	-	0.01104
Ascomycota	UDB027935	Unidentified sp. 5210_804	89.93	-	-	-	-	-	-	-	-	-	0.183655	-	-	0.01104
Ascomycota	UDB035342	Unidentified sp. 5210_872	81.12	-	-	-	-	-	-	-	-	-	0.183655	-	-	0.01104
Basidiomycota	UDB035195	Unidentified sp. 5210_930	92.49	-	-	-	-	-	0.0648508	-	-	0.114548	-	-	-	0.01104
Ascomycota	UDB024172	Unidentified sp. 5210_982	88.28	-	-	-	-	-	-	-	0.16247	-	-	-	-	0.01104
Basidiomycota	UDB015204	Coprinellus radians	98.99	-	-	-	-	-	-	0.529101	-	-	-	-	-	0.01104
Ascomycota	UDB0778906	Unidentified sp. 5208_100	76.98	-	-	-	0.472813	-	-	-	-	-	-	-	-	0.01104
Basidiomycota	UDB016358	Sistotrema sp. 5210_1005	95.31	-	-	-	-	-	-	-	0.0812348	-	0.0918274	-	-	0.01104
Ascomycota	UDB019824	Unidentified sp. 5210_1339	90.95	-	-	0.114679	-	-	-	-	-	-	0.0918274	-	-	0.01104
Ascomycota	UDB028324	Unidentified sp. 5210_1033	84.58	-	-	0.229358	-	-	-	-	-	-	-	-	-	0.01104
Basidiomycota	UDB035142	Unidentified sp. 5210_1263	80.29	-	-	-	-	-	-	-	0.16247	-	-	-	-	0.01104
Ascomycota	UDB035451	Unidentified sp. 5210_1376	76.36	0.104603	-	-	-	-	0.0648508	-	-	-	-	-	-	0.01104
Ascomycota	UDB0778914	Unidentified sp. 5210_965	77.91	0.104603	-	0.114679	-	-	-	-	-	-	-	-	-	0.01104
Basidiomycota	UDB034353	Unidentified sp. 5208_120	73.37	-	-	-	-	0.120482	-	-	-	-	-	-	-	0.01104
Basidiomycota	UDB033340	Typhula sp. 5208_455	95.45	-	-	-	0.472813	-	-	-	-	-	-	-	-	0.01104
Basidiomycota	UDB013417	Unidentified sp. 5208_808	88.39	-	-	-	-	0.120482	-	-	-	-	-	-	-	0.01104
Basidiomycota	UDB025586	Unidentified sp. 5210_1010	84.55	-	-	-	-	-	-	-	0.16247	-	-	-	-	0.01104
Ascomycota	UDB020924	Unidentified sp. 5210_1259	76.52	-	-	-	-	-	-	-	-	-	0.183655	-	-	0.01104
Ascomycota	UDB022797	Lecania naegelii	98.38	-	-	0.229358	-	-	-	-	-	-	-	-	-	0.01104
Ascomycota	UDB0780362	Unidentified sp. 5208_432	84.12	-	-	-	-	0.120482	-	-	-	-	-	-	-	0.01104
Basidiomycota	UDB019770	Unidentified sp. 5208_279	84.83	-	-	-	0.472813	-	-	-	-	-	-	-	-	0.01104
Basidiomycota	UDB019514	Mycena sp. 5210_1137	97.43	-	-	-	-	-	0.129702	-	-	-	-	-	-	0.01104
Basidiomycota	UDB025151	Sistotrema sp. 5210_1290	96.94	-	-	-	-	-	-	-	-	-	0.183655	-	-	0.01104
Basidiomycota	UDB039604	Coprinellus xanthothrix	100	-	-	0.229358	-	-	-	-	-	-	-	-	-	0.01104
Ascomycota	UDB035011	Unidentified sp. 5210_1749	89.71	-	-	-	-	-	-	-	-	0.229095	-	-	-	0.01104
Ascomycota	UDB018840	Lachnellula sp. 5208_165	95.4	-	-	-	-	0.120482	-	-	-	-	-	-	-	0.01104
Ascomycota	UDB020919	Unidentified sp. 5208_371	81.2	-	-	-	-	0.120482	-	-	-	-	-	-	-	0.01104
Ascomycota	UDB035518	Scytalidium fulvum	98.18	-	-	-	0.236407	0.060241	-	-	-	-	-	-	-	0.01104
Basidiomycota	UDB035142	Unidentified sp. 5208_285	79.38	-	-	-	0.472813	-	-	-	-	-	-	-	-	0.01104
Neocallimastigomycota	UDB0780440	Unidentified sp. 5208_2957	93.62	-	-	-	-	0.120482	-	-	-	-	-	-	-	0.01104
Basidiomycota	UDB036252	Hohenbuehelia grisea	99.33	-	-	-	-	-	-	-	0.16247	-	-	-	-	0.01104
Ascomycota	MN902584.1	Unidentified sp. 5210_1228	100	-	-	-	-	-	0.0648508	-	-	-	0.0918274	-	-	0.01104
Basidiomycota	UDB0754066	Postia sp. 5210_1271	99.36	-	-	0.229358	-	-	-	-	-	-	-	-	-	0.01104
Basidiomycota	UDB018882	Unidentified sp. 5210_1496	90.2	0.104603	-	-	-	-	0.0648508	-	-	-	-	-	-	0.01104
Basidiomycota	UDB039562	Lecanicillium sp. 5210_1600	97.14	-	-	-	-	-	0.129702	-	-	-	-	-	-	0.01104
Ascomycota	UDB035427	Unidentified sp. 5210_1843	83.02	-	-	-	-	-	-	-	0.16247	-	-	-	-	0.01104
Basidiomycota	UDB033340	Typhula sp. 5208_442	95.45	-	-	-	0.236407	0.060241	-	-	-	-	-	-	-	0.01104
Ascomycota	KX195626.1	Unidentified sp. 5208_646	94	-	-	-	-	0.120482	-	-	-	-	-	-	-	0.01104
Basidiomycota	UDB016358	Sistotrema sp. 5208_1134	95.31	-	-	-	0.472813	-	-	-	-	-	-	-	-	0.01104
Ascomycota	UDB015013	Flavocetraria sp. 5210_1299	96.71	-	-	-	-	-	-	-	-	-	0.183655	-	-	0.01104
Ascomycota	UDB0780350	Unidentified sp. 5210_1500	91.74	-	-	-	-	-	-	-	-	-	0.183655	-	-	0.01104
Basidiomycota	UDB034327	Unidentified sp. 5210_1776	93.65	-	-	0.229358	-	-	-	-	-	-	-	-	-	0.01104
Basidiomycota	UDB013257	Odontia sp. 5208_1000	100	-	-	-	-	0.120482	-	-	-	-	-	-	-	0.01104
Basidiomycota	UDB0778264	Lycoperdon perlatum	100	-	-	-	-	0.120482	-	-	-	-	-	-	-	0.01104
Ascomycota	UDB035397	Septoria epambrosiae	98.74	-	-	-	-	0.120482	-	-	-	-	-	-	-	0.01104
Basidiomycota	UDB037865	Gymnopus fagiphilus	98.08	-	-	-	-	0.120482	-	-	-	-	-	-	-	0.01104
Ascomycota	UDB027588	Unidentified sp. 5210_1511	83.23	-	-	0.229358	-	-	-	-	-	-	-	-	-	0.01104
Ascomycota	MN902586.1	Unidentified sp. 5210_1538	100	-	-	-	-	-	-	-	0.16247	-	-	-	-	0.01104
Ascomycota	UDB0778985	Neottiella sp. 5210_1557	99.56	-	-	-	-	-	-	0.529101	-	-	-	-	-	0.01104
Basidiomycota	UDB039841	Fomes fomentarius	98.95	-	-	-	-	-	0.0648508	-	0.0812348	-	-	-	-	0.01104
Ascomycota	UDB035239	Unidentified sp. 5210_1568	86.9	-	-	-	-	-	0.0648508	-	0.0812348	-	-	-	-	0.01104
Basidiomycota	UDB024389	Unidentified sp. 5210_1633	86.99	-	-	-	-	-	-	-	0.16247	-	-	-	-	0.01104
Ascomycota	UDB015013	Unidentified sp. 5210_2043	90.16	0.104603	-	-	-	-	-	-	0.0812348	-	-	-	-	0.01104
Ascomycota	UDB022757	Unidentified sp. 5210_2184	74.91	-	-	0.229358	-	-	-	-	-	-	-	-	-	0.01104
Ascomycota	UDB0780457	Unidentified sp. 5210_2241	81.3	-	-	-	-	-	-	-	0.16247	-	-	-	-	0.01104
Ascomycota	UDB016230	Unidentified sp. 5210_3520	85.89	-	-	-	-	-	-	-	-	0.229095	-	-	-	0.01104
Ascomycota	UDB033201	Unidentified sp. 5208_323	88.07	-	-	-	-	0.120482	-	-	-	-	-	-	-	0.01104
Ascomycota	ON119271.1	Unidentified sp. 5208_492	88	-	-	-	-	0.120482	-	-	-	-	-	-	-	0.01104
Basidiomycota	KP081407.1	Unidentified sp. 5208_826	100	-	-	-	-	0.120482	-	-	-	-	-	-	-	0.01104
Ascomycota	UDB035218	Unidentified sp. 5208_2221	81.67	-	-	-	0.236407	0.060241	-	-	-	-	-	-	-	0.01104
Ascomycota	UDB035279	Hyphozyma roseonigra	100	-	-	-	-	0.120482	-	-	-	-	-	-	-	0.01104
Ascomycota	UDB035415	Unidentified sp. 5210_1767	90.12	-	-	-	-	-	-	0.26455	0.0812348	-	-	-	-	0.01104
Basidiomycota	UDB014069	Hyphoderma sp. 5210_1816	97.5	0.104603	-	-	-	-	-	-	-	0.114548	-	-	-	0.01104
Basidiomycota	UDB019675	Xanthoporus syringae	100	-	-	-	-	-	-	-	0.16247	-	-	-	-	0.01104
Ascomycota	UDB024170	Unidentified sp. 5210_1959	80.61	0.209205	-	-	-	-	-	-	-	-	-	-	-	0.01104
Ascomycota	UDB039518	Unidentified sp. 5210_1978	78.37	0.104603	-	0.114679	-	-	-	-	-	-	-	-	-	0.01104
Basidiomycota	UDB018587	Tomentellopsis sp. 5210_2048	95.41	-	-	-	-	-	-	0.529101	-	-	-	-	-	0.01104
Basidiomycota	UDB0754306	Unidentified sp. 5210_2166	78.12	-	-	-	-	-	-	-	0.16247	-	-	-	-	0.01104
Ascomycota	JX536159	Gymnopus dryophilus	100	-	-	-	-	-	0.0648508	-	-	-	-	-	-	0.00551998
Ascomycota	MK390491	Mucor moelleri	100	-	-	-	-	-	-	-	-	-	-	-	6.25	0.00551998
Ascomycota	LS450480	Unidentified sp. 5210_19	98	-	-	-	-	-	-	-	-	-	0.0918274	-	-	0.00551998
Ascomycota	MN902647	Unidentified sp. 5210_17	96	0.104603	-	-	-	-	-	-	-	-	-	-	-	0.00551998
Ascomycota	UDB028259	Meliniomyces sp. 5210_55	99.58	-	-	-	-	-	0.0648508	-	-	-	-	-	-	0.00551998
Ascomycota	MN588163	Phacidium lacerum	100	-	-	-	-	0.060241	-	-	-	-	-	-	-	0.00551998
Basidiomycota	UDB013044	Unidentified sp. 5210_54	87.5	-	-	-	-	-	-	-	-	-	0.0918274	-	-	0.00551998
Ascomycota	UDB0780825	Trichoderma viride	100	-	-	-	-	-	-	-	-	-	-	0.389105	-	0.00551998
Ascomycota	KM494107	Unidentified sp. 5210_129	97	-	-	-	-	-	-	0.26455	-	-	-	-	-	0.00551998
Ascomycota	MG597470	Oidiodendron pilicola	100	-	-	-	0.236407	-	-	-	-	-	-	-	-	0.00551998
Zygomycota	MT138616	Umbelopsis dimorpha	100	-	-	-	0.236407	-	-	-	-	-	-	-	-	0.00551998
Ascomycota	UDB023677	Unidentified sp. 5210_152	87.7	-	-	-	-	-	-	-	-	-	0.0918274	-	-	0.00551998
Basidiomycota	UDB039357	Lactarius rufus	100	-	-	-	-	-	-	-	0.0812348	-	-	-	-	0.00551998
Ascomycota	UDB035476	Microsphaeropsis centaureae	98.39	-	-	-	-	-	-	-	-	-	0.0918274	-	-	0.00551998
Ascomycota	MT469925	Hyaloscypha variabilis	100	-	-	-	-	0.060241	-	-	-	-	-	-	-	0.00551998
Ascomycota	UDB034371	Ciliolarina sp. 5210_185	97.08	-	-	0.114679	-	-	-	-	-	-	-	-	-	0.00551998
Ascomycota	UDB0780765	Penicillium spinulosum	99.6	-	-	-	-	0.060241	-	-	-	-	-	-	-	0.00551998
Ascomycota	UDB027816	Cladophialophora sp. 5210_140	98.43	-	-	-	-	-	-	0.26455	-	-	-	-	-	0.00551998
Ascomycota	UDB0778868	Brunnipila fuscescens	99.16	-	-	-	-	-	-	-	0.0812348	-	-	-	-	0.00551998
Ascomycota	UDB003062	Unidentified sp. 5210_210	77.08	-	-	-	-	-	-	-	-	-	-	0.389105	-	0.00551998
Ascomycota	UDB0778858	Unidentified sp. 5210_220	86.07	-	-	-	-	-	-	-	-	-	-	0.389105	-	0.00551998
Basidiomycota	UDB015172	Armillaria lutea	99.79	-	-	-	-	-	-	-	0.0812348	-	-	-	-	0.00551998
Ascomycota	UDB0778289	Unidentified sp. 5210_237	91.06	-	-	-	-	-	-	-	0.0812348	-	-	-	-	0.00551998
Ascomycota	KP897276	Unidentified sp. 5210_249	100	-	-	-	-	-	-	-	-	-	-	0.389105	-	0.00551998
Ascomycota	UDB025107	Unidentified sp. 5210_303	81.27	-	-	-	-	-	0.0648508	-	-	-	-	-	-	0.00551998
Ascomycota	OK324346	Unidentified sp. 5210_276	98	-	-	-	-	-	0.0648508	-	-	-	-	-	-	0.00551998
Ascomycota	UDB035322	Tolypocladium inflatum	98.79	-	-	-	-	-	-	-	0.0812348	-	-	-	-	0.00551998
Ascomycota	UDB0780457	Unidentified sp. 5208_73	81.03	-	-	-	-	0.060241	-	-	-	-	-	-	-	0.00551998
Ascomycota	UDB035059	Unidentified sp. 5210_331	80	-	-	-	-	-	0.0648508	-	-	-	-	-	-	0.00551998
Ascomycota	UDB022877	Unidentified sp. 5210_290	78.07	-	-	-	-	-	-	0.26455	-	-	-	-	-	0.00551998
Ascomycota	UDB035499	Graphilbum sp. 5210_337	97.93	-	-	-	-	-	-	-	-	-	-	0.389105	-	0.00551998
Ascomycota	ON962930	Unidentified sp. 5208_197	100	-	-	-	0.236407	-	-	-	-	-	-	-	-	0.00551998
Ascomycota	UDB025606	Unidentified sp. 5210_282	88.59	-	-	-	-	-	0.0648508	-	-	-	-	-	-	0.00551998
Ascomycota	UDB035082	Unidentified sp. 5210_317	92.86	-	-	-	-	-	-	0.26455	-	-	-	-	-	0.00551998
Basidiomycota	UDB027341	Unidentified sp. 5210_350	91.15	0.104603	-	-	-	-	-	-	-	-	-	-	-	0.00551998
Ascomycota	UDB0754226	Hyphodiscus sp. 5210_472	95.9	-	-	-	-	-	0.0648508	-	-	-	-	-	-	0.00551998
Basidiomycota	UDB0780211	Unidentified sp. 5210_354	75.76	-	-	-	-	-	-	-	-	0.114548	-	-	-	0.00551998
Ascomycota	UDB0778922	Unidentified sp. 5208_578	85.37	-	-	-	-	0.060241	-	-	-	-	-	-	-	0.00551998
Ascomycota	UDB027816	Cladophialophora sp. 5208_81	96.47	-	-	-	-	0.060241	-	-	-	-	-	-	-	0.00551998
Ascomycota	UDB017618	Hygrocybe sp. 5210_448	96.15	-	-	-	-	-	-	-	0.0812348	-	-	-	-	0.00551998
Basidiomycota	UDB022101	Mycena stylobates	98.69	-	-	0.114679	-	-	-	-	-	-	-	-	-	0.00551998
Ascomycota	UDB028196	Capnodiales sp. 5210_374	98.87	0.104603	-	-	-	-	-	-	-	-	-	-	-	0.00551998
Ascomycota	UDB027816	Unidentified sp. 5210_445	80	-	-	-	-	-	-	-	0.0812348	-	-	-	-	0.00551998
Ascomycota	UDB022758	Parmelia sp. 5210_533	94.69	-	-	-	-	-	-	-	0.0812348	-	-	-	-	0.00551998
Basidiomycota	UDB028325	Unidentified sp. 5210_442	85.16	-	-	-	-	-	-	-	-	-	0.0918274	-	-	0.00551998
Ascomycota	UDB028324	Ochrocladosporium sp. 5210_453	94.38	-	-	-	-	-	-	-	-	-	0.0918274	-	-	0.00551998
Ascomycota	UDB0778865	Unidentified sp. 5208_416	91.8	-	-	-	-	0.060241	-	-	-	-	-	-	-	0.00551998
Basidiomycota	UDB023484	Russula adusta	100	-	-	-	0.236407	-	-	-	-	-	-	-	-	0.00551998
Basidiomycota	UDB017618	Hygrocybe sp. 5210_469	96.15	-	-	-	-	-	0.0648508	-	-	-	-	-	-	0.00551998
Ascomycota	UDB025067	Unidentified sp. 5208_170	79.86	-	-	-	0.236407	-	-	-	-	-	-	-	-	0.00551998
Ascomycota	UDB024179	Unidentified sp. 5210_488	91.63	0.104603	-	-	-	-	-	-	-	-	-	-	-	0.00551998
Ascomycota	UDB035518	Scytalidium fulvum	98.18	-	-	0.114679	-	-	-	-	-	-	-	-	-	0.00551998
Ascomycota	UDB024180	Unidentified sp. 5210_614	78.97	-	-	-	-	-	-	-	-	0.114548	-	-	-	0.00551998
Ascomycota	KP897612	Unidentified sp. 5208_70	100	-	-	-	-	0.060241	-	-	-	-	-	-	-	0.00551998
Ascomycota	UDB035365	Unidentified sp. 5208_253	93.64	-	-	-	0.236407	-	-	-	-	-	-	-	-	0.00551998
Basidiomycota	UDB0778983	Unidentified sp. 5210_439	92.19	-	-	-	-	-	-	-	0.0812348	-	-	-	-	0.00551998
Ascomycota	UDB035293	Unidentified sp. 5210_484	81.92	0.104603	-	-	-	-	-	-	-	-	-	-	-	0.00551998
Basidiomycota	UDB017618	Hygrocybe sp. 5210_539	96.15	-	-	-	-	-	-	-	-	-	0.0918274	-	-	0.00551998
Chytridiomycota	UDB035270	Spizellomyces sp. 5210_641	94.12	-	-	-	-	-	-	-	-	0.114548	-	-	-	0.00551998
Ascomycota	UDB0778914	Unidentified sp. 5210_682	87.02	0.104603	-	-	-	-	-	-	-	-	-	-	-	0.00551998
Ascomycota	KM493981	Unidentified sp. 5208_33	99	-	-	-	-	0.060241	-	-	-	-	-	-	-	0.00551998
Ascomycota	UDB035418	Unidentified sp. 5210_526	88.1	-	-	-	-	-	0.0648508	-	-	-	-	-	-	0.00551998
Basidiomycota	UDB033340	Typhula sp. 5210_568	95.45	0.104603	-	-	-	-	-	-	-	-	-	-	-	0.00551998
Ascomycota	UDB035476	Microsphaeropsis sp. 5210_623	96.7	-	-	-	-	-	-	-	0.0812348	-	-	-	-	0.00551998
Ascomycota	UDB025606	Unidentified sp. 5210_561	79.17	-	-	-	-	-	-	-	-	-	-	0.389105	-	0.00551998
Ascomycota	UDB035401	Unidentified sp. 5210_553	81.01	0.104603	-	-	-	-	-	-	-	-	-	-	-	0.00551998
Ascomycota	UDB0778527	Unidentified sp. 5210_719	83.2	-	-	-	-	-	-	-	-	-	-	0.389105	-	0.00551998
Ascomycota	UDB0780455	Fellhanera bouteillei	100	-	-	-	-	-	0.0648508	-	-	-	-	-	-	0.00551998
Basidiomycota	MN902792.1	Unidentified sp. 5210_577	99	-	-	-	-	-	-	-	-	-	0.0918274	-	-	0.00551998
Basidiomycota	UDB015114	Agaricales sp. 5210_809	95.45	-	-	-	-	-	0.0648508	-	-	-	-	-	-	0.00551998
Ascomycota	ON750447.1	Unidentified sp. 5210_826	99	-	-	-	-	-	0.0648508	-	-	-	-	-	-	0.00551998
Ascomycota	UDB034965	Unidentified sp. 5208_157	88.52	-	-	-	-	0.060241	-	-	-	-	-	-	-	0.00551998
Ascomycota	MN902696.1	Unidentified sp. 5210_592	94	-	-	-	-	-	-	-	-	-	0.0918274	-	-	0.00551998
Basidiomycota	UDB016252	Unidentified sp. 5210_619	95.6	-	-	0.114679	-	-	-	-	-	-	-	-	-	0.00551998
Ascomycota	UDB027788	Unidentified sp. 5210_773	83.89	-	-	-	-	-	0.0648508	-	-	-	-	-	-	0.00551998
Basidiomycota	UDB033340	Typhula sp. 5210_605	95.45	-	-	-	-	-	-	-	0.0812348	-	-	-	-	0.00551998
Basidiomycota	UDB039502	Scopuloides sp. 5210_637	94.44	-	-	-	-	-	-	0.26455	-	-	-	-	-	0.00551998
Ascomycota	UDB020933	Unidentified sp. 5210_647	82.53	0.104603	-	-	-	-	-	-	-	-	-	-	-	0.00551998
Basidiomycota	UDB031438	Scleroderma areolatum	100	-	-	-	-	-	-	-	0.0812348	-	-	-	-	0.00551998
Ascomycota	UDB035418	Unidentified sp. 5210_840	93.98	-	-	-	-	-	-	-	0.0812348	-	-	-	-	0.00551998
Basidiomycota	UDB017026	Ceratobasidium sp. 5210_624	98.09	-	-	-	-	-	-	-	-	-	0.0918274	-	-	0.00551998
Ascomycota	UDB025606	Mytilinidion sp. 5210_667	96.43	-	-	-	-	-	0.0648508	-	-	-	-	-	-	0.00551998
Ascomycota	MG925965.1	Unidentified sp. 5210_685	91	-	-	-	-	-	-	-	-	0.114548	-	-	-	0.00551998
Ascomycota	UDB013257	Odontia sp. 5210_784	100	-	-	-	-	-	-	-	0.0812348	-	-	-	-	0.00551998
Ascomycota	UDB016230	Unidentified sp. 5210_797	79.92	0.104603	-	-	-	-	-	-	-	-	-	-	-	0.00551998
Ascomycota	UDB0778922	Unidentified sp. 5210_815	91.57	-	-	-	-	-	-	-	-	-	0.0918274	-	-	0.00551998
Ascomycota	KX025120.1	Unidentified sp. 5208_294	99	-	-	-	0.236407	-	-	-	-	-	-	-	-	0.00551998
Basidiomycota	UDB016252	Unidentified sp. 5208_208	95.6	-	-	-	-	0.060241	-	-	-	-	-	-	-	0.00551998
Ascomycota	UDB035417	Unidentified sp. 5210_1023	81.23	-	-	-	-	-	-	-	-	-	0.0918274	-	-	0.00551998
Ascomycota	UDB035217	Unidentified sp. 5210_915	86.85	-	-	-	-	-	-	-	0.0812348	-	-	-	-	0.00551998
Ascomycota	UDB039472	Arthrobotrys sp. 5210_981	95.31	-	-	-	-	-	0.0648508	-	-	-	-	-	-	0.00551998
Ascomycota	UDB0778473	Parmelia sp. 5208_642	94.35	-	-	-	-	0.060241	-	-	-	-	-	-	-	0.00551998
Basidiomycota	UDB0754266	Unidentified sp. 5210_808	91.21	0.104603	-	-	-	-	-	-	-	-	-	-	-	0.00551998
Ascomycota	UDB035427	Unidentified sp. 5210_839	80.08	-	-	-	-	-	-	-	-	0.114548	-	-	-	0.00551998
Ascomycota	UDB020929	Unidentified sp. 5208_541	79.78	-	-	-	0.236407	-	-	-	-	-	-	-	-	0.00551998
Ascomycota	UDB0780303	Unidentified sp. 5210_1413	93.42	0.104603	-	-	-	-	-	-	-	-	-	-	-	0.00551998
Ascomycota	UDB026401	Unidentified sp. 5210_813	90.98	-	-	-	-	-	0.0648508	-	-	-	-	-	-	0.00551998
Ascomycota	UDB035263	Neurospora sublineolata	100	0.104603	-	-	-	-	-	-	-	-	-	-	-	0.00551998
Ascomycota	UDB0778922	Unidentified sp. 5208_1194	83.92	-	-	-	0.236407	-	-	-	-	-	-	-	-	0.00551998
Ascomycota	UDB028437	Unidentified sp. 5210_1294	80.31	-	-	-	-	-	-	-	-	-	0.0918274	-	-	0.00551998
Ascomycota	UDB035342	Mycosphaerella buna	99.16	0.104603	-	-	-	-	-	-	-	-	-	-	-	0.00551998
Basidiomycota	UDB036525	Unidentified sp. 5210_929	75	-	-	-	-	-	-	-	-	0.114548	-	-	-	0.00551998
Ascomycota	UDB035046	Unidentified sp. 5208_256	78.09	-	-	-	-	0.060241	-	-	-	-	-	-	-	0.00551998
Ascomycota	UDB0780764	Alternaria alternata	100	-	-	-	0.236407	-	-	-	-	-	-	-	-	0.00551998
Basidiomycota	UDB033340	Typhula sp. 5210_790	95.45	-	-	-	-	-	0.0648508	-	-	-	-	-	-	0.00551998
Basidiomycota	UDB0780453	Icmadophila sp. 5210_996	94.55	-	-	-	-	-	-	-	-	-	0.0918274	-	-	0.00551998
Basidiomycota	MT242267.1	Unidentified sp. 5208_196	100	-	-	-	-	0.060241	-	-	-	-	-	-	-	0.00551998
Ascomycota	UDB0780457	Unidentified sp. 5208_499	83.06	-	-	-	0.236407	-	-	-	-	-	-	-	-	0.00551998
Ascomycota	UDB035504	Unidentified sp. 5208_550	82.24	-	-	-	-	0.060241	-	-	-	-	-	-	-	0.00551998
Basidiomycota	MN903152.1	Unidentified sp. 5210_1069	100	0.104603	-	-	-	-	-	-	-	-	-	-	-	0.00551998
Basidiomycota	UDB0778160	Trichaptum abietinum	100	-	-	-	-	-	0.0648508	-	-	-	-	-	-	0.00551998
Ascomycota	UDB035257	Unidentified sp. 5208_1323	91.6	-	-	-	0.236407	-	-	-	-	-	-	-	-	0.00551998
Zygomycota	UDB027923	Unidentified sp. 5210_1083	92.54	-	-	-	-	-	-	-	0.0812348	-	-	-	-	0.00551998
Basidiomycota	UDB033340	Typhula sp. 5210_896	95.45	0.104603	-	-	-	-	-	-	-	-	-	-	-	0.00551998
Basidiomycota	UDB0780181	Unidentified sp. 5210_924	82.28	-	-	-	-	-	0.0648508	-	-	-	-	-	-	0.00551998
Ascomycota	UDB035418	Unidentified sp. 5210_1082	91.7	-	-	0.114679	-	-	-	-	-	-	-	-	-	0.00551998
Basidiomycota	UDB015114	Agaricales sp. 5210_1111	95.31	-	-	-	-	-	-	0.26455	-	-	-	-	-	0.00551998
Ascomycota	UDB0780995	Bionectria sp. 5210_1130	100	-	-	-	-	-	-	0.26455	-	-	-	-	-	0.00551998
Ascomycota	UDB020919	Unidentified sp. 5210_1143	76.81	-	-	-	-	-	-	-	-	-	0.0918274	-	-	0.00551998
Ascomycota	UDB035244	Unidentified sp. 5210_1264	83.46	-	-	-	-	-	-	-	0.0812348	-	-	-	-	0.00551998
Ascomycota	UDB035040	Unidentified sp. 5210_1380	88.57	-	-	0.114679	-	-	-	-	-	-	-	-	-	0.00551998
Ascomycota	UDB0780350	Unidentified sp. 5210_1562	82.86	-	-	-	-	-	0.0648508	-	-	-	-	-	-	0.00551998
Ascomycota	UDB035078	Nectria pertusoides	99.63	-	0.0113392	-	-	-	-	-	-	-	-	-	-	0.00551998
Basidiomycota	UDB037329	Unidentified sp. 5208_129	90.7	-	-	-	-	0.060241	-	-	-	-	-	-	-	0.00551998
Basidiomycota	UDB0780453	Icmadophila sp. 5208_423	94.55	-	-	-	-	0.060241	-	-	-	-	-	-	-	0.00551998
Basidiomycota	UDB0778969	Ganoderma applanatum	100	-	-	-	-	0.060241	-	-	-	-	-	-	-	0.00551998
Basidiomycota	UDB034353	Unidentified sp. 5208_333	76.33	-	-	-	0.236407	-	-	-	-	-	-	-	-	0.00551998
Ascomycota	OM100541.1L	Unidentified sp. 5208_633	87	-	-	-	-	0.060241	-	-	-	-	-	-	-	0.00551998
Ascomycota	UDB035127	Unidentified sp. 5208_968	77.87	-	-	-	0.236407	-	-	-	-	-	-	-	-	0.00551998
Ascomycota	UDB0780687	Unidentified sp. 5210_1066	84.84	-	-	-	-	-	-	0.26455	-	-	-	-	-	0.00551998
Ascomycota	UDB035457	Unidentified sp. 5210_1072	89.27	-	-	-	-	-	-	-	-	-	-	0.389105	-	0.00551998
Ascomycota	UDB027588	Unidentified sp. 5210_1176	88.52	-	-	-	-	-	0.0648508	-	-	-	-	-	-	0.00551998
Ascomycota	UDB035337	Pleospora paludiscirpi	98.82	0.104603	-	-	-	-	-	-	-	-	-	-	-	0.00551998
Ascomycota	UDB035297	Unidentified sp. 5210_1262	75.89	0.104603	-	-	-	-	-	-	-	-	-	-	-	0.00551998
Basidiomycota	UDB037654	Calyptella sp. 5210_1443	94.74	-	-	-	-	-	-	-	0.0812348	-	-	-	-	0.00551998
Ascomycota	UDB026402	Unidentified sp. 5208_244	84.72	-	-	-	0.236407	-	-	-	-	-	-	-	-	0.00551998
Ascomycota	UDB031688	Unidentified sp. 5208_424	92.25	-	-	-	-	0.060241	-	-	-	-	-	-	-	0.00551998
Ascomycota	ON750544.1	Unidentified sp. 5208_1337	78	-	-	-	-	0.060241	-	-	-	-	-	-	-	0.00551998
Ascomycota	UDB0780457	Unidentified sp. 5210_1079	80.56	0.104603	-	-	-	-	-	-	-	-	-	-	-	0.00551998
Ascomycota	UDB0778874	Mollisia alcalireagens	99.63	-	-	0.114679	-	-	-	-	-	-	-	-	-	0.00551998
Basidiomycota	UDB0780334	Unidentified sp. 5210_1104	81.72	0.104603	-	-	-	-	-	-	-	-	-	-	-	0.00551998
Ascomycota	UDB0780331	Unidentified sp. 5210_1128	90.28	-	-	-	-	-	-	-	-	-	0.0918274	-	-	0.00551998
Basidiomycota	UDB035194	Unidentified sp. 5210_1145	85.61	0.104603	-	-	-	-	-	-	-	-	-	-	-	0.00551998
Ascomycota	UDB028332	Unidentified sp. 5210_1149	85.62	-	-	-	-	-	0.0648508	-	-	-	-	-	-	0.00551998
Ascomycota	UDB035046	Unidentified sp. 5210_1202	86.82	0.104603	-	-	-	-	-	-	-	-	-	-	-	0.00551998
Ascomycota	UDB031688	Unidentified sp. 5210_1252	91.86	-	-	-	-	-	-	-	0.0812348	-	-	-	-	0.00551998
Ascomycota	UDB025707	Unidentified sp. 5210_1346	89.32	-	-	-	-	-	0.0648508	-	-	-	-	-	-	0.00551998
Chytridiomycota	UDB024272	Absconditella rubra	98.04	-	-	-	-	-	-	-	-	-	0.0918274	-	-	0.00551998
Chytridiomycota	UDB016252	Unidentified sp. 5210_1364	89.1	-	-	-	-	-	-	-	-	-	0.0918274	-	-	0.00551998
Basidiomycota	UDB016252	Unidentified sp. 5210_2192	100	-	-	0.114679	-	-	-	-	-	-	-	-	-	0.00551998
Basidiomycota	LC309749.1	Unidentified sp. 5208_75	100	-	-	-	0.236407	-	-	-	-	-	-	-	-	0.00551998
Basidiomycota	OK533689.1	Unidentified sp. 5208_784	98	-	-	-	-	0.060241	-	-	-	-	-	-	-	0.00551998
Ascomycota	UDB023745	Vulpicida pinastri	99.56	-	-	-	-	-	-	-	-	-	-	0.389105	-	0.00551998
Ascomycota	UDB0754104	Cyathicula sp. 5210_1283	95	-	-	-	-	-	-	-	-	-	0.0918274	-	-	0.00551998
Ascomycota	UDB018874	Unidentified sp. 5210_1317	77.89	-	-	-	-	-	-	-	-	-	0.0918274	-	-	0.00551998
Ascomycota	UDB035046	Unidentified sp. 5210_1320	82.2	-	-	-	-	-	-	-	-	-	0.0918274	-	-	0.00551998
Ascomycota	MN992146.1	Unidentified sp. 5210_1351	100	-	-	-	-	-	-	-	-	-	0.0918274	-	-	0.00551998
Ascomycota	UDB035513	Unidentified sp. 5210_1365	79.76	-	-	0.114679	-	-	-	-	-	-	-	-	-	0.00551998
Ascomycota	UDB028052	Unidentified sp. 5210_1402	87.06	-	-	-	-	-	-	-	-	-	0.0918274	-	-	0.00551998
Ascomycota	LC206086.1	Unidentified sp. 5210_1434	100	-	-	-	-	-	-	-	-	-	-	0.389105	-	0.00551998
Ascomycota	UDB035239	Unidentified sp. 5210_1470	86.45	-	-	-	-	-	0.0648508	-	-	-	-	-	-	0.00551998
Basidiomycota	UDB0778345	Hypholoma fasciculare	99.67	-	-	0.114679	-	-	-	-	-	-	-	-	-	0.00551998
Ascomycota	UDB035047	Unidentified sp. 5210_1525	83.33	0.104603	-	-	-	-	-	-	-	-	-	-	-	0.00551998
Ascomycota	UDB028493	Hyphodiscus sp. 5210_1526	95.87	-	-	-	-	-	-	-	0.0812348	-	-	-	-	0.00551998
Ascomycota	UDB035427	Unidentified sp. 5210_1541	82.26	-	-	-	-	-	0.0648508	-	-	-	-	-	-	0.00551998
Ascomycota	UDB035391	Unidentified sp. 5210_1545	90.87	0.104603	-	-	-	-	-	-	-	-	-	-	-	0.00551998
Ascomycota	UDB035476	Unidentified sp. 5210_1827	90.4	-	-	-	-	-	-	-	-	-	0.0918274	-	-	0.00551998
Basidiomycota	UDB037566	Unidentified sp. 5210_1957	89.47	-	-	-	-	-	-	-	0.0812348	-	-	-	-	0.00551998
Basidiomycota	UDB0778695	Malassezia sp. 5208_113	99.74	-	-	-	0.236407	-	-	-	-	-	-	-	-	0.00551998
Ascomycota	UDB022974	Unidentified sp. 5208_97	79.45	-	-	-	-	0.060241	-	-	-	-	-	-	-	0.00551998
Basidiomycota	UDB033340	Typhula sp. 5208_378	95.45	-	-	-	0.236407	-	-	-	-	-	-	-	-	0.00551998
Basidiomycota	UDB016358	Sistotrema sp. 5208_1528	95.31	-	-	-	-	0.060241	-	-	-	-	-	-	-	0.00551998
Ascomycota	UDB018874	Unidentified sp. 5208_1706	83.33	-	-	-	-	0.060241	-	-	-	-	-	-	-	0.00551998
Basidiomycota	UDB037906	Mycoacia fuscoatra	98.27	-	-	0.114679	-	-	-	-	-	-	-	-	-	0.00551998
Ascomycota	UDB033201	Unidentified sp. 5210_1465	87.7	-	-	0.114679	-	-	-	-	-	-	-	-	-	0.00551998
Ascomycota	UDB026347	Unidentified sp. 5210_1472	77.82	0.104603	-	-	-	-	-	-	-	-	-	-	-	0.00551998
Ascomycota	UDB035415	Unidentified sp. 5210_1505	92	-	-	0.114679	-	-	-	-	-	-	-	-	-	0.00551998
Zygomycota	KM494068.1	Unidentified sp. 5210_1559	99	-	-	0.114679	-	-	-	-	-	-	-	-	-	0.00551998
Basidiomycota	UDB031077	Unidentified sp. 5210_1593	76.9	-	-	-	-	-	-	0.26455	-	-	-	-	-	0.00551998
Ascomycota	UDB035115	Unidentified sp. 5210_1690	85.38	-	-	0.114679	-	-	-	-	-	-	-	-	-	0.00551998
Basidiomycota	UDB037865	Gymnopus fagiphilus	98.08	0.104603	-	-	-	-	-	-	-	-	-	-	-	0.00551998
Ascomycota	UDB035038	Unidentified sp. 5210_1823	88.8	-	-	-	-	-	-	0.26455	-	-	-	-	-	0.00551998
Ascomycota	UDB035389	Unidentified sp. 5210_1904	81.64	-	-	-	-	-	-	0.26455	-	-	-	-	-	0.00551998
Basidiomycota	UDB035797	Unidentified sp. 5210_2052	76.92	0.104603	-	-	-	-	-	-	-	-	-	-	-	0.00551998
Basidiomycota	UDB016358	Sistotrema sp. 5210_2089	95.31	-	-	-	-	-	0.0648508	-	-	-	-	-	-	0.00551998
Ascomycota	UDB027635	Cladophialophora sp. 5210_2112	94.78	-	-	-	-	-	-	-	-	0.114548	-	-	-	0.00551998
Ascomycota	UDB0780688	Unidentified sp. 5208_184	86.89	-	-	-	0.236407	-	-	-	-	-	-	-	-	0.00551998
Ascomycota	UDB035074	Unidentified sp. 5208_166	85.34	-	-	-	-	0.060241	-	-	-	-	-	-	-	0.00551998
Ascomycota	UDB035129	Unidentified sp. 5208_254	91.27	-	-	-	-	0.060241	-	-	-	-	-	-	-	0.00551998
Ascomycota	UDB024172	Unidentified sp. 5208_315	88.28	-	-	-	-	0.060241	-	-	-	-	-	-	-	0.00551998
Ascomycota	UDB035382	Botrytis allii	100	-	-	-	-	0.060241	-	-	-	-	-	-	-	0.00551998
Ascomycota	UDB035086	Unidentified sp. 5208_1651	86.72	-	-	-	-	0.060241	-	-	-	-	-	-	-	0.00551998
Ascomycota	UDB035518	Unidentified sp. 5208_1030	86.42	-	-	-	0.236407	-	-	-	-	-	-	-	-	0.00551998
Ascomycota	UDB035159	Unidentified sp. 5210_1713	88.24	-	-	-	-	-	-	-	0.0812348	-	-	-	-	0.00551998
Ascomycota	UDB033735	Unidentified sp. 5210_1717	88.24	-	-	0.114679	-	-	-	-	-	-	-	-	-	0.00551998
Basidiomycota	UDB0780334	Unidentified sp. 5210_1785	78.89	0.104603	-	-	-	-	-	-	-	-	-	-	-	0.00551998
Basidiomycota	UDB036913	Hypholoma lateritium	99.67	-	-	-	-	-	-	0.26455	-	-	-	-	-	0.00551998
Basidiomycota	UDB034050	Skeletocutis nivea	99.07	-	-	-	-	-	-	-	-	0.114548	-	-	-	0.00551998
Ascomycota	UDB015013	Unidentified sp. 5210_1820	89.02	-	-	0.114679	-	-	-	-	-	-	-	-	-	0.00551998
Ascomycota	UDB017618	Hygrocybe sp. 5210_1879	96.15	-	-	-	-	-	-	-	0.0812348	-	-	-	-	0.00551998
Basidiomycota	UDB027341	Unidentified sp. 5210_1881	86.97	-	-	-	-	-	-	0.26455	-	-	-	-	-	0.00551998
Ascomycota	UDB035100	Unidentified sp. 5210_1886	76.68	0.104603	-	-	-	-	-	-	-	-	-	-	-	0.00551998
Basidiomycota	UDB037355	Unidentified sp. 5210_1888	88.61	-	-	0.114679	-	-	-	-	-	-	-	-	-	0.00551998
Ascomycota	UDB020915	Unidentified sp. 5210_1889	76.64	0.104603	-	-	-	-	-	-	-	-	-	-	-	0.00551998
Ascomycota	UDB035504	Unidentified sp. 5210_1899	79.85	-	-	-	-	-	-	-	-	0.114548	-	-	-	0.00551998
Ascomycota	UDB0778922	Unidentified sp. 5210_1930	92.37	0.104603	-	-	-	-	-	-	-	-	-	-	-	0.00551998
Ascomycota	UDB031063	Unidentified sp. 5210_1967	76.63	-	-	-	-	-	-	-	-	-	-	0.389105	-	0.00551998
Ascomycota	MT305995.1	Unidentified sp. 5210_2008	100	-	-	-	-	-	0.0648508	-	-	-	-	-	-	0.00551998
Glomeromycota	MN902712.1	Unidentified sp. 5210_2103	98	-	-	-	-	-	-	-	0.0812348	-	-	-	-	0.00551998
Ascomycota	UDB035239	Unidentified sp. 5210_2121	86.85	-	-	-	-	-	-	-	-	-	-	0.389105	-	0.00551998
Ascomycota	UDB035417	Unidentified sp. 5210_2127	90.84	0.104603	-	-	-	-	-	-	-	-	-	-	-	0.00551998
Ascomycota	UDB0754106	Unidentified sp. 5210_2132	79.67	-	-	-	-	-	0.0648508	-	-	-	-	-	-	0.00551998
Ascomycota	UDB035440	Unidentified sp. 5210_2139	88.93	-	-	-	-	-	-	-	-	-	0.0918274	-	-	0.00551998
Ascomycota	UDB035504	Unidentified sp. 5210_2159	81.47	-	-	-	-	-	-	-	-	-	0.0918274	-	-	0.00551998
Basidiomycota	UDB013417	Unidentified sp. 5210_2162	88.39	-	-	-	-	-	-	-	0.0812348	-	-	-	-	0.00551998
Ascomycota	UDB035074	Unidentified sp. 5210_2164	85.34	-	-	-	-	-	-	-	-	-	-	0.389105	-	0.00551998

## Sheet: Shoot
Relative abundance of fungal OTUs sequenced from shoot samples of Picea abies.
				1	2	3	4	5	6	7	8	9	10	11	12
Phylum	Reference number	OTUs	Similarity, %	Slovakia, %	Poland, %	Poland, %	Lithuania, %	Lithuania, %	Latvia, %	Estonia, %	Finland, %	Finland, %	Finland, %	Finland, %	Finland, %	All, %
Ascomycota	MK762617	Sydowia polyspora	100	3.08975	16.7073	1.57343	-	-	0.951557	0.441362	1.04786	3.75619	2.53348	64.3172	0.540735	12.2635
Ascomycota	KU059580	Suillus luteus	99	5.93428	2.04579	10.3147	-	-	4.35409	0.0630517	7.25007	11.2686	5.64604	6.18209	16.7628	6.70521
Ascomycota	MK390491	Mucor moelleri	100	-	-	-	-	-	-	0.126103	0.0283206	4.92578	-	0.117474	26.0094	3.93194
Ascomycota	LR876918	Unidentified sp. 5210_7	100	1.71653	5.65027	2.27273	-	-	0.663206	0.315259	0.396488	1.52946	1.82772	12.1292	5.13699	3.523
Ascomycota	MT595563	Cladophialophora sp. 5210_29	99	-	0.194837	0.0874126	-	-	0.0576701	-	1.64259	1.84435	1.97249	-	15.5371	2.62756
Ascomycota	MG679813	Russula badia	100	0.0980873	0.0974184	0.262238	-	-	6.71857	8.70113	15.3781	1.4395	0.416214	-	0.0901226	2.38078
Ascomycota	UDB025606	Unidentified sp. 5210_46	79.25	3.62923	0.146128	-	-	-	0.432526	0.189155	0.453129	1.19208	0.199059	2.92217	8.79596	2.0259
Ascomycota	ON963481	Leptodontidium sp. 5210_31	99	-	-	-	-	-	-	-	0.48145	1.05713	12.3598	0.234949	0.036049	1.79793
Ascomycota	UDB035485	Unidentified sp. 5210_59	89.17	-	0.0974184	0.437063	-	-	0.11534	-	0.48145	3.82366	7.58234	0.558003	1.0274	1.67336
Ascomycota	UDB0780454	Unidentified sp. 5210_33	89.16	0.294262	0.146128	0.174825	-	-	3.57555	1.9546	14.3302	0.0224921	0.0723851	-	-	1.59111
Ascomycota	ON963139	Rhizoctonia solani	100	0.686611	2.38675	-	-	-	0.0576701	0.126103	0.311526	2.74404	5.30221	0.0440529	2.99207	1.55585
Ascomycota	UDB035239	Unidentified sp. 5210_65	89.76	-	0.292255	3.4965	-	-	2.76817	-	0.0283206	2.83401	4.23453	0.0293686	1.6943	1.40779
Ascomycota	MN903565	Unidentified sp. 5210_20	98	0.196175	0.681929	0.34965	-	-	1.23991	2.14376	5.40923	3.19388	0.868621	0.0293686	1.0274	1.26677
Ascomycota	UDB035063	Unidentified sp. 5210_52	83.33	2.3541	9.547	2.36014	-	-	1.6436	0.315259	0.283206	-	1.39341	-	-	0.987097
Ascomycota	UDB024170	Unidentified sp. 5210_77	82.69	-	-	-	-	-	0.0288351	26.4187	-	-	-	-	-	0.987097
Ascomycota	NR_164238	Tristratiperidium sp. 5208_61	97	-	-	-	0.146843	9.04707	-	-	-	-	-	-	-	0.933042
Ascomycota	UDB025606	Unidentified sp. 5210_82	82.38	-	-	-	-	-	9.74625	-	-	0.247413	0.0904814	0.455213	-	0.904839
Ascomycota	UDB022758	Unidentified sp. 5210_62	80.39	-	-	0.437063	-	-	-	-	3.90824	2.58659	1.71915	0.0734214	-	0.841383
Basidiomycota	UDB0778018	Unidentified sp. 5210_75	78.75	-	-	-	-	-	-	-	-	0.404858	5.62794	-	-	0.773226
Ascomycota	UDB027816	Unidentified sp. 5210_76	78.34	0.343306	-	0.437063	-	-	6.80507	4.53972	0.0566412	-	0.0180963	-	-	0.759125
Ascomycota	UDB027816	Unidentified sp. 5210_69	80.38	0.833742	-	-	-	-	-	0.126103	0.0849618	1.30454	1.50199	0.0146843	2.82985	0.754424
Ascomycota	NR_137946	Trichomerium sp. 5208_23	97	-	-	-	0.930005	6.79679	-	-	-	-	-	-	-	0.740323
Ascomycota	KP400572	Chaetothyriales sp. 5208_15	100	-	-	-	1.90896	6.26866	-	-	-	-	-	-	-	0.733272
Ascomycota	UDB022797	Lecania naegelii	100	-	-	-	9.44689	2.57176	-	-	-	-	-	-	-	0.716821
Basidiomycota	UDB037566	Exobasidium sp. 5210_95	94.3	1.17705	1.26644	0.0874126	-	-	0.17301	-	0.254885	0.584795	2.35252	0.851689	0.19827	0.683917
Ascomycota	UDB024179	Unidentified sp. 5208_199	91.63	-	-	-	10.4258	1.60735	-	-	-	-	-	-	-	0.665116
Ascomycota	UDB035079	Unidentified sp. 5210_101	85.66	0.0980873	1.99708	4.1958	-	-	2.07612	0.504414	0.169924	0.697256	1.17626	-	0.108147	0.655715
Ascomycota	UDB035264	Unidentified sp. 5210_147	82.86	2.40314	0.438383	0.524476	-	-	2.36448	0.315259	1.33107	0.62978	0.343829	-	-	0.575807
Ascomycota	KX909205	Unidentified sp. 5208_82	99	-	-	-	0.146843	5.35017	-	-	-	-	-	-	-	0.554655
Ascomycota	MN904075	Unidentified sp. 5210_43	93	0.441393	0.0487092	1.66084	-	-	2.13379	0.252207	0.141603	1.39451	0.941006	-	0.108147	0.545254
Ascomycota	UDB023677	Unidentified sp. 5210_152	87.7	-	-	-	-	-	3.14302	-	-	0.134953	1.86392	-	-	0.51235
Ascomycota	UDB0780457	Unidentified sp. 5210_122	84	-	-	-	-	-	0.201845	1.32409	2.01076	0.719748	0.995295	0.279001	0.126172	0.498249
Ascomycota	UDB035520	Unidentified sp. 5208_93	85.17	-	-	-	0.930005	4.27095	-	-	-	-	-	-	-	0.481797
Ascomycota	UDB034363	Unidentified sp. 5210_180	89.5	-	-	-	-	-	-	-	-	1.19208	2.58777	-	-	0.460645
Basidiomycota	KT275603	Tomentella sp. 5210_8	99	0.931829	3.7019	1.04895	-	-	0.144175	0.693569	0.339847	0.539811	0.235252	0.190896	0.126172	0.451244
Ascomycota	KP897193	Unidentified sp. 5208_41	100	-	-	-	0.783162	4.04133	-	-	-	-	-	-	-	0.451244
Basidiomycota	UDB035797	Unidentified sp. 5210_112	81.27	0.735655	0.0487092	-	-	-	0.519031	0.75662	0.736335	0.584795	1.24864	0.161527	0.234319	0.448894
Ascomycota	UDB027816	Unidentified sp. 5210_100	82.1	0.245218	0.194837	7.34266	-	-	0.663206	0.0630517	0.198244	0.337382	0.832429	-	-	0.434793
Ascomycota	KP400571	Cyphellophora sessilis	100	-	-	-	1.32159	3.5132	-	-	-	-	-	-	-	0.423042
Ascomycota	ON865944	Unidentified sp. 5210_80	100	0.196175	0.146128	0.0874126	-	-	0.0865052	1.45019	1.21779	0.922177	0.361925	-	0.720981	0.418341
Ascomycota	KM056296	Rhinocladiella sp. 5208_3	98	-	-	-	6.2653	1.14811	-	-	-	-	-	-	-	0.418341
Basidiomycota	KP897258	Unidentified sp. 5210_163	100	-	0.0974184	-	-	-	2.10496	0.252207	0.736335	0.449843	0.941006	-	0.0180245	0.418341
Ascomycota	UDB017618	Hygrocybe sp. 5210_119	96.15	0.0980873	0.0487092	0.786713	-	-	-	-	-	2.76653	0.542888	0.0587372	0.0901226	0.40894
Ascomycota	UDB015033	Hypogymnia physodes	99.2	-	-	-	-	-	0.17301	0.315259	1.69924	1.4395	0.63337	-	0.0720981	0.40894
Ascomycota	UDB025606	Unidentified sp. 5210_131	79.47	-	-	0.174825	-	-	0.259516	0.126103	0.113282	0.0224921	0.0180963	2.26138	-	0.40659
Ascomycota	UDB034363	Unidentified sp. 5210_199	87.87	-	-	-	-	-	-	-	-	3.75619	0.108578	-	-	0.40659
Ascomycota	UDB0778868	Brunnipila fuscescens	99.16	-	-	-	-	-	0.692042	-	4.02152	-	0.0361925	-	-	0.394839
Ascomycota	UDB020934	Trichomerium sp. 5210_115	94.8	2.30505	0.681929	5.59441	-	-	0.951557	0.0630517	-	0.0674764	0.0542888	0.0293686	-	0.392489
Ascomycota	ON963184	Unidentified sp. 5210_108	97	0.245218	0.194837	0.874126	-	-	0.519031	0.252207	1.21779	1.32704	0.217155	0.0146843	0.162221	0.387788
Ascomycota	UDB027816	Unidentified sp. 5210_81	82.64	0.931829	0.0974184	7.34266	-	-	0.374856	-	0.311526	0.0899685	0.380022	-	0.0180245	0.364286
Ascomycota	KP897305	Unidentified sp. 5210_12	100	3.87445	0.0974184	-	-	-	0.0288351	0.37831	0.594732	0.539811	0.14477	0.0146843	0.216294	0.361936
Basidiomycota	UDB038187	Athelia acrospora	99.66	-	-	-	-	-	-	-	-	3.46379	-	-	-	0.361936
Basidiomycota	UDB027448	Vishniacozyma sp. 5210_94	99.57	0.392349	2.67901	0.174825	-	-	0.605536	0.0630517	0.0566412	0.157445	0.0723851	0.367107	0.468637	0.354885
Ascomycota	UDB0780331	Unidentified sp. 5210_145	80.56	-	-	3.40909	-	-	-	-	0.877938	1.10211	-	-	0.486662	0.343134
Ascomycota	UDB0780457	Unidentified sp. 5210_109	83.33	1.27513	-	-	-	-	0.461361	0.126103	1.16114	0.472335	0.63337	0.0293686	0.0180245	0.338433
Ascomycota	MW757853L	Unidentified sp. 5210_45	100	0.343306	-	-	-	-	0.288351	4.79193	0.906259	0.0899685	0.162866	-	0.0180245	0.326682
Zygomycota	ON119255	Unidentified sp. 5208_145	100	-	-	-	4.65002	0.895522	-	-	-	-	-	-	-	0.314931
Ascomycota	UDB035063	Unidentified sp. 5208_203	82.8	-	-	-	3.1816	1.5155	-	-	-	-	-	-	-	0.30788
Basidiomycota	UDB017618	Hygrocybe sp. 5210_192	96.15	-	-	3.32168	-	-	-	-	0.283206	1.50697	0.271444	0.0146843	-	0.30788
Chytridiomycota	UDB024272	Absconditella rubra	98.04	5.93428	-	0.0874126	-	-	0.0865052	-	-	-	0.108578	-	-	0.30788
Ascomycota	UDB031207	Helotiales sp. 5210_61	97.07	-	-	-	-	-	0.0576701	0.0630517	0.424809	-	2.02678	-	-	0.30553
Basidiomycota	UDB031480	Unidentified sp. 5210_111	88	1.17705	0.0487092	0.0874126	-	-	0.807382	0.0630517	0.538091	0.382366	0.524792	0.0587372	0.0901226	0.30318
Basidiomycota	UDB031480	Unidentified sp. 5210_127	87.75	0.0980873	0.0974184	0.0874126	-	-	0.374856	0.0630517	0.48145	0.0899685	1.50199	-	0.0180245	0.291429
Basidiomycota	KP888090	Unidentified sp. 5208_125	100	-	-	-	1.86001	1.81401	-	-	-	-	-	-	-	0.274977
Ascomycota	KX133008	Scoliciosporum umbrinum	100	-	-	-	0.587372	2.3651	-	-	-	-	-	-	-	0.270277
Ascomycota	UDB017618	Hygrocybe sp. 5210_229	96.15	-	0.0487092	-	-	-	0.288351	-	0.141603	1.46199	0.597177	-	0.0180245	0.270277
Ascomycota	UDB0780764	Alternaria alternata	100	2.25601	2.33804	-	-	-	0.0865052	0.567465	-	0.0674764	0.0361925	0.0440529	-	0.267926
Ascomycota	UDB035053	Unidentified sp. 5210_244	79.54	-	-	-	-	-	-	-	-	1.32704	-	0.0587372	0.901226	0.265576
Ascomycota	KX220811	Unidentified sp. 5208_55	98	-	-	-	0.881057	2.15844	-	-	-	-	-	-	-	0.263226
Ascomycota	UDB023354	Unidentified sp. 5210_186	91.32	-	0.146128	4.63287	-	-	0.374856	-	0.0849618	0.0224921	0.705755	-	-	0.263226
Basidiomycota	UDB031084	Unidentified sp. 5208_417	80.25	-	-	-	-	2.50287	-	-	-	-	-	-	-	0.256175
Ascomycota	UDB035164	Unidentified sp. 5210_125	81.13	-	5.11447	-	-	-	0.0865052	-	-	-	-	-	-	0.253825
Ascomycota	UDB022974	Unidentified sp. 5210_245	79.84	1.07896	0.389674	0.34965	-	-	1.23991	0.126103	0.792976	-	-	-	-	0.251475
Ascomycota	UDB0778865	Unidentified sp. 5210_243	91.8	-	0.0487092	-	-	-	1.52826	-	0.368168	0.517319	0.180963	0.0881057	-	0.249125
Ascomycota	UDB035230	Unidentified sp. 5210_214	89.75	-	-	-	-	-	0.0576701	-	0.311526	0.0674764	0.14477	1.20411	-	0.249125
Ascomycota	UDB022776	Unidentified sp. 5210_260	90.2	-	-	-	-	-	-	6.68348	-	-	-	-	-	0.249125
Ascomycota	UDB028437	Coniothyrium olivaceum	100	0.980873	2.33804	0.524476	-	-	0.0576701	0.189155	0.113282	0.0224921	0.343829	0.0293686	-	0.246774
Basidiomycota	MW238066	Unidentified sp. 5210_222	99	-	-	-	-	-	0.663206	-	-	1.79937	-	-	-	0.242074
Ascomycota	UDB0778289	Unidentified sp. 5210_237	91.06	-	-	-	-	-	-	-	1.64259	0.584795	0.28954	-	-	0.235023
Ascomycota	UDB0778289	Arachnopeziza sp. 5210_205	95.67	0.0490436	-	1.48601	-	-	0.893887	2.90038	-	0.0449843	-	-	-	0.227972
Ascomycota	UDB0780350	Unidentified sp. 5210_170	85.08	1.5694	0.438383	0.34965	-	-	0.201845	0.126103	0.708015	0.292398	-	-	-	0.216221
Ascomycota	UDB027816	Unidentified sp. 5210_225	86.74	-	-	0.174825	-	-	-	-	0.0566412	0.247413	0.524792	0.0440529	0.793079	0.213871
Ascomycota	UDB035504	Unidentified sp. 5210_270	83.72	-	-	0.0874126	-	-	0.11534	-	0.198244	0.764732	0.77814	-	-	0.209171
Basidiomycota	UDB033340	Typhula sp. 5210_232	95.45	0.931829	-	0.174825	-	-	0.346021	0.252207	0.453129	0.292398	0.199059	-	0.19827	0.20682
Ascomycota	MT265865	Unidentified sp. 5210_160	100	0.53948	0.340964	0.786713	-	-	0.317186	0.0630517	0.821297	0.247413	0.14477	-	-	0.20447
Basidiomycota	UDB031480	Unidentified sp. 5210_137	89.37	1.07896	0.0487092	0.174825	-	-	0.11534	0.252207	0.48145	0.269906	0.434311	-	-	0.20212
Basidiomycota	UDB017618	Hygrocybe sp. 5208_190	96.15	-	-	-	0.930005	1.53846	-	-	-	-	-	-	-	0.20212
Ascomycota	UDB035053	Unidentified sp. 5210_264	80.99	-	-	0.34965	-	-	0.0288351	-	0.226565	1.03464	0.343829	-	0.144196	0.20212
Ascomycota	UDB0780350	Acrodontium crateriforme	99.16	0.392349	1.36386	0.0874126	-	-	0.374856	-	0.368168	0.157445	0.271444	-	-	0.19977
Ascomycota	UDB035415	Unidentified sp. 5210_273	89.64	2.50123	1.36386	-	-	-	0.11534	-	-	-	-	-	0.036049	0.19977
Ascomycota	UDB035654	Aureobasidium pullulans	100	0.0980873	2.97126	0.174825	-	-	-	-	-	0.134953	-	0.161527	-	0.192719
Ascomycota	UDB035011	Unidentified sp. 5210_246	93.44	0.147131	0.63322	1.22378	-	-	0.403691	-	0.0566412	0.539811	0.217155	-	-	0.192719
Ascomycota	MN902456	Unidentified sp. 5208_79	100	-	-	-	0.734214	1.5155	-	-	-	-	-	-	-	0.190369
Ascomycota	UDB023672	Unidentified sp. 5210_322	76.95	3.97254	-	-	-	-	-	-	-	-	-	-	-	0.190369
Ascomycota	UDB035382	Botrytis allii	100	-	2.82513	0.437063	-	-	-	0.0630517	-	0.0899685	0.0180963	0.146843	0.0180245	0.188019
Ascomycota	KX908472	Unidentified sp. 5208_5	99	-	-	-	3.1816	0.32147	-	-	-	-	-	-	-	0.185668
Ascomycota	UDB017618	Hygrocybe sp. 5210_150	96.15	-	-	-	-	-	-	-	0.9629	0.74224	0.199059	-	-	0.183318
Ascomycota	UDB0780457	Unidentified sp. 5208_73	81.03	-	-	-	2.54528	0.597015	-	-	-	-	-	-	-	0.183318
Ascomycota	UDB024192	Unidentified sp. 5210_114	79.77	-	-	0.0874126	-	-	0.144175	-	0.0283206	1.4395	-	-	-	0.166866
Ascomycota	MT635288	Cladosporium herbarum	100	-	-	-	0.587372	1.35476	-	-	-	-	-	-	-	0.166866
Ascomycota	UDB025172	Helotiales sp. 5210_190	97.73	-	-	-	-	-	0.0288351	0.189155	-	-	-	0.939794	0.0540735	0.166866
Ascomycota	UDB034965	Unidentified sp. 5210_300	88.52	-	-	-	-	-	0.519031	0.315259	0.339847	0.0449843	0.434311	0.10279	0.0180245	0.162166
Ascomycota	UDB027531	Unidentified sp. 5210_295	91.86	-	-	0.0874126	-	-	1.55709	0.0630517	-	-	0.217155	-	-	0.159816
Ascomycota	UDB035427	Unidentified sp. 5210_333	80.45	-	0.0487092	-	-	-	-	-	-	-	-	0.0440529	1.15357	0.159816
Ascomycota	UDB0780239	Unidentified sp. 5210_274	91.15	-	-	-	-	-	0.0576701	-	0.0283206	0.179937	1.01339	-	-	0.157466
Ascomycota	UDB024174	Unidentified sp. 5210_370	81.99	-	-	-	-	-	-	-	0.0283206	-	-	0.0146843	1.13554	0.152765
Basidiomycota	UDB035639	Unidentified sp. 5210_289	93.18	0.931829	0.146128	0.174825	-	-	0.11534	0.819672	0.651374	0.0224921	-	-	-	0.152765
Ascomycota	UDB035011	Unidentified sp. 5210_278	93.44	-	-	0.437063	-	-	0.288351	-	-	-	0.886717	-	-	0.150415
Ascomycota	UDB035046	Unidentified sp. 5210_218	81.89	2.59931	-	0.174825	-	-	-	-	-	-	0.14477	-	-	0.148065
Ascomycota	UDB016223	Unidentified sp. 5210_291	84.55	0.53948	-	-	-	-	0.144175	-	0.453129	0.0899685	0.488599	-	-	0.148065
Ascomycota	UDB035230	Unidentified sp. 5210_358	85.37	-	-	-	-	-	0.547866	1.7024	-	0.0449843	0.271444	-	-	0.148065
Ascomycota	UDB023354	Epithamnolia xanthoriae	98.32	-	0.0487092	-	-	-	-	0.0630517	1.04786	0.157445	0.217155	0.0146843	-	0.138664
Ascomycota	UDB035239	Unidentified sp. 5208_131	89.76	-	-	-	2.69212	0.0918485	-	-	-	-	-	-	-	0.138664
Ascomycota	UDB0778922	Unidentified sp. 5208_578	85.37	-	-	-	0.636319	1.0333	-	-	-	-	-	-	-	0.136313
Ascomycota	KP891398	Unidentified sp. 5208_1	100	-	-	-	0.783162	0.941447	-	-	-	-	-	-	-	0.133963
Ascomycota	UDB035059	Unidentified sp. 5210_331	80	-	0.243546	0.262238	-	-	1.35525	0.126103	-	-	-	-	-	0.133963
Ascomycota	UDB035046	Unidentified sp. 5208_236	79.77	-	-	-	-	1.28588	-	-	-	-	-	-	-	0.131613
Ascomycota	UDB020915	Unidentified sp. 5210_310	90.16	0.245218	-	0.437063	-	-	0.11534	0.0630517	0.198244	0.359874	0.28954	0.0293686	-	0.131613
Ascomycota	UDB035046	Unidentified sp. 5210_375	78.09	-	1.70482	0.0874126	-	-	0.201845	0.315259	0.169924	0.0224921	0.0180963	-	-	0.131613
Ascomycota	KY003236	Rhizosphaera kalkhoffii	100	-	-	-	0.293686	1.12514	-	-	-	-	-	-	-	0.129263
Ascomycota	UDB0778916	Unidentified sp. 5210_399	79.46	-	-	-	-	-	0.11534	0.37831	1.21779	-	0.0361925	-	-	0.129263
Ascomycota	UDB027816	Cladophialophora sp. 5208_81	96.47	-	-	-	2.25159	0.206659	-	-	-	-	-	-	-	0.129263
Ascomycota	UDB035086	Unidentified sp. 5210_143	80.57	0.196175	0.0487092	-	-	-	-	-	0.113282	0.0449843	0.579081	0.0881057	0.0901226	0.126913
Ascomycota	UDB035427	Unidentified sp. 5210_284	81.78	-	-	-	-	-	-	-	0.0849618	0.652272	0.325733	0.0293686	0.036049	0.126913
Ascomycota	UDB028052	Unidentified sp. 5208_186	83.97	-	-	-	0.146843	1.17107	-	-	-	-	-	-	-	0.126913
Ascomycota	UDB0778913	Lecanora sp. 5208_783	95.12	-	-	-	1.46843	0.551091	-	-	-	-	-	-	-	0.126913
Ascomycota	OW839195	Unidentified sp. 5208_37	99	-	-	-	0.195791	1.07922	-	-	-	-	-	-	-	0.119862
Glomeromycota	KM494484	Unidentified sp. 5208_8	100	-	-	-	1.07685	0.665901	-	-	-	-	-	-	-	0.119862
Ascomycota	UDB033469	Unidentified sp. 5210_393	78.69	0.0490436	-	0.0874126	-	-	1.32641	0.189155	-	-	-	-	-	0.119862
Ascomycota	MT561396	Microsphaeropsis olivacea	100	-	-	-	0.146843	1.07922	-	-	-	-	-	-	-	0.117512
Ascomycota	UDB031416	Unidentified sp. 5210_329	77.87	1.37322	0.876766	0.0874126	-	-	-	-	0.0283206	0.0449843	-	-	-	0.117512
Ascomycota	KP892056	Unidentified sp. 5210_391	98	-	-	-	-	-	1.29758	0.189155	0.0283206	-	-	-	-	0.115161
Ascomycota	UDB0780455	Unidentified sp. 5210_468	93.25	-	-	-	-	-	0.0865052	0.126103	0.141603	0.0449843	0.63337	0.0146843	-	0.112811
Basidiomycota	UDB031480	Unidentified sp. 5210_344	87.67	2.30505	-	-	-	-	-	-	-	-	-	-	-	0.110461
Ascomycota	UDB017618	Hygrocybe sp. 5210_448	96.15	-	-	0.174825	-	-	-	-	0.169924	0.674764	0.162866	-	-	0.110461
Ascomycota	UDB0780350	Unidentified sp. 5210_40	81.45	0.0490436	-	-	-	-	-	-	-	0.0674764	0.380022	0.0146843	0.36049	0.108111
Ascomycota	UDB028259	Unidentified sp. 5210_496	79.3	-	0.0974184	-	-	-	-	-	0.141603	0.292398	0.398118	0.0587372	-	0.108111
Ascomycota	UDB0780457	Unidentified sp. 5208_162	84	-	-	-	1.41948	0.390356	-	-	-	-	-	-	-	0.108111
Ascomycota	UDB035059	Unidentified sp. 5210_34	88.62	0.588524	-	1.74825	-	-	0.259516	0.0630517	0.0283206	-	0.0180963	-	0.0180245	0.10576
Basidiomycota	MK627124	Unidentified sp. 5210_298	100	0.245218	0.535801	0.174825	-	-	0.17301	0.189155	0.254885	0.0449843	0.0180963	-	0.108147	0.10576
Ascomycota	UDB027816	Unidentified sp. 5210_221	84.09	0.0980873	-	-	-	-	-	-	-	-	0.126674	-	0.630858	0.10341
Ascomycota	UDB0754226	Unidentified sp. 5210_41	93.03	0.196175	0.0487092	-	-	-	-	0.0630517	0.198244	-	0.361925	0.146843	-	0.10106
Basidiomycota	MT241972	Unidentified sp. 5208_50	100	-	-	-	0.0978953	0.941447	-	-	-	-	-	-	-	0.10106
Ascomycota	UDB015013	Unidentified sp. 5210_342	88.66	-	-	-	-	-	-	-	0.708015	0.134953	0.14477	0.0293686	0.036049	0.10106
Ascomycota	UDB0780457	Unidentified sp. 5208_76	83.33	-	-	-	0.636319	0.688863	-	-	-	-	-	-	-	0.10106
Ascomycota	UDB034371	Ciliolarina sp. 5210_185	97.08	-	-	-	-	-	-	-	0.141603	0.0449843	-	0.161527	0.432588	0.0987097
Basidiomycota	UDB018076	Gymnopus dryophilus	100	-	2.04579	-	-	-	-	-	-	-	-	-	-	0.0987097
Ascomycota	UDB016230	Unidentified sp. 5208_306	78.74	-	-	-	0.391581	0.780712	-	-	-	-	-	-	-	0.0987097
Ascomycota	UDB0778922	Unidentified sp. 5210_481	85.37	0.0490436	1.89966	-	-	-	0.0288351	0.0630517	-	-	-	-	-	0.0987097
Basidiomycota	MN903191	Unidentified sp. 5210_454	99	-	-	-	-	-	-	-	0.0283206	0.0449843	0.687658	-	0.0180245	0.0987097
Ascomycota	UDB025606	Unidentified sp. 5210_357	78.63	-	-	-	-	-	0.0865052	0.693569	-	0.494827	0.0904814	-	-	0.0963595
Ascomycota	UDB022758	Unidentified sp. 5208_128	80.39	-	-	-	0.146843	0.87256	-	-	-	-	-	-	-	0.0963595
Ascomycota	UDB035518	Unidentified sp. 5210_459	84.87	-	-	-	-	-	1.03806	-	-	-	-	0.0734214	-	0.0963595
Basidiomycota	HF675446	Unidentified sp. 5210_253	99	0.196175	0.0487092	0.0874126	-	-	0.317186	0.252207	0.311526	0.0674764	0.0723851	-	0.0180245	0.0940093
Basidiomycota	UDB035142	Unidentified sp. 5210_266	79.29	0.441393	-	0.0874126	-	-	-	-	0.48145	0.0674764	0.162866	0.0146843	-	0.0940093
Ascomycota	UDB0780454	Bryoria capillaris	99.59	0.0490436	-	-	-	-	-	-	-	0.0899685	0.0180963	-	0.612833	0.0940093
Basidiomycota	UDB017618	Hygrocybe sp. 5210_457	96.15	-	-	-	-	-	0.0288351	0.189155	0.0283206	0.562303	0.0180963	-	0.162221	0.0940093
Ascomycota	UDB022758	Parmelia sp. 5210_533	94.69	-	-	-	-	-	-	0.315259	0.991221	-	-	-	-	0.0940093
Ascomycota	MN902396	Unidentified sp. 5208_72	100	-	-	-	0.195791	0.803674	-	-	-	-	-	-	-	0.091659
Ascomycota	UDB035504	Unidentified sp. 5208_226	81.78	-	-	-	0.195791	0.803674	-	-	-	-	-	-	-	0.091659
Ascomycota	KX287273	Acrodontium luzulae	100	0.0490436	0.292255	0.262238	-	-	0.0865052	0.37831	0.0283206	0.0674764	0.0904814	0.0881057	0.0720981	0.0893088
Ascomycota	MT242049	Unidentified sp. 5208_67	100	-	-	-	0.244738	0.75775	-	-	-	-	-	-	-	0.0893088
Ascomycota	UDB0778526	Unidentified sp. 5210_376	80.93	-	0.0487092	-	-	-	-	-	0.226565	0.269906	0.307637	-	-	0.0893088
Ascomycota	UDB027816	Unidentified sp. 5210_445	80	0.686611	0.146128	-	-	-	0.317186	0.126103	-	0.0224921	0.126674	-	-	0.0893088
Ascomycota	UDB035498	Chalara sp. 5210_607	95	-	-	-	-	-	0.17301	-	0.113282	-	0.506696	-	-	0.0893088
Ascomycota	UDB0780350	Unidentified sp. 5210_87	82.38	-	-	-	-	-	-	-	0.226565	0.112461	-	0.0440529	0.378515	0.0869586
Basidiomycota	KX195136	Unidentified sp. 5208_549	84	-	-	-	0.0978953	0.803674	-	-	-	-	-	-	-	0.0869586
Basidiomycota	UDB033340	Typhula sp. 5210_362	95.45	-	-	0.34965	-	-	0.230681	-	0.0566412	0.157445	0.28954	-	-	0.0869586
Ascomycota	MN902374	Unidentified sp. 5210_367	99	0.294262	-	-	-	-	0.201845	0.315259	0.0849618	0.247413	0.0904814	-	-	0.0869586
Ascomycota	UDB0778865	Unidentified sp. 5208_416	91.8	-	-	-	-	0.849598	-	-	-	-	-	-	-	0.0869586
Basidiomycota	UDB027341	Unidentified sp. 5208_931	80.99	-	-	-	1.81106	-	-	-	-	-	-	-	-	0.0869586
Ascomycota	KM494107	Unidentified sp. 5208_7	97	-	-	-	1.46843	0.137773	-	-	-	-	-	-	-	0.0846083
Ascomycota	UDB0780457	Unidentified sp. 5210_377	81.03	0.735655	-	-	-	-	0.288351	0.693569	-	-	-	-	-	0.0846083
Basidiomycota	UDB034353	Unidentified sp. 5210_396	76.59	0.0490436	-	0.961538	-	-	0.490196	0.315259	0.0283206	-	-	-	-	0.0822581
Ascomycota	UDB017618	Hygrocybe sp. 5210_444	96.15	-	-	1.22378	-	-	0.519031	0.0630517	-	-	0.0361925	-	-	0.0822581
Ascomycota	UDB035513	Unidentified sp. 5208_379	79.76	-	-	-	0.0489476	0.780712	-	-	-	-	-	-	-	0.0822581
Ascomycota	UDB035108	Phomopsis sp. 5210_450	96.47	-	0.58451	-	-	-	0.374856	-	-	-	-	0.146843	-	0.0822581
Ascomycota	UDB024192	Unidentified sp. 5208_790	90.23	-	-	-	-	0.803674	-	-	-	-	-	-	-	0.0822581
Ascomycota	KM390761	Unidentified sp. 5210_37	100	0.147131	0.63322	-	-	-	0.0865052	-	0.0283206	0.0224921	-	0.190896	-	0.0799079
Ascomycota	UDB035129	Unidentified sp. 5210_139	88.93	-	-	-	-	-	0.11534	-	-	-	-	0.440529	-	0.0799079
Ascomycota	UDB023354	Unidentified sp. 5208_237	91.32	-	-	-	0.244738	0.665901	-	-	-	-	-	-	-	0.0799079
Basidiomycota	UDB016358	Sistotrema sp. 5210_304	95.31	0.0490436	-	0.524476	-	-	0.259516	0.0630517	0.0849618	0.0224921	0.235252	-	-	0.0799079
Ascomycota	UDB034344	Ordus sp. 5210_321	95.19	0.931829	0.389674	0.611888	-	-	-	-	-	-	-	-	-	0.0799079
Ascomycota	UDB0780350	Acrodontium crateriforme	99.16	-	-	-	0.0489476	0.75775	-	-	-	-	-	-	-	0.0799079
Ascomycota	UDB035397	Unidentified sp. 5208_651	83.88	-	-	-	1.66422	-	-	-	-	-	-	-	-	0.0799079
Zygomycota	MT242128	Unidentified sp. 5210_2	100	1.52035	0.0974184	-	-	-	-	-	-	-	-	-	-	0.0775576
Glomeromycota	MN903231	Unidentified sp. 5210_309	100	0.147131	0.0974184	-	-	-	0.201845	1.19798	0.0566412	-	-	-	-	0.0775576
Ascomycota	UDB0778526	Calycellina sp. 5210_437	97.11	-	-	2.0979	-	-	-	-	0.226565	-	-	-	-	0.0752074
Basidiomycota	UDB031480	Unidentified sp. 5210_401	88.67	-	-	-	-	-	-	-	-	-	-	-	0.576784	0.0752074
Ascomycota	UDB024174	Unidentified sp. 5210_596	82.14	-	-	-	-	-	-	-	-	0.0224921	-	-	0.55876	0.0752074
Basidiomycota	UDB037329	Unidentified sp. 5210_406	90.7	0.0980873	-	-	-	-	0.547866	0.0630517	0.226565	-	0.0361925	-	-	0.0752074
Ascomycota	MH858127L	Unidentified sp. 5210_476	93	-	0.0974184	-	-	-	0.865052	-	-	-	-	-	-	0.0752074
Ascomycota	UDB039472	Unidentified sp. 5208_291	92.06	-	-	-	1.56632	-	-	-	-	-	-	-	-	0.0752074
Ascomycota	UDB0780457	Unidentified sp. 5210_417	83.47	0.0980873	0.0487092	0.262238	-	-	0.663206	-	-	-	0.0180963	0.0146843	-	0.0728572
Ascomycota	KU837669	Unidentified sp. 5210_338	100	-	-	0.174825	-	-	0.836217	-	-	-	-	-	-	0.0728572
Ascomycota	UDB0780457	Unidentified sp. 5208_274	83.47	-	-	-	-	0.711825	-	-	-	-	-	-	-	0.0728572
Ascomycota	UDB025067	Unidentified sp. 5208_170	79.86	-	-	-	1.51738	-	-	-	-	-	-	-	-	0.0728572
Ascomycota	UDB024180	Unidentified sp. 5210_614	78.97	-	-	-	-	-	-	1.13493	-	0.112461	0.14477	-	-	0.0728572
Ascomycota	UDB003003	Lachnellula abietis	99.58	-	-	-	-	-	0.0288351	-	0.0849618	-	0.470503	0.0146843	-	0.0728572
Basidiomycota	UDB034327	Unidentified sp. 5208_828	93.65	-	-	-	-	0.711825	-	-	-	-	-	-	-	0.0728572
Basidiomycota	KM390761	Unidentified sp. 5210_24	100	0.294262	-	2.01049	-	-	-	0.0630517	-	-	-	-	-	0.0705069
Basidiomycota	MW216060	Unidentified sp. 5210_392	99	-	-	-	-	-	-	0.0630517	0.0849618	0.0674764	0.199059	-	0.216294	0.0705069
Ascomycota	UDB035520	Unidentified sp. 5210_394	84.79	-	-	0.0874126	-	-	0.663206	0.37831	-	-	-	-	-	0.0705069
Basidiomycota	UDB017618	Hygrocybe sp. 5210_469	96.15	0.147131	0.0487092	-	-	-	0.720877	0.0630517	-	-	-	-	-	0.0705069
Ascomycota	UDB035415	Ascochyta sp. 5210_544	95.58	-	1.46128	-	-	-	-	-	-	-	-	-	-	0.0705069
Ascomycota	UDB035342	Unidentified sp. 5210_560	81.22	-	0.438383	-	-	-	0.0288351	-	0.566412	-	-	-	-	0.0705069
Ascomycota	UDB035518	Scytalidium fulvum	98.18	-	-	-	-	-	0.865052	-	-	-	-	-	-	0.0705069
Basidiomycota	UDB0778983	Unidentified sp. 5210_439	92.19	0.441393	0.0487092	0.0874126	-	-	0.144175	-	0.113282	0.0449843	0.14477	-	-	0.0705069
Ascomycota	UDB035108	Phomopsis sp. 5208_725	96.47	-	-	-	-	0.688863	-	-	-	-	-	-	-	0.0705069
Ascomycota	UDB035258	Potebniamyces gallicola	99.58	0.147131	0.0487092	-	-	-	0.0288351	0.0630517	-	0.404858	0.0723851	-	0.0180245	0.0681567
Basidiomycota	UDB025726	Unidentified sp. 5210_176	92.73	0.0490436	0.340964	0.34965	-	-	0.0865052	0.126103	0.0566412	0.0224921	0.0180963	0.0146843	0.126172	0.0681567
Ascomycota	UDB035217	Unidentified sp. 5210_470	84	-	-	-	-	-	0.0288351	1.76545	-	-	-	-	-	0.0681567
Basidiomycota	UDB027448	Unidentified sp. 5210_483	92.77	1.42227	-	-	-	-	-	-	-	-	-	-	-	0.0681567
Ascomycota	UDB015013	Unidentified sp. 5210_503	88.26	-	-	-	-	-	-	0.252207	0.0283206	0.539811	-	-	-	0.0681567
Basidiomycota	UDB017618	Hygrocybe sp. 5210_539	96.15	-	-	-	-	-	0.230681	-	0.0283206	0.224921	0.162866	-	0.0180245	0.0681567
Ascomycota	UDB035653	Sclerococcum simplex	98.06	0.833742	0.0974184	0.262238	-	-	-	-	0.169924	-	-	-	-	0.0658065
Ascomycota	MN902367	Unidentified sp. 5208_2	100	-	-	-	0.685267	0.32147	-	-	-	-	-	-	-	0.0658065
Ascomycota	UDB023754	Unidentified sp. 5210_211	87.9	0.0490436	0.0487092	-	-	-	-	-	0.368168	0.0224921	0.0542888	0.0146843	0.144196	0.0658065
Basidiomycota	UDB016255	Unidentified sp. 5210_361	88.83	0.0490436	-	-	-	-	0.0865052	-	-	-	0.398118	0.0293686	-	0.0658065
Basidiomycota	UDB028113	Itersonilia sp. 5210_352	96.34	0.53948	0.681929	0.262238	-	-	-	-	-	-	-	-	-	0.0658065
Basidiomycota	UDB028325	Unidentified sp. 5210_442	85.16	-	-	-	-	-	-	-	-	0.0899685	0.28954	-	0.144196	0.0658065
Basidiomycota	UDB039679	Unidentified sp. 5210_518	88.52	1.22609	-	-	-	-	-	-	0.0283206	0.0224921	0.0180963	-	-	0.0658065
Ascomycota	UDB025606	Unidentified sp. 5208_179	79.25	-	-	-	0.0978953	0.574053	-	-	-	-	-	-	-	0.0634563
Basidiomycota	MH859536	Unidentified sp. 5210_64	99	-	0.0974184	-	-	-	-	0.0630517	-	0.112461	-	0.249633	0.0180245	0.061106
Ascomycota	UDB022877	Unidentified sp. 5210_549	80.84	-	-	-	-	-	-	0.0630517	-	-	-	-	0.450613	0.061106
Ascomycota	UDB020933	Unidentified sp. 5210_311	90.37	-	-	-	-	-	0.519031	-	-	0.0224921	-	0.0881057	-	0.0587558
Ascomycota	UDB027816	Unidentified sp. 5210_356	79.85	-	-	-	-	-	-	-	0.0283206	-	0.398118	0.0293686	-	0.0587558
Ascomycota	UDB035053	Unidentified sp. 5210_502	81.92	-	-	-	-	-	-	-	-	0.562303	-	-	-	0.0587558
Ascomycota	UDB0780355	Unidentified sp. 5210_608	81.35	-	-	-	-	-	-	-	0.0566412	0.517319	-	-	-	0.0587558
Ascomycota	MG828280	Unidentified sp. 5210_5	83	0.0980873	-	0.174825	-	-	0.144175	0.252207	0.0566412	0.0449843	0.108578	0.0146843	-	0.0564056
Basidiomycota	UDB0778695	Malassezia sp. 5210_132	99.74	0.441393	0.194837	0.0874126	-	-	0.0288351	0.189155	-	0.112461	-	0.0146843	-	0.0564056
Basidiomycota	KP887932	Unidentified sp. 5208_13	95	-	-	-	0.587372	0.275545	-	-	-	-	-	-	-	0.0564056
Basidiomycota	UDB0778969	Ganoderma applanatum	100	-	0.243546	-	-	-	0.0288351	0.0630517	0.48145	-	-	-	-	0.0564056
Ascomycota	MN902728	Unidentified sp. 5208_80	100	-	-	-	0.195791	0.459242	-	-	-	-	-	-	-	0.0564056
Ascomycota	UDB0778922	Unidentified sp. 5210_551	91.6	-	-	0.174825	-	-	0.0865052	-	0.0849618	0.224921	0.0542888	0.0293686	0.0180245	0.0564056
Chytridiomycota	UDB035270	Spizellomyces sp. 5210_458	94.12	-	-	0.262238	-	-	0.144175	0.0630517	0.141603	-	0.0723851	-	0.108147	0.0564056
Basidiomycota	UDB0754253	Amylocystis sp. 5210_566	94.34	-	-	0.34965	-	-	0.17301	0.882724	-	-	-	-	-	0.0564056
Chytridiomycota	UDB0754306	Unidentified sp. 5210_532	87.04	-	-	-	-	-	-	0.0630517	0.0283206	0.359874	0.108578	-	-	0.0564056
Ascomycota	UDB035504	Unidentified sp. 5210_324	79.77	-	-	-	-	-	0.403691	-	0.141603	-	0.0723851	-	-	0.0540553
Ascomycota	UDB035504	Unidentified sp. 5210_397	81.78	0.196175	-	-	-	-	-	0.37831	0.226565	-	0.0904814	-	-	0.0540553
Basidiomycota	UDB0778899	Peniophora sp. 5210_530	99.65	-	0.292255	-	-	-	-	1.07188	-	-	-	-	-	0.0540553
Basidiomycota	KP891624	Unidentified sp. 5208_768	98	-	-	-	1.0279	0.0459242	-	-	-	-	-	-	-	0.0540553
Ascomycota	UDB035100	Diplodia agrifolia	99.21	-	1.0716	-	-	-	-	-	-	-	-	-	-	0.0517051
Basidiomycota	UDB027741	Unidentified sp. 5210_235	78.91	0.196175	0.243546	-	-	-	0.0865052	0.189155	-	0.0899685	-	0.0293686	0.0180245	0.0517051
Ascomycota	UDB035046	Unidentified sp. 5210_325	78.99	0.784698	-	-	-	-	-	0.252207	0.0283206	-	0.0180963	-	-	0.0517051
Ascomycota	UDB035485	Unidentified sp. 5208_340	89.17	-	-	-	0.978953	0.0459242	-	-	-	-	-	-	-	0.0517051
Ascomycota	UDB0754119	Urnula sp. 5210_589	95	-	-	-	-	-	0.634371	-	-	-	-	-	-	0.0517051
Basidiomycota	UDB037844	Unidentified sp. 5210_452	79.41	0.0490436	1.02289	-	-	-	-	-	-	-	-	-	-	0.0517051
Ascomycota	UDB035476	Microsphaeropsis sp. 5210_623	96.7	-	-	0.34965	-	-	-	-	0.113282	0.31489	-	-	-	0.0517051
Ascomycota	MH248043	Archaeorhizomyces sp. 5208_0	100	-	-	-	0.538424	0.229621	-	-	-	-	-	-	-	0.0493549
Ascomycota	UDB035260	Unidentified sp. 5210_319	86.87	0.0980873	-	-	-	-	-	0.126103	0.0283206	0.31489	0.0180963	-	0.0180245	0.0493549
Chytridiomycota	UDB035270	Spizellomyces sp. 5210_641	94.12	-	-	-	-	-	-	-	0.0283206	0.134953	0.162866	-	0.0901226	0.0493549
Ascomycota	UDB0780303	Unidentified sp. 5210_601	93.86	-	-	-	-	-	0.605536	-	-	-	-	-	-	0.0493549
Glomeromycota	MN902738.1	Unidentified sp. 5210_490	100	-	-	-	-	-	0.576701	-	0.0283206	-	-	-	-	0.0493549
Ascomycota	UDB034374	Unidentified sp. 5210_754	82.76	-	-	-	-	-	-	-	-	0.472335	-	-	-	0.0493549
Ascomycota	UDB016252	Unidentified sp. 5210_753	98	-	0.0487092	-	-	-	-	-	-	-	0.361925	-	-	0.0493549
Ascomycota	UDB0780355	Unidentified sp. 5208_529	93.55	-	-	-	1.0279	-	-	-	-	-	-	-	-	0.0493549
Ascomycota	UDB028052	Unidentified sp. 5210_534	83.97	0.0490436	-	-	-	-	0.374856	0.37831	-	-	-	-	-	0.0470046
Basidiomycota	UDB031865	Botryobasidium subcoronatum	99.68	-	0.340964	-	-	-	-	-	-	-	-	0.190896	-	0.0470046
Ascomycota	UDB0780455	Fellhanera bouteillei	100	-	-	-	-	-	0.461361	0.252207	-	-	-	-	-	0.0470046
Ascomycota	UDB024179	Unidentified sp. 5210_488	91.63	0.0980873	0.0974184	-	-	-	0.0288351	0.882724	-	-	-	-	-	0.0446544
Basidiomycota	UDB0778786	Unidentified sp. 5208_47	88.05	-	-	-	0.930005	-	-	-	-	-	-	-	-	0.0446544
Ascomycota	UDB035427	Unidentified sp. 5210_609	83.45	0.735655	0.0487092	-	-	-	0.0576701	0.0630517	-	-	-	-	-	0.0446544
Ascomycota	UDB035504	Unidentified sp. 5210_663	80.75	0.0980873	-	-	-	-	0.374856	0.126103	-	0.0224921	-	0.0146843	-	0.0446544
Basidiomycota	UDB034353	Unidentified sp. 5208_153	76.59	-	-	-	0.146843	0.367394	-	-	-	-	-	-	-	0.0446544
Ascomycota	UDB024109	Unidentified sp. 5208_262	93.98	-	-	-	0.930005	-	-	-	-	-	-	-	-	0.0446544
Ascomycota	UDB034965	Unidentified sp. 5208_157	88.52	-	-	-	0.734214	0.0918485	-	-	-	-	-	-	-	0.0446544
Ascomycota	UDB016230	Unidentified sp. 5210_957	85.12	-	-	-	-	-	-	-	0.396488	0.112461	-	-	-	0.0446544
Ascomycota	UDB035100	Unidentified sp. 5210_347	81.47	-	-	-	-	-	-	-	-	0.247413	-	-	0.126172	0.0423042
Ascomycota	UDB027816	Unidentified sp. 5210_430	80.92	0.0490436	-	-	-	-	0.0576701	-	0.169924	0.179937	0.0180963	-	-	0.0423042
Ascomycota	KM493981	Unidentified sp. 5208_33	99	-	-	-	0.391581	0.229621	-	-	-	-	-	-	-	0.0423042
Ascomycota	UDB022877	Unidentified sp. 5210_717	78.16	0.588524	-	-	-	-	0.17301	-	-	-	-	-	-	0.0423042
Basidiomycota	UDB035142	Unidentified sp. 5210_382	79.78	0.147131	-	-	-	-	0.0288351	0.567465	0.113282	-	-	-	-	0.0399539
Basidiomycota	UDB016358	Unidentified sp. 5208_32	79.56	-	-	-	0.636319	0.0918485	-	-	-	-	-	-	-	0.0399539
Ascomycota	MT278099.1	Unidentified sp. 5210_474	89	0.0490436	-	-	-	-	0.0288351	0.0630517	0.0566412	0.0899685	0.14477	-	-	0.0399539
Basidiomycota	UDB017618	Hygrocybe sp. 5210_664	96.15	0.392349	0.389674	0.0874126	-	-	-	-	-	-	-	-	-	0.0399539
Basidiomycota	MN902792.1	Unidentified sp. 5210_577	99	-	-	-	-	-	0.17301	-	-	0.0899685	0.0361925	0.0146843	0.0720981	0.0399539
Basidiomycota	UDB017026	Unidentified sp. 5210_581	90.88	-	0.828057	-	-	-	-	-	-	-	-	-	-	0.0399539
Ascomycota	MN902696.1	Unidentified sp. 5210_592	94	-	0.828057	-	-	-	-	-	-	-	-	-	-	0.0399539
Basidiomycota	UDB016252	Unidentified sp. 5210_619	95.6	-	0.194837	-	-	-	0.17301	-	-	0.112461	0.0361925	-	-	0.0399539
Ascomycota	UDB0780308	Chaetopyrena sp. 5210_772	94.74	0.833742	-	-	-	-	-	-	-	-	-	-	-	0.0399539
Ascomycota	UDB0780457	Unidentified sp. 5208_297	84.08	-	-	-	-	0.390356	-	-	-	-	-	-	-	0.0399539
Ascomycota	UDB035053	Unidentified sp. 5210_56	76.98	-	-	-	-	-	-	-	0.0849618	0.0674764	0.108578	0.0146843	0.0540735	0.0376037
Ascomycota	UDB035504	Unidentified sp. 5208_209	79.77	-	-	-	0.146843	0.298507	-	-	-	-	-	-	-	0.0376037
Ascomycota	KM494068	Unidentified sp. 5208_58	98	-	-	-	0.391581	0.183697	-	-	-	-	-	-	-	0.0376037
Ascomycota	UDB034344	Ordus sp. 5208_83	95.19	-	-	-	0.195791	0.275545	-	-	-	-	-	-	-	0.0376037
Ascomycota	UDB035129	Unidentified sp. 5210_618	91.27	-	-	-	-	-	-	-	-	-	0.0904814	0.161527	-	0.0376037
Ascomycota	UDB035217	Unidentified sp. 5208_154	84	-	-	-	0.0978953	0.32147	-	-	-	-	-	-	-	0.0376037
Basidiomycota	UDB035639	Unidentified sp. 5210_633	88.81	-	-	-	-	-	0.11534	0.441362	0.141603	-	-	-	-	0.0376037
Ascomycota	UDB027816	Unidentified sp. 5210_497	93.77	-	-	-	-	-	0.17301	0.630517	-	-	-	-	-	0.0376037
Ascomycota	HQ625458.1	Unidentified sp. 5210_862	99	-	-	-	-	-	-	0.189155	-	0.0674764	-	0.132159	0.0180245	0.0376037
Ascomycota	UDB0754226	Unidentified sp. 5210_692	87.04	0.784698	-	-	-	-	-	-	-	-	-	-	-	0.0376037
Ascomycota	UDB035164	Unidentified sp. 5208_396	81.13	-	-	-	-	0.367394	-	-	-	-	-	-	-	0.0376037
Ascomycota	UDB0777992	Unidentified sp. 5208_1264	86.21	-	-	-	0.0489476	0.344432	-	-	-	-	-	-	-	0.0376037
Ascomycota	UDB022723	Unidentified sp. 5210_584	86.4	-	-	-	-	-	-	0.0630517	0.396488	-	-	-	-	0.0352535
Ascomycota	UDB027816	Unidentified sp. 5208_204	83.97	-	-	-	0.146843	0.275545	-	-	-	-	-	-	-	0.0352535
Basidiomycota	UDB025586	Unidentified sp. 5210_523	86.56	-	-	-	-	-	-	-	-	-	0.14477	-	0.126172	0.0352535
Ascomycota	UDB035239	Unidentified sp. 5210_582	88.1	-	-	0.437063	-	-	0.288351	-	-	-	-	-	-	0.0352535
Basidiomycota	UDB033340	Typhula sp. 5210_621	95.45	-	-	0.174825	-	-	0.0576701	-	-	0.134953	0.0904814	-	-	0.0352535
Ascomycota	UDB035349	Trochila sp. 5210_1185	97.92	0.0490436	0.681929	-	-	-	-	-	-	-	-	-	-	0.0352535
Basidiomycota	UDB036743	Unidentified sp. 5210_875	79.87	-	-	-	-	-	-	-	-	-	0.271444	-	-	0.0352535
Ascomycota	UDB022721	Unidentified sp. 5208_844	79.93	-	-	-	0.734214	-	-	-	-	-	-	-	-	0.0352535
Ascomycota	KY660851	Phyllactinia fraxini	100	0.0490436	0.0487092	-	-	-	-	-	-	0.0899685	0.0904814	-	0.0540735	0.0329032
Basidiomycota	UDB036297	Unidentified sp. 5210_326	82.89	-	0.194837	0.0874126	-	-	-	0.567465	-	-	-	-	-	0.0329032
Basidiomycota	UDB033340	Typhula sp. 5210_341	95.45	-	0.0487092	0.174825	-	-	0.0576701	-	0.0566412	-	-	-	0.126172	0.0329032
Basidiomycota	UDB033340	Typhula sp. 5210_359	95.45	0.147131	0.340964	-	-	-	-	-	-	-	-	-	0.0720981	0.0329032
Ascomycota	UDB0780355	Unidentified sp. 5210_388	82.87	0.196175	-	-	-	-	-	-	0.0283206	0.134953	0.0542888	-	-	0.0329032
Basidiomycota	UDB034353	Unidentified sp. 5210_588	76.33	0.294262	0.0487092	-	-	-	-	-	0.0566412	-	0.0723851	-	0.0180245	0.0329032
Basidiomycota	UDB035195	Tremella sp. 5210_805	94.86	0.0490436	-	-	-	-	-	-	-	0.0224921	0.14477	0.0440529	0.0180245	0.0329032
Basidiomycota	UDB039840	Unidentified sp. 5210_550	85.59	-	-	0.0874126	-	-	-	-	-	-	-	0.190896	-	0.0329032
Ascomycota	UDB035342	Unidentified sp. 5210_606	82.38	0.0980873	0.389674	0.34965	-	-	-	-	-	-	-	-	-	0.0329032
Ascomycota	UDB022974	Unidentified sp. 5208_210	79.84	-	-	-	0.0489476	0.298507	-	-	-	-	-	-	-	0.0329032
Basidiomycota	UDB033340	Typhula sp. 5210_605	95.45	-	-	-	-	-	0.0576701	-	0.226565	0.0224921	0.0542888	-	-	0.0329032
Ascomycota	UDB028032	Unidentified sp. 5210_643	80.75	-	-	-	-	-	-	-	-	0.157445	-	0.10279	-	0.0329032
Basidiomycota	UDB016252	Unidentified sp. 5208_208	95.6	-	-	-	0.489476	0.0918485	-	-	-	-	-	-	-	0.0329032
Basidiomycota	UDB031077	Unidentified sp. 5210_686	89.66	-	-	-	-	-	-	-	-	-	0.253348	-	-	0.0329032
Basidiomycota	UDB028113	Unidentified sp. 5210_750	79.25	-	-	-	-	-	-	-	-	-	-	0.20558	-	0.0329032
Ascomycota	MT355566	Penicillium camemberti	99.6	-	0.292255	-	-	-	0.0576701	-	-	0.0449843	0.0180963	0.0293686	-	0.030553
Ascomycota	MN588163	Phacidium lacerum	100	-	-	-	0.538424	0.0459242	-	-	-	-	-	-	-	0.030553
Ascomycota	MH558278	Arachnopeziza sp. 5208_27	97	-	-	-	0.489476	0.0688863	-	-	-	-	-	-	-	0.030553
Ascomycota	UDB035414	Unidentified sp. 5210_363	86.64	0.441393	0.0487092	-	-	-	0.0576701	-	0.0283206	-	-	-	-	0.030553
Basidiomycota	UDB016358	Sistotrema sp. 5208_77	95.31	-	-	-	0.0978953	0.252583	-	-	-	-	-	-	-	0.030553
Basidiomycota	UDB038143	Unidentified sp. 5210_640	73.42	-	-	-	-	-	-	-	-	0.0224921	0.199059	-	0.0180245	0.030553
Basidiomycota	UDB035797	Unidentified sp. 5208_140	81.27	-	-	-	0.244738	0.183697	-	-	-	-	-	-	-	0.030553
Basidiomycota	UDB037566	Unidentified sp. 5210_602	88.26	-	-	-	-	-	-	-	-	0.0224921	0.217155	-	-	0.030553
Ascomycota	UDB027816	Unidentified sp. 5210_646	80	-	-	-	-	-	-	-	-	0.0674764	-	-	0.180245	0.030553
Ascomycota	UDB015013	Unidentified sp. 5210_768	88.71	-	-	-	-	-	0.259516	0.189155	0.0283206	-	-	-	-	0.030553
Ascomycota	UDB035427	Unidentified sp. 5210_671	80.37	0.0490436	0.292255	-	-	-	0.17301	-	-	-	-	-	-	0.030553
Ascomycota	UDB028032	Unidentified sp. 5210_705	80.07	-	-	-	-	-	-	-	-	-	-	-	0.234319	0.030553
Ascomycota	UDB028324	Unidentified sp. 5210_778	84.25	0.0490436	-	0.262238	-	-	0.0865052	-	-	0.0899685	0.0361925	-	-	0.030553
Ascomycota	UDB039472	Arthrobotrys sp. 5210_981	95.31	-	-	-	-	-	0.374856	-	-	-	-	-	-	0.030553
Ascomycota	UDB0778473	Parmelia sp. 5208_642	94.35	-	-	-	-	0.298507	-	-	-	-	-	-	-	0.030553
Ascomycota	UDB0777922	Orbilia sp. 5210_807	95.35	-	-	-	-	-	0.0865052	-	0.169924	0.0899685	-	-	-	0.030553
Basidiomycota	UDB037865	Gymnopus fagiphilus	98.08	0.441393	0.0974184	-	-	-	0.0576701	-	-	-	-	-	-	0.030553
Ascomycota	UDB035427	Unidentified sp. 5210_104	82.35	-	-	-	-	-	-	-	-	0.0224921	0.199059	-	-	0.0282028
Ascomycota	UDB022877	Unidentified sp. 5210_290	78.07	-	-	-	-	-	-	-	-	-	0.0180963	0.146843	0.0180245	0.0282028
Ascomycota	UDB0780355	Unidentified sp. 5210_700	82	-	-	-	-	-	-	-	0.226565	0.0449843	0.0361925	-	-	0.0282028
Ascomycota	KM493838.1	Unidentified sp. 5208_122	100	-	-	-	0.0978953	0.229621	-	-	-	-	-	-	-	0.0282028
Basidiomycota	UDB037566	Unidentified sp. 5210_675	92.62	0.588524	-	-	-	-	-	-	-	-	-	-	-	0.0282028
Basidiomycota	UDB035639	Unidentified sp. 5208_220	93.18	-	-	-	0.146843	0.206659	-	-	-	-	-	-	-	0.0282028
Basidiomycota	UDB037566	Exobasidium sp. 5208_683	94.3	-	-	-	-	0.275545	-	-	-	-	-	-	-	0.0282028
Ascomycota	UDB035427	Unidentified sp. 5210_847	82.51	-	-	-	-	-	-	0.126103	0.198244	0.0674764	-	-	-	0.0282028
Basidiomycota	UDB035142	Unidentified sp. 5210_695	81.45	-	-	0.786713	-	-	-	-	-	-	0.0542888	-	-	0.0282028
Ascomycota	UDB020929	Unidentified sp. 5208_541	79.78	-	-	-	0.342633	0.114811	-	-	-	-	-	-	-	0.0282028
Ascomycota	UDB027816	Unidentified sp. 5210_1200	80.08	-	-	-	-	-	0.201845	-	-	0.0899685	0.0180963	-	-	0.0282028
Ascomycota	UDB019824	Unidentified sp. 5210_907	88.8	-	-	-	-	-	-	-	-	-	-	0.176211	-	0.0282028
Ascomycota	UDB035239	Unidentified sp. 5210_953	91.63	0.588524	-	-	-	-	-	-	-	-	-	-	-	0.0282028
Ascomycota	UDB035053	Unidentified sp. 5210_968	80.84	-	-	-	-	-	-	-	-	0.0674764	-	-	0.162221	0.0282028
Ascomycota	UDB022774	Unidentified sp. 5208_883	89.96	-	-	-	0.195791	0.183697	-	-	-	-	-	-	-	0.0282028
Ascomycota	UDB035391	Unidentified sp. 5210_268	78	0.196175	0.0487092	-	-	-	-	-	0.0566412	0.0449843	0.0180963	-	0.0180245	0.0258525
Basidiomycota	UDB031480	Unidentified sp. 5208_95	88.41	-	-	-	0.244738	0.137773	-	-	-	-	-	-	-	0.0258525
Ascomycota	UDB027816	Unidentified sp. 5208_123	82.1	-	-	-	0.0978953	0.206659	-	-	-	-	-	-	-	0.0258525
Ascomycota	UDB0778283	Unidentified sp. 5210_579	77.57	-	-	-	-	-	-	-	-	0.0899685	0.0361925	-	0.0901226	0.0258525
Basidiomycota	UDB015114	Agaricales sp. 5210_809	95.45	-	-	-	-	-	0.0576701	0.0630517	0.198244	0.0224921	-	-	-	0.0258525
Ascomycota	UDB020924	Unidentified sp. 5210_891	92.94	0.0980873	-	-	-	-	-	-	0.113282	0.0674764	0.0361925	-	-	0.0258525
Ascomycota	UDB0754105	Unidentified sp. 5210_827	77.43	-	-	-	-	-	0.288351	-	-	-	0.0180963	-	-	0.0258525
Basidiomycota	UDB035639	Unidentified sp. 5208_762	86.47	-	-	-	-	0.252583	-	-	-	-	-	-	-	0.0258525
Ascomycota	UDB035342	Unidentified sp. 5210_2011	79.84	-	-	-	-	-	-	-	-	-	-	0.0587372	0.126172	0.0258525
Ascomycota	UDB025796	Unidentified sp. 5210_757	92.59	-	-	-	-	-	0.288351	0.0630517	-	-	-	-	-	0.0258525
Ascomycota	UDB035513	Unidentified sp. 5210_816	81.64	-	0.535801	-	-	-	-	-	-	-	-	-	-	0.0258525
Ascomycota	MT595271.1L	Unidentified sp. 5210_730	99	0.0490436	0.438383	-	-	-	-	-	-	0.0224921	-	-	-	0.0258525
Ascomycota	UDB0778922	Unidentified sp. 5208_1194	83.92	-	-	-	0.538424	-	-	-	-	-	-	-	-	0.0258525
Ascomycota	UDB0778439	Unidentified sp. 5210_142	77.82	0.147131	-	-	-	-	-	-	-	-	0.126674	-	-	0.0235023
Basidiomycota	UDB0780181	Unidentified sp. 5210_168	81.85	-	0.194837	0.0874126	-	-	-	-	0.0283206	-	-	0.0440529	0.0180245	0.0235023
Basidiomycota	LT854697	Malassezia restricta	100	-	-	-	0.489476	-	-	-	-	-	-	-	-	0.0235023
Ascomycota	UDB0778889	Mollisia sp. 5210_287	96.25	-	0.194837	-	-	-	-	-	0.0849618	0.0224921	0.0180963	0.0146843	-	0.0235023
Ascomycota	OK324346	Unidentified sp. 5210_276	98	0.245218	-	0.0874126	-	-	0.0576701	-	-	0.0449843	-	-	-	0.0235023
Ascomycota	UDB022877	Unidentified sp. 5208_46	78.07	-	-	-	0.244738	0.114811	-	-	-	-	-	-	-	0.0235023
Ascomycota	MN547387	Rhizosphaera kalkhoffii	100	-	-	-	0.195791	0.137773	-	-	-	-	-	-	-	0.0235023
Ascomycota	MT242010	Unidentified sp. 5208_39	100	-	-	-	0.489476	-	-	-	-	-	-	-	-	0.0235023
Basidiomycota	UDB013044	Unidentified sp. 5210_433	88.7	-	-	-	-	-	-	-	-	0.202429	0.0180963	-	-	0.0235023
Ascomycota	UDB035135	Gibberella sp. 5210_495	96.34	0.147131	0.0974184	-	-	-	-	0.189155	-	0.0224921	-	0.0146843	-	0.0235023
Ascomycota	UDB0778922	Unidentified sp. 5210_815	91.57	-	-	-	-	-	-	-	0.0849618	0.0449843	0.0361925	-	0.0540735	0.0235023
Ascomycota	UDB0780303	Unidentified sp. 5208_311	93.86	-	-	-	0.146843	0.160735	-	-	-	-	-	-	-	0.0235023
Basidiomycota	UDB025586	Pucciniastrum sp. 5210_660	99.36	-	-	-	-	-	0.201845	0.189155	-	-	-	-	-	0.0235023
Ascomycota	UDB035169	Unidentified sp. 5210_947	88.26	-	-	-	-	-	0.201845	-	-	0.0224921	-	0.0293686	-	0.0235023
Ascomycota	UDB0780457	Unidentified sp. 5210_1032	85.25	-	-	-	-	-	-	0.37831	-	-	0.0180963	-	0.0540735	0.0235023
Ascomycota	UDB0780457	Unidentified sp. 5210_1051	85.31	-	-	-	-	-	0.0576701	0.189155	0.0566412	0.0674764	-	-	-	0.0235023
Chytridiomycota	UDB035353	Spizellomyces sp. 5210_887	96.23	-	-	-	-	-	-	-	-	-	-	-	0.180245	0.0235023
Ascomycota	UDB027816	Unidentified sp. 5210_1040	80.68	-	-	-	-	-	0.0288351	-	0.141603	0.0899685	-	-	-	0.0235023
Basidiomycota	UDB034353	Unidentified sp. 5210_1093	77.46	-	-	0.874126	-	-	-	-	-	-	-	-	-	0.0235023
Ascomycota	UDB0778491	Unidentified sp. 5210_1662	91.67	-	-	-	-	-	-	-	-	-	-	0.146843	-	0.0235023
Ascomycota	UDB028032	Unidentified sp. 5210_913	77.9	-	-	-	-	-	-	-	0.141603	0.0449843	-	-	0.0540735	0.0235023
Basidiomycota	UDB035463	Unidentified sp. 5210_978	81	-	-	-	-	-	-	-	-	0.224921	-	-	-	0.0235023
Ascomycota	UDB035059	Unidentified sp. 5210_986	91.36	0.343306	-	-	-	-	0.0288351	-	-	-	0.0361925	-	-	0.0235023
Basidiomycota	UDB033340	Typhula sp. 5208_1084	95.45	-	-	-	0.0978953	0.183697	-	-	-	-	-	-	-	0.0235023
Basidiomycota	UDB017618	Hygrocybe sp. 5208_1086	96.15	-	-	-	0.489476	-	-	-	-	-	-	-	-	0.0235023
Basidiomycota	UDB0780772	Unidentified sp. 5210_216	73.36	0.0490436	-	0.0874126	-	-	-	0.126103	0.0283206	-	0.0180963	-	0.0540735	0.0211521
Basidiomycota	UDB025726	Unidentified sp. 5210_239	84.89	-	-	-	-	-	-	0.126103	0.0283206	0.0449843	0.0180963	0.0293686	0.0180245	0.0211521
Basidiomycota	UDB035639	Unidentified sp. 5210_387	81.79	0.0490436	0.194837	-	-	-	-	-	0.113282	-	-	-	-	0.0211521
Ascomycota	UDB034965	Unidentified sp. 5210_451	90.95	-	-	-	-	-	0.11534	-	0.141603	-	-	-	-	0.0211521
Ascomycota	UDB0778283	Unidentified sp. 5210_380	75.09	-	-	-	-	-	0.0288351	-	0.169924	0.0224921	0.0180963	-	-	0.0211521
Basidiomycota	UDB035797	Unidentified sp. 5210_498	80.37	0.441393	-	-	-	-	-	-	-	-	-	-	-	0.0211521
Ascomycota	UDB035086	Unidentified sp. 5210_478	88.75	0.0490436	0.0487092	-	-	-	0.11534	-	-	-	0.0180963	0.0293686	-	0.0211521
Ascomycota	KF617580	Unidentified sp. 5210_656	99	0.147131	0.0487092	-	-	-	0.11534	-	-	0.0224921	-	-	-	0.0211521
Chytridiomycota	UDB035384	Unidentified sp. 5210_595	91.67	0.0490436	-	-	-	-	0.0288351	-	0.0566412	0.0224921	0.0723851	-	-	0.0211521
Ascomycota	UDB020933	Unidentified sp. 5210_647	82.53	0.441393	-	-	-	-	-	-	-	-	-	-	-	0.0211521
Ascomycota	UDB025606	Unidentified sp. 5208_447	78.63	-	-	-	0.195791	0.114811	-	-	-	-	-	-	-	0.0211521
Basidiomycota	UDB016358	Sistotrema sp. 5210_845	95.31	0.343306	-	-	-	-	-	-	0.0566412	-	-	-	-	0.0211521
Ascomycota	UDB035059	Unidentified sp. 5208_884	86.99	-	-	-	-	0.206659	-	-	-	-	-	-	-	0.0211521
Basidiomycota	UDB0754164	Fomitopsis pinicola	99.32	-	-	-	-	-	0.0288351	-	-	0.179937	-	-	-	0.0211521
Basidiomycota	UDB0754266	Unidentified sp. 5210_808	91.21	-	0.0487092	0.0874126	-	-	0.201845	-	-	-	-	-	-	0.0211521
Ascomycota	LS448897.1	Unidentified sp. 5210_829	99	-	-	-	-	-	0.0576701	0.441362	-	-	-	-	-	0.0211521
Ascomycota	UDB0780331	Unidentified sp. 5208_277	80.56	-	-	-	-	0.206659	-	-	-	-	-	-	-	0.0211521
Ascomycota	UDB035011	Unidentified sp. 5208_286	93.44	-	-	-	0.0978953	0.160735	-	-	-	-	-	-	-	0.0211521
Chytridiomycota	UDB035270	Unidentified sp. 5210_747	91.78	-	-	-	-	-	0.259516	-	-	-	-	-	-	0.0211521
Basidiomycota	UDB039562	Unidentified sp. 5210_849	86.67	0.0490436	-	-	-	-	0.17301	-	0.0566412	-	-	-	-	0.0211521
Ascomycota	UDB028437	Unidentified sp. 5210_1294	80.31	-	-	-	-	-	-	-	-	-	0.162866	-	-	0.0211521
Ascomycota	UDB035342	Unidentified sp. 5210_872	81.12	-	-	-	-	-	-	-	0.169924	-	0.0542888	-	-	0.0211521
Basidiomycota	UDB036525	Unidentified sp. 5210_929	75	-	-	-	-	-	-	-	-	0.0674764	0.0542888	0.0146843	0.036049	0.0211521
Ascomycota	UDB024172	Unidentified sp. 5210_982	88.28	-	-	-	-	-	-	-	0.254885	-	-	-	-	0.0211521
Basidiomycota	UDB035392	Unidentified sp. 5210_786	82.14	-	-	-	-	-	-	-	-	-	-	-	0.162221	0.0211521
Ascomycota	UDB036992	Unidentified sp. 5210_949	92.31	-	-	0.524476	-	-	-	-	-	-	-	-	0.0540735	0.0211521
Basidiomycota	UDB0780453	Icmadophila sp. 5210_996	94.55	-	-	-	-	-	0.0576701	-	0.0283206	-	0.0361925	0.0587372	-	0.0211521
Ascomycota	UDB035504	Unidentified sp. 5208_550	82.24	-	-	-	0.391581	0.0229621	-	-	-	-	-	-	-	0.0211521
Ascomycota	UDB0778289	Unidentified sp. 5210_1035	88.09	-	-	-	-	-	-	-	-	0.202429	-	-	-	0.0211521
Basidiomycota	UDB035639	Unidentified sp. 5210_1070	85.39	0.441393	-	-	-	-	-	-	-	-	-	-	-	0.0211521
Basidiomycota	UDB024389	Unidentified sp. 5210_1085	88.24	-	0.438383	-	-	-	-	-	-	-	-	-	-	0.0211521
Ascomycota	UDB017870	Unidentified sp. 5210_1139	91.58	0.0490436	-	-	-	-	0.17301	-	0.0566412	-	-	-	-	0.0211521
Ascomycota	UDB035258	Unidentified sp. 5210_1167	90.87	-	-	-	-	-	-	-	-	0.202429	-	-	-	0.0211521
Basidiomycota	UDB0754266	Unidentified sp. 5210_871	93.71	0.0490436	-	-	-	-	0.230681	-	-	-	-	-	-	0.0211521
Basidiomycota	ON122606.1	Unidentified sp. 5208_750	100	-	-	-	-	0.206659	-	-	-	-	-	-	-	0.0211521
Ascomycota	UDB0754226	Unidentified sp. 5208_17	93.03	-	-	-	0.244738	0.0688863	-	-	-	-	-	-	-	0.0188019
Ascomycota	UDB035086	Unidentified sp. 5210_269	89.58	0.0490436	0.0974184	0.262238	-	-	-	-	-	-	0.0180963	-	0.0180245	0.0188019
Ascomycota	UDB0780303	Phaeosphaeria sp. 5210_301	97.79	0.147131	-	0.174825	-	-	-	0.189155	-	-	-	-	-	0.0188019
Basidiomycota	UDB013073	Unidentified sp. 5210_510	87.38	0.147131	-	-	-	-	0.0288351	-	-	0.0674764	0.0180963	-	-	0.0188019
Ascomycota	UDB0778922	Unidentified sp. 5210_572	96.36	0.147131	0.0974184	-	-	-	0.0288351	-	-	-	-	-	0.036049	0.0188019
Basidiomycota	UDB035142	Unidentified sp. 5210_524	79.38	0.0980873	0.0487092	0.34965	-	-	-	-	-	-	0.0180963	-	-	0.0188019
Basidiomycota	UDB031123	Unidentified sp. 5210_635	84.96	-	-	0.0874126	-	-	-	-	0.0283206	0.0224921	0.0542888	-	0.036049	0.0188019
Ascomycota	MK159395	Lophium arboricola	100	-	-	-	0.0489476	0.160735	-	-	-	-	-	-	-	0.0188019
Ascomycota	ON750447.1	Unidentified sp. 5210_826	99	-	-	-	-	-	0.11534	0.252207	-	-	-	-	-	0.0188019
Ascomycota	UDB027788	Unidentified sp. 5210_773	83.89	-	-	-	-	-	-	-	-	0.179937	-	-	-	0.0188019
Ascomycota	UDB035080	Coniochaeta nepalica	99.2	-	-	-	-	-	-	-	-	-	-	0.10279	0.0180245	0.0188019
Basidiomycota	KT220122.1	Unidentified sp. 5210_781	99	-	-	-	-	-	-	-	-	0.0224921	-	0.10279	-	0.0188019
Ascomycota	UDB020935	Unidentified sp. 5210_1304	93.28	0.343306	-	0.0874126	-	-	-	-	-	-	-	-	-	0.0188019
Ascomycota	UDB0780457	Unidentified sp. 5208_499	83.06	-	-	-	0.244738	0.0688863	-	-	-	-	-	-	-	0.0188019
Ascomycota	UDB026347	Unidentified sp. 5210_1254	78.86	-	-	-	-	-	0.144175	0.189155	-	-	-	-	-	0.0188019
Ascomycota	UDB0778283	Unidentified sp. 5210_834	78.68	-	-	-	-	-	-	-	0.0283206	0.0224921	0.0361925	-	0.0720981	0.0188019
Basidiomycota	UDB035195	Tremella sp. 5210_923	94.09	0.196175	-	-	-	-	-	-	0.0283206	-	0.0542888	-	-	0.0188019
Basidiomycota	UDB0780432	Unidentified sp. 5210_1002	90.91	-	-	-	-	-	-	0.0630517	-	0.134953	0.0180963	-	-	0.0188019
Ascomycota	UDB024174	Unidentified sp. 5210_1335	82.17	-	-	-	-	-	0.230681	-	-	-	-	-	-	0.0188019
Basidiomycota	UDB016410	Unidentified sp. 5210_1894	90.03	-	-	-	-	-	-	-	-	-	-	0.117474	-	0.0188019
Basidiomycota	MN903209	Unidentified sp. 5210_169	100	0.0490436	-	-	-	-	0.0576701	0.126103	0.0283206	-	-	-	0.0180245	0.0164516
Ascomycota	UDB035189	Bartalinia sp. 5210_204	96.76	0.0490436	0.292255	-	-	-	-	-	-	-	-	-	-	0.0164516
Basidiomycota	UDB035392	Unidentified sp. 5210_265	80.26	0.0490436	-	-	-	-	-	-	-	-	-	-	0.108147	0.0164516
Basidiomycota	UDB035639	Unidentified sp. 5210_369	79.93	0.245218	-	-	-	-	-	-	0.0283206	-	0.0180963	-	-	0.0164516
Ascomycota	UDB035086	Unidentified sp. 5208_36	80.57	-	-	-	0.244738	0.0459242	-	-	-	-	-	-	-	0.0164516
Ascomycota	UDB0780755	Fusarium sp. 5210_410	99.61	-	0.146128	0.0874126	-	-	-	-	-	0.0674764	-	-	-	0.0164516
Ascomycota	UDB035418	Unidentified sp. 5210_526	88.1	-	0.292255	0.0874126	-	-	-	-	-	-	-	-	-	0.0164516
Basidiomycota	UDB035195	Unidentified sp. 5210_558	92.16	0.196175	-	-	-	-	0.0288351	-	0.0283206	-	-	-	0.0180245	0.0164516
Basidiomycota	UDB035639	Unidentified sp. 5210_528	82.37	-	-	-	-	-	-	-	-	-	-	-	0.126172	0.0164516
Ascomycota	UDB033201	Unidentified sp. 5208_74	76.69	-	-	-	0.342633	-	-	-	-	-	-	-	-	0.0164516
Ascomycota	UDB035417	Unidentified sp. 5210_1023	81.23	-	0.0487092	-	-	-	0.0576701	0.0630517	-	-	0.0542888	-	-	0.0164516
Ascomycota	UDB027816	Unidentified sp. 5210_693	84.23	0.294262	-	0.0874126	-	-	-	-	-	-	-	-	-	0.0164516
Ascomycota	UDB035217	Unidentified sp. 5210_915	86.85	-	-	-	-	-	-	-	0.0283206	0.134953	-	-	-	0.0164516
Basidiomycota	UDB033340	Typhula sp. 5210_727	95.45	0.294262	-	-	-	-	-	-	0.0283206	-	-	-	-	0.0164516
Ascomycota	UDB035314	Unidentified sp. 5210_846	89.63	-	-	-	-	-	0.201845	-	-	-	-	-	-	0.0164516
Ascomycota	UDB023354	Unidentified sp. 5210_1310	90.53	-	0.340964	-	-	-	-	-	-	-	-	-	-	0.0164516
Ascomycota	UDB035011	Unidentified sp. 5208_139	93.44	-	-	-	0.146843	0.0918485	-	-	-	-	-	-	-	0.0164516
Ascomycota	UDB0778922	Unidentified sp. 5210_869	89.33	-	-	-	-	-	-	-	0.113282	-	-	0.0440529	-	0.0164516
Basidiomycota	UDB016358	Sistotrema sp. 5210_1005	95.31	-	-	-	-	-	-	-	0.0283206	0.0674764	0.0542888	-	-	0.0164516
Basidiomycota	MN516788.1	Urnula hiemalis	100	0.0490436	-	-	-	-	-	-	0.0566412	0.0224921	0.0542888	-	-	0.0164516
Ascomycota	FR682186.1	Unidentified sp. 5210_1196	100	-	0.0487092	0.437063	-	-	-	-	-	0.0224921	-	-	-	0.0164516
Basidiomycota	UDB035797	Unidentified sp. 5210_1081	89.72	-	-	-	-	-	-	-	-	0.0674764	-	-	0.0720981	0.0164516
Basidiomycota	UDB013034	Unidentified sp. 5210_1159	93.51	-	-	-	-	-	-	-	0.113282	0.0674764	-	-	-	0.0164516
Basidiomycota	UDB035142	Unidentified sp. 5210_1362	82.48	-	-	-	-	-	-	0.441362	-	-	-	-	-	0.0164516
Ascomycota	UDB0780758	Unidentified sp. 5210_1667	83.53	-	-	-	-	-	0.201845	-	-	-	-	-	-	0.0164516
Ascomycota	UDB027982	Unidentified sp. 5210_959	88.93	-	-	-	-	-	-	-	-	-	-	-	0.126172	0.0164516
Basidiomycota	UDB035195	Unidentified sp. 5208_405	79.06	-	-	-	-	0.160735	-	-	-	-	-	-	-	0.0164516
Ascomycota	UDB0778428	Unidentified sp. 5210_267	80.23	0.0490436	0.0487092	0.262238	-	-	-	-	-	-	0.0180963	-	-	0.0141014
Ascomycota	UDB035293	Unidentified sp. 5210_323	81.99	-	-	-	-	-	-	-	0.0566412	-	0.0723851	-	-	0.0141014
Ascomycota	UDB035485	Unidentified sp. 5210_349	93.75	-	0.0974184	-	-	-	0.0288351	0.0630517	-	0.0224921	-	0.0146843	-	0.0141014
Basidiomycota	UDB035788	Heterobasidion parviporum	100	0.0490436	0.0974184	-	-	-	-	-	-	0.0224921	-	0.0293686	-	0.0141014
Basidiomycota	UDB035639	Unidentified sp. 5210_543	80.07	0.245218	-	-	-	-	-	-	-	-	0.0180963	-	-	0.0141014
Ascomycota	UDB035142	Unidentified sp. 5210_622	79.75	0.0490436	-	-	-	-	0.144175	-	-	-	-	-	-	0.0141014
Ascomycota	UDB027816	Unidentified sp. 5210_831	77.17	-	-	0.0874126	-	-	0.11534	-	-	0.0224921	-	-	-	0.0141014
Ascomycota	UDB0780887	Unidentified sp. 5208_1031	83.45	-	-	-	-	0.137773	-	-	-	-	-	-	-	0.0141014
Ascomycota	UDB016223	Unidentified sp. 5210_745	83.87	0.0980873	-	-	-	-	-	0.126103	0.0566412	-	-	-	-	0.0141014
Ascomycota	UDB035427	Unidentified sp. 5210_839	80.08	-	-	-	-	-	-	-	-	0.0224921	-	0.0734214	-	0.0141014
Ascomycota	UDB0780350	Unidentified sp. 5208_130	85.08	-	-	-	0.293686	-	-	-	-	-	-	-	-	0.0141014
Basidiomycota	UDB035195	Unidentified sp. 5210_930	92.49	-	-	-	-	-	0.0288351	-	0.0566412	-	0.0542888	-	-	0.0141014
Basidiomycota	UDB033340	Typhula sp. 5210_790	95.45	-	-	-	-	-	0.0288351	-	-	-	0.0542888	-	0.036049	0.0141014
Ascomycota	UDB019824	Unidentified sp. 5210_1339	90.95	-	0.0487092	-	-	-	-	-	-	0.0674764	0.0361925	-	-	0.0141014
Ascomycota	UDB028324	Unidentified sp. 5210_1033	84.58	-	-	0.524476	-	-	-	-	-	-	-	-	-	0.0141014
Ascomycota	UDB027474	Unidentified sp. 5210_1042	80.15	0.147131	0.146128	-	-	-	-	-	-	-	-	-	-	0.0141014
Ascomycota	UDB034370	Godronia fuliginosa	98.73	-	-	-	-	-	-	-	-	-	-	0.0881057	-	0.0141014
Basidiomycota	UDB035142	Unidentified sp. 5210_1263	80.29	-	-	-	-	-	-	-	0.169924	-	-	-	-	0.0141014
Ascomycota	UDB017618	Hygrocybe sp. 5208_174	96.15	-	-	-	-	0.137773	-	-	-	-	-	-	-	0.0141014
Basidiomycota	UDB033340	Typhula sp. 5208_455	95.45	-	-	-	-	0.137773	-	-	-	-	-	-	-	0.0141014
Ascomycota	OM951735.1	Unidentified sp. 5210_1038	100	-	0.0487092	-	-	-	-	-	0.0566412	-	0.0542888	-	-	0.0141014
Ascomycota	UDB035040	Unidentified sp. 5210_1380	88.57	0.294262	-	-	-	-	-	-	-	-	-	-	-	0.0141014
Basidiomycota	UDB035797	Unidentified sp. 5210_1384	79.85	-	-	-	-	-	-	-	-	-	0.108578	-	-	0.0141014
Basidiomycota	UDB035551	Ceriporia sp. 5210_1504	97.56	-	-	-	-	-	-	-	0.0566412	-	0.0723851	-	-	0.0141014
Basidiomycota	UDB0780453	Icmadophila sp. 5208_423	94.55	-	-	-	0.195791	0.0459242	-	-	-	-	-	-	-	0.0141014
Basidiomycota	UDB034353	Unidentified sp. 5208_333	76.33	-	-	-	0.0978953	0.0918485	-	-	-	-	-	-	-	0.0141014
Ascomycota	OM100541.1L	Unidentified sp. 5208_633	87	-	-	-	-	0.137773	-	-	-	-	-	-	-	0.0141014
Ascomycota	UDB035127	Unidentified sp. 5208_968	77.87	-	-	-	0.293686	-	-	-	-	-	-	-	-	0.0141014
Basidiomycota	UDB028328	Gloeomyces sp. 5210_1050	97.95	-	-	0.524476	-	-	-	-	-	-	-	-	-	0.0141014
Basidiomycota	UDB035195	Unidentified sp. 5210_1052	79.69	0.245218	-	-	-	-	-	-	0.0283206	-	-	-	-	0.0141014
Ascomycota	MT236381.1	Unidentified sp. 5210_1058	100	-	-	0.0874126	-	-	0.144175	-	-	-	-	-	-	0.0141014
Ascomycota	UDB035504	Unidentified sp. 5210_1247	83.73	-	-	-	-	-	-	-	-	0.134953	-	-	-	0.0141014
Ascomycota	UDB028259	Unidentified sp. 5210_1885	80.08	-	-	-	-	-	-	-	0.169924	-	-	-	-	0.0141014
Ascomycota	UDB022877	Unidentified sp. 5208_1022	78.16	-	-	-	-	0.137773	-	-	-	-	-	-	-	0.0141014
Basidiomycota	KP897716.1	Unidentified sp. 5208_2147	89	-	-	-	-	0.137773	-	-	-	-	-	-	-	0.0141014
Zygomycota	UDB039562	Lecanicillium sp. 5210_66	100	-	-	-	-	-	-	-	-	-	-	0.0734214	-	0.0117512
Ascomycota	KU061806	Unidentified sp. 5210_83	97	0.0490436	-	-	-	-	-	-	-	0.0674764	-	0.0146843	-	0.0117512
Ascomycota	UDB0780758	Unidentified sp. 5210_117	87.55	-	0.0487092	-	-	-	-	0.0630517	-	-	-	0.0146843	0.036049	0.0117512
Basidiomycota	UDB035194	Unidentified sp. 5210_378	74.8	0.0490436	0.0487092	-	-	-	-	0.0630517	0.0566412	-	-	-	-	0.0117512
Basidiomycota	UDB013417	Unidentified sp. 5210_306	87.39	0.0980873	-	0.174825	-	-	0.0288351	-	-	-	-	-	-	0.0117512
Ascomycota	UDB0780355	Unidentified sp. 5210_545	82	-	-	-	-	-	0.0576701	-	0.0283206	-	0.0361925	-	-	0.0117512
Basidiomycota	UDB027448	Vishniacozyma sp. 5208_169	99.57	-	-	-	0.0978953	0.0688863	-	-	-	-	-	-	-	0.0117512
Ascomycota	UDB035120	Unidentified sp. 5208_194	75.67	-	-	-	0.195791	0.0229621	-	-	-	-	-	-	-	0.0117512
Ascomycota	UDB026401	Unidentified sp. 5210_379	91.87	-	-	-	-	-	-	0.126103	-	-	-	0.0440529	-	0.0117512
Basidiomycota	KP887898	Unidentified sp. 5210_541	85	-	-	-	-	-	-	-	-	-	0.0904814	-	-	0.0117512
Ascomycota	UDB035401	Unidentified sp. 5210_553	81.01	0.0490436	-	0.262238	-	-	-	0.0630517	-	-	-	-	-	0.0117512
Ascomycota	UDB022877	Unidentified sp. 5208_246	79.32	-	-	-	0.244738	-	-	-	-	-	-	-	-	0.0117512
Ascomycota	UDB035046	Unidentified sp. 5210_767	79.77	-	-	-	-	-	-	-	0.141603	-	-	-	-	0.0117512
Ascomycota	UDB035059	Unidentified sp. 5208_134	80	-	-	-	0.146843	0.0459242	-	-	-	-	-	-	-	0.0117512
Ascomycota	UDB0778439	Unidentified sp. 5208_69	77.82	-	-	-	0.0978953	0.0688863	-	-	-	-	-	-	-	0.0117512
Ascomycota	UDB0780457	Unidentified sp. 5210_726	83.67	0.0490436	-	-	-	-	-	-	0.113282	-	-	-	-	0.0117512
Ascomycota	UDB0780303	Unidentified sp. 5210_746	93.42	-	-	-	-	-	0.11534	-	-	-	-	0.0146843	-	0.0117512
Ascomycota	UDB035046	Unidentified sp. 5208_256	78.09	-	-	-	0.146843	0.0459242	-	-	-	-	-	-	-	0.0117512
Basidiomycota	MT242267.1	Unidentified sp. 5208_196	100	-	-	-	0.146843	0.0459242	-	-	-	-	-	-	-	0.0117512
Basidiomycota	UDB036492	Unidentified sp. 5210_932	86	0.0490436	-	0.0874126	-	-	0.0865052	-	-	-	-	-	-	0.0117512
Basidiomycota	UDB035142	Unidentified sp. 5210_942	79.86	-	-	-	-	-	-	-	-	0.0674764	-	-	0.036049	0.0117512
Chytridiomycota	UDB024272	Absconditella rubra	98.04	-	-	-	0.0978953	0.0688863	-	-	-	-	-	-	-	0.0117512
Ascomycota	UDB020924	Unidentified sp. 5210_1259	76.52	-	-	-	-	-	-	-	-	-	0.0904814	-	-	0.0117512
Ascomycota	UDB022974	Unidentified sp. 5210_1281	83.33	-	-	-	-	-	-	-	-	-	-	-	0.0901226	0.0117512
Basidiomycota	UDB035392	Unidentified sp. 5210_934	78.1	0.0490436	-	-	-	-	-	-	-	-	-	-	0.0720981	0.0117512
Ascomycota	UDB0780362	Unidentified sp. 5210_951	93.83	-	-	-	-	-	-	0.315259	-	-	-	-	-	0.0117512
Basidiomycota	UDB0778969	Ganoderma applanatum	100	-	-	-	0.0489476	0.0918485	-	-	-	-	-	-	-	0.0117512
Ascomycota	UDB028324	Unidentified sp. 5210_1039	83.46	-	-	-	-	-	-	0.126103	-	-	0.0542888	-	-	0.0117512
Basidiomycota	UDB0780238	Unidentified sp. 5210_1049	74.43	-	-	-	-	-	0.11534	-	-	-	-	0.0146843	-	0.0117512
Basidiomycota	UDB035639	Unidentified sp. 5210_1060	84.81	0.0490436	-	-	-	-	0.0576701	-	0.0566412	-	-	-	-	0.0117512
Ascomycota	MN903255.1	Unidentified sp. 5210_1113	100	-	-	-	-	-	-	0.315259	-	-	-	-	-	0.0117512
Basidiomycota	UDB0780307	Elmerina holophaea	100	-	-	0.0874126	-	-	-	0.0630517	0.0283206	-	0.0361925	-	-	0.0117512
Ascomycota	UDB0780457	Unidentified sp. 5210_1144	81.71	-	-	-	-	-	-	-	0.0566412	-	0.0542888	-	-	0.0117512
Ascomycota	UDB0778922	Unidentified sp. 5210_1163	88.89	0.245218	-	-	-	-	-	-	-	-	-	-	-	0.0117512
Basidiomycota	UDB037962	Exidia glandulosa	100	-	-	-	-	-	-	-	-	-	0.0904814	-	-	0.0117512
Ascomycota	UDB035297	Unidentified sp. 5210_1262	75.89	0.245218	-	-	-	-	-	-	-	-	-	-	-	0.0117512
Basidiomycota	UDB035195	Unidentified sp. 5210_1329	78.7	-	-	-	-	-	0.0576701	0.0630517	-	0.0449843	-	-	-	0.0117512
Ascomycota	UDB0780355	Unidentified sp. 5210_1377	81.89	-	-	-	-	-	-	0.252207	0.0283206	-	-	-	-	0.0117512
Basidiomycota	UDB037654	Calyptella sp. 5210_1443	94.74	-	-	0.0874126	-	-	0.11534	-	-	-	-	-	-	0.0117512
Ascomycota	UDB035369	Arthrographis sp. 5210_1450	97.37	0.147131	0.0487092	-	-	-	0.0288351	-	-	-	-	-	-	0.0117512
Ascomycota	ON750469.1	Unidentified sp. 5208_413	100	-	-	-	-	0.114811	-	-	-	-	-	-	-	0.0117512
Ascomycota	UDB028324	Unidentified sp. 5208_713	84.58	-	-	-	0.0489476	0.0918485	-	-	-	-	-	-	-	0.0117512
Ascomycota	ON750544.1	Unidentified sp. 5208_1337	78	-	-	-	-	0.114811	-	-	-	-	-	-	-	0.0117512
Ascomycota	UDB0778922	Unidentified sp. 5210_1178	86.69	0.0980873	-	-	-	-	0.0865052	-	-	-	-	-	-	0.0117512
Ascomycota	MN903213.1	Unidentified sp. 5210_1237	100	-	0.146128	-	-	-	-	0.126103	-	-	-	-	-	0.0117512
Ascomycota	UDB039472	Arthrobotrys sp. 5210_1372	95.31	-	-	-	-	-	0.144175	-	-	-	-	-	-	0.0117512
Ascomycota	UDB034348	Unidentified sp. 5210_1392	93.44	-	-	-	-	-	-	-	-	0.112461	-	-	-	0.0117512
Ascomycota	UDB016230	Unidentified sp. 5210_1566	78.74	-	-	0.262238	-	-	-	-	-	-	0.0361925	-	-	0.0117512
Ascomycota	UDB035297	Unidentified sp. 5210_1679	74.74	-	0.0974184	0.174825	-	-	0.0288351	-	-	-	-	-	-	0.0117512
Basidiomycota	UDB0780334	Unidentified sp. 5210_1702	83.63	-	-	-	-	-	-	-	-	-	-	-	0.0901226	0.0117512
Ascomycota	UDB024172	Unidentified sp. 5210_1765	79.92	-	-	-	-	-	-	-	-	0.0674764	0.0361925	-	-	0.0117512
Ascomycota	UDB035115	Unidentified sp. 5210_1801	84.77	-	-	-	-	-	0.0865052	-	0.0566412	-	-	-	-	0.0117512
Basidiomycota	UDB035195	Unidentified sp. 5210_1996	78.42	-	-	-	-	-	-	-	0.141603	-	-	-	-	0.0117512
Ascomycota	UDB019824	Unidentified sp. 5210_2150	83.07	-	-	-	-	-	-	-	-	0.112461	-	-	-	0.0117512
Ascomycota	UDB028324	Unidentified sp. 5208_430	84.77	-	-	-	0.244738	-	-	-	-	-	-	-	-	0.0117512
Ascomycota	UDB035217	Unidentified sp. 5208_480	81.89	-	-	-	-	0.114811	-	-	-	-	-	-	-	0.0117512
Ascomycota	UDB0778855	Unidentified sp. 5208_1021	93.44	-	-	-	-	0.114811	-	-	-	-	-	-	-	0.0117512
Basidiomycota	ON963528.1	Unidentified sp. 5208_1265	95	-	-	-	0.244738	-	-	-	-	-	-	-	-	0.0117512
Basidiomycota	UDB035195	Unidentified sp. 5208_925	93.31	-	-	-	-	0.114811	-	-	-	-	-	-	-	0.0117512
Ascomycota	JX536159	Gymnopus dryophilus	100	-	-	-	-	-	0.11534	-	-	-	-	-	-	0.00940093
Ascomycota	LS450480	Unidentified sp. 5210_19	98	-	-	-	-	-	0.0288351	-	-	-	0.0180963	0.0293686	-	0.00940093
Ascomycota	UDB038365	Fusarium langsethiae	100	-	-	0.174825	-	-	-	-	-	-	-	0.0293686	-	0.00940093
Ascomycota	UDB003062	Unidentified sp. 5210_210	77.08	0.0490436	-	-	-	-	-	-	-	-	-	0.0440529	-	0.00940093
Ascomycota	UDB022877	Unidentified sp. 5210_224	79.03	-	-	-	-	-	0.0576701	-	-	-	-	-	0.036049	0.00940093
Ascomycota	UDB035451	Lophodermium seditiosum	100	0.0490436	0.0487092	0.0874126	-	-	-	0.0630517	-	-	-	-	-	0.00940093
Ascomycota	UDB028324	Ochrocladosporium sp. 5210_453	94.38	-	-	-	-	-	-	-	-	-	-	0.0440529	0.0180245	0.00940093
Ascomycota	ON963453	Unidentified sp. 5210_413	95	-	0.0487092	-	-	-	-	-	-	0.0224921	-	0.0293686	-	0.00940093
Ascomycota	UDB027442	Helotiales sp. 5210_429	97.1	0.0490436	0.0974184	-	-	-	-	0.0630517	-	-	-	-	-	0.00940093
Basidiomycota	UDB025705	Unidentified sp. 5210_467	92.36	-	-	-	-	-	-	0.126103	-	0.0224921	-	0.0146843	-	0.00940093
Ascomycota	UDB0778914	Unidentified sp. 5210_682	87.02	-	-	-	-	-	-	-	-	-	0.0361925	-	0.036049	0.00940093
Basidiomycota	UDB035463	Unidentified sp. 5208_57	80.66	-	-	-	0.146843	0.0229621	-	-	-	-	-	-	-	0.00940093
Basidiomycota	UDB035392	Unidentified sp. 5210_720	84.71	0.0490436	-	0.0874126	-	-	0.0576701	-	-	-	-	-	-	0.00940093
Ascomycota	KX025120.1	Unidentified sp. 5208_294	99	-	-	-	-	0.0918485	-	-	-	-	-	-	-	0.00940093
Basidiomycota	UDB015090	Unidentified sp. 5210_810	86.14	-	-	0.34965	-	-	-	-	-	-	-	-	-	0.00940093
Chytridiomycota	UDB035384	Gaertneriomyces sp. 5210_1604	95.16	-	-	-	-	-	-	-	-	-	0.0723851	-	-	0.00940093
Ascomycota	UDB035230	Unidentified sp. 5208_232	90.53	-	-	-	0.195791	-	-	-	-	-	-	-	-	0.00940093
Ascomycota	UDB020915	Unidentified sp. 5208_307	90.16	-	-	-	-	0.0918485	-	-	-	-	-	-	-	0.00940093
Basidiomycota	UDB039706	Peniophorella sp. 5210_1025	97.96	-	-	-	-	-	0.0576701	-	-	-	0.0361925	-	-	0.00940093
Ascomycota	UDB0780355	Unidentified sp. 5210_1298	82	-	-	-	-	-	-	-	0.0283206	0.0449843	0.0180963	-	-	0.00940093
Basidiomycota	UDB035797	Unidentified sp. 5210_1303	75.95	-	-	-	-	-	-	-	0.113282	-	-	-	-	0.00940093
Ascomycota	UDB0778893	Unidentified sp. 5210_1448	80.63	-	-	-	-	-	0.0288351	-	0.0566412	-	-	0.0146843	-	0.00940093
Basidiomycota	UDB035142	Unidentified sp. 5210_903	81.09	-	-	-	-	-	0.11534	-	-	-	-	-	-	0.00940093
Ascomycota	UDB016223	Unidentified sp. 5208_180	84.55	-	-	-	0.0489476	0.0688863	-	-	-	-	-	-	-	0.00940093
Ascomycota	UDB017618	Hygrocybe sp. 5208_98	96.15	-	-	-	0.195791	-	-	-	-	-	-	-	-	0.00940093
Basidiomycota	UDB033340	Typhula sp. 5208_383	95.45	-	-	-	-	0.0918485	-	-	-	-	-	-	-	0.00940093
Ascomycota	UDB027788	Unidentified sp. 5208_533	83.89	-	-	-	0.195791	-	-	-	-	-	-	-	-	0.00940093
Basidiomycota	UDB037361	Hemimycena sp. 5210_1242	95.31	-	-	-	-	-	-	-	0.0849618	-	-	-	0.0180245	0.00940093
Ascomycota	UDB035011	Unidentified sp. 5210_1749	89.71	-	-	-	-	-	-	-	-	0.0899685	-	-	-	0.00940093
Ascomycota	UDB035518	Scytalidium fulvum	98.18	-	-	-	0.0489476	0.0688863	-	-	-	-	-	-	-	0.00940093
Neocallimastigomycota	UDB0780440	Unidentified sp. 5208_2957	93.62	-	-	-	-	0.0918485	-	-	-	-	-	-	-	0.00940093
Ascomycota	UDB039518	Unidentified sp. 5210_1073	92.21	0.0490436	-	-	-	-	-	-	-	-	0.0542888	-	-	0.00940093
Basidiomycota	UDB035639	Unidentified sp. 5210_1078	87.69	-	-	-	-	-	-	-	0.0566412	0.0449843	-	-	-	0.00940093
Ascomycota	MN902612.1	Unidentified sp. 5210_1230	99	-	-	-	-	-	0.11534	-	-	-	-	-	-	0.00940093
Basidiomycota	UDB035797	Unidentified sp. 5210_1236	81.18	-	-	-	-	-	-	-	-	0.0224921	0.0180963	-	0.036049	0.00940093
Basidiomycota	UDB033998	Phellinidium ferrugineofuscum	99.33	-	-	-	-	-	0.11534	-	-	-	-	-	-	0.00940093
Ascomycota	UDB015013	Unidentified sp. 5210_1312	89.02	-	-	-	-	-	-	0.252207	-	-	-	-	-	0.00940093
Ascomycota	UDB037329	Lyophyllum sp. 5210_1334	94.44	-	0.194837	-	-	-	-	-	-	-	-	-	-	0.00940093
Ascomycota	UDB035239	Unidentified sp. 5210_1354	87.5	-	-	0.0874126	-	-	-	-	-	-	-	0.0440529	-	0.00940093
Chytridiomycota	UDB024272	Absconditella rubra	98.04	-	-	-	-	-	-	-	-	-	0.0723851	-	-	0.00940093
Basidiomycota	MN902988.1	Unidentified sp. 5210_1632	100	-	-	-	-	-	-	-	-	0.0899685	-	-	-	0.00940093
Ascomycota	UDB0778526	Calycellina sp. 5210_2205	95.04	-	-	0.34965	-	-	-	-	-	-	-	-	-	0.00940093
Basidiomycota	OK533689.1	Unidentified sp. 5208_784	98	-	-	-	-	0.0918485	-	-	-	-	-	-	-	0.00940093
Basidiomycota	UDB039706	Unidentified sp. 5210_1241	86.96	-	-	-	-	-	-	-	-	-	0.0723851	-	-	0.00940093
Ascomycota	UDB020915	Unidentified sp. 5210_1270	87.94	-	-	0.0874126	-	-	-	-	0.0283206	0.0224921	0.0180963	-	-	0.00940093
Ascomycota	UDB0778527	Unidentified sp. 5210_1296	80.48	-	-	-	-	-	-	0.252207	-	-	-	-	-	0.00940093
Ascomycota	UDB0778428	Unidentified sp. 5210_1352	88.84	-	-	-	-	-	-	-	-	-	0.0723851	-	-	0.00940093
Basidiomycota	UDB039632	Unidentified sp. 5210_1400	82.39	-	-	-	-	-	-	-	-	0.0449843	0.0361925	-	-	0.00940093
Basidiomycota	UDB033321	Xylodon radula	100	-	0.0974184	-	-	-	-	-	-	-	-	0.0293686	-	0.00940093
Basidiomycota	UDB033340	Unidentified sp. 5210_1583	91.14	-	-	0.34965	-	-	-	-	-	-	-	-	-	0.00940093
Basidiomycota	UDB035639	Unidentified sp. 5210_2059	87.04	0.196175	-	-	-	-	-	-	-	-	-	-	-	0.00940093
Ascomycota	KJ826972.1	Unidentified sp. 5210_2514	99	-	0.0487092	-	-	-	-	0.189155	-	-	-	-	-	0.00940093
Ascomycota	UDB035326	Unidentified sp. 5210_4106	90.91	-	-	-	-	-	-	-	-	0.0899685	-	-	-	0.00940093
Ascomycota	UDB028324	Unidentified sp. 5208_337	84.25	-	-	-	0.195791	-	-	-	-	-	-	-	-	0.00940093
Ascomycota	ON119222.1	Unidentified sp. 5208_511	100	-	-	-	0.0978953	0.0459242	-	-	-	-	-	-	-	0.00940093
Basidiomycota	ON119370.1	Unidentified sp. 5208_772	100	-	-	-	-	0.0918485	-	-	-	-	-	-	-	0.00940093
Ascomycota	UDB0778922	Unidentified sp. 5208_1060	91.6	-	-	-	0.195791	-	-	-	-	-	-	-	-	0.00940093
Ascomycota	UDB020935	Unidentified sp. 5208_1325	92.16	-	-	-	-	0.0918485	-	-	-	-	-	-	-	0.00940093
Ascomycota	UDB0780455	Fellhanera bouteillei	100	-	-	-	0.195791	-	-	-	-	-	-	-	-	0.00940093
Ascomycota	UDB0780305	Unidentified sp. 5208_704	86.44	-	-	-	0.195791	-	-	-	-	-	-	-	-	0.00940093
Ascomycota	UDB031921	Unidentified sp. 5208_2119	90.16	-	-	-	-	0.0918485	-	-	-	-	-	-	-	0.00940093
Ascomycota	ON963528.1	Unidentified sp. 5208_1681	93	-	-	-	0.195791	-	-	-	-	-	-	-	-	0.00940093
Ascomycota	UDB0780867	Unidentified sp. 5208_2480	85.51	-	-	-	0.195791	-	-	-	-	-	-	-	-	0.00940093
Basidiomycota	MG597398	Mycena septentrionalis	100	-	0.0487092	-	-	-	-	-	0.0283206	0.0224921	-	-	-	0.00705069
Ascomycota	UDB034965	Rhytismatales sp. 5210_93	97.93	0.0490436	0.0974184	-	-	-	-	-	-	-	-	-	-	0.00705069
Ascomycota	UDB033201	Unidentified sp. 5210_134	76.69	-	-	0.0874126	-	-	-	0.0630517	-	-	0.0180963	-	-	0.00705069
Basidiomycota	UDB016358	Unidentified sp. 5210_130	79.31	-	-	0.0874126	-	-	-	-	-	-	-	-	0.036049	0.00705069
Basidiomycota	UDB033340	Typhula sp. 5210_179	95.45	0.0980873	0.0487092	-	-	-	-	-	-	-	-	-	-	0.00705069
Basidiomycota	UDB019697	Mycena sanguinolenta	100	-	-	-	-	-	-	-	-	-	0.0180963	0.0293686	-	0.00705069
Ascomycota	UDB035391	Unidentified sp. 5210_308	77.91	0.0980873	-	-	-	-	-	-	-	-	0.0180963	-	-	0.00705069
Basidiomycota	UDB028113	Itersonilia sp. 5210_360	99.39	0.0980873	-	0.0874126	-	-	-	-	-	-	-	-	-	0.00705069
Ascomycota	UDB027816	Unidentified sp. 5208_66	80.23	-	-	-	0.0978953	0.0229621	-	-	-	-	-	-	-	0.00705069
Ascomycota	UDB035418	Unidentified sp. 5210_508	90.44	-	-	-	-	-	-	-	-	-	-	0.0440529	-	0.00705069
Basidiomycota	UDB033340	Typhula sp. 5210_420	95.45	-	-	-	-	-	-	-	-	0.0449843	0.0180963	-	-	0.00705069
Ascomycota	UDB022974	Unidentified sp. 5210_559	78.85	-	-	-	-	-	-	-	0.0283206	0.0449843	-	-	-	0.00705069
Ascomycota	UDB028259	Meliniomyces sp. 5208_63	99.58	-	-	-	-	0.0688863	-	-	-	-	-	-	-	0.00705069
Ascomycota	UDB025606	Unidentified sp. 5210_561	79.17	-	-	0.0874126	-	-	-	-	-	0.0224921	-	-	0.0180245	0.00705069
Basidiomycota	UDB0780334	Unidentified sp. 5210_612	80.29	-	0.0487092	-	-	-	-	-	-	0.0224921	-	0.0146843	-	0.00705069
Basidiomycota	UDB037878	Steccherinum fimbriatum	99.68	-	-	-	-	-	-	-	-	-	-	-	0.0540735	0.00705069
Ascomycota	UDB035152	Unidentified sp. 5210_610	91.7	-	-	-	-	-	0.0576701	-	-	0.0224921	-	-	-	0.00705069
Ascomycota	UDB035415	Ascochyta sp. 5208_159	95.58	-	-	-	0.146843	-	-	-	-	-	-	-	-	0.00705069
Basidiomycota	UDB025205	Psathyrella candolleana	100	-	-	-	-	-	-	-	-	-	-	0.0440529	-	0.00705069
Ascomycota	UDB035053	Unidentified sp. 5208_127	80.15	-	-	-	0.0489476	0.0459242	-	-	-	-	-	-	-	0.00705069
Ascomycota	UDB023749	Unidentified sp. 5210_782	93.5	-	-	-	-	-	-	-	-	0.0674764	-	-	-	0.00705069
Basidiomycota	UDB033340	Typhula sp. 5208_156	95.45	-	-	-	0.146843	-	-	-	-	-	-	-	-	0.00705069
Ascomycota	UDB035516	Unidentified sp. 5208_104	93.9	-	-	-	-	0.0688863	-	-	-	-	-	-	-	0.00705069
Ascomycota	MN903685.1	Unidentified sp. 5210_1326	100	-	-	0.262238	-	-	-	-	-	-	-	-	-	0.00705069
Ascomycota	UDB027935	Unidentified sp. 5210_804	89.93	-	0.0974184	-	-	-	0.0288351	-	-	-	-	-	-	0.00705069
Ascomycota	UDB022776	Unidentified sp. 5210_975	90.2	-	-	-	-	-	-	-	0.0849618	-	-	-	-	0.00705069
Basidiomycota	UDB037961	Stereum hirsutum	100	-	0.146128	-	-	-	-	-	-	-	-	-	-	0.00705069
Ascomycota	UDB0780453	Icmadophila sp. 5208_158	94.55	-	-	-	0.146843	-	-	-	-	-	-	-	-	0.00705069
Ascomycota	UDB027816	Unidentified sp. 5210_2120	81.08	-	-	-	-	-	-	-	-	-	0.0542888	-	-	0.00705069
Ascomycota	UDB0780764	Unidentified sp. 5210_883	84.25	-	0.0974184	-	-	-	-	0.0630517	-	-	-	-	-	0.00705069
Basidiomycota	UDB0778160	Trichaptum abietinum	100	0.147131	-	-	-	-	-	-	-	-	-	-	-	0.00705069
Basidiomycota	UDB0754253	Amylocystis sp. 5208_242	94.34	-	-	-	0.0489476	0.0459242	-	-	-	-	-	-	-	0.00705069
Basidiomycota	UDB035195	Unidentified sp. 5208_320	80.08	-	-	-	-	0.0688863	-	-	-	-	-	-	-	0.00705069
Ascomycota	UDB035063	Unidentified sp. 5210_1217	82.8	0.0980873	-	0.0874126	-	-	-	-	-	-	-	-	-	0.00705069
Basidiomycota	UDB038166	Hyphodontia pallidula	100	-	0.146128	-	-	-	-	-	-	-	-	-	-	0.00705069
Basidiomycota	UDB0780181	Unidentified sp. 5210_924	82.28	-	-	0.0874126	-	-	-	-	-	0.0449843	-	-	-	0.00705069
Ascomycota	ON963169.1	Unidentified sp. 5208_403	94	-	-	-	-	0.0688863	-	-	-	-	-	-	-	0.00705069
Ascomycota	UDB016223	Unidentified sp. 5208_206	85.08	-	-	-	0.0489476	0.0459242	-	-	-	-	-	-	-	0.00705069
Ascomycota	UDB016223	Unidentified sp. 5210_1125	85.08	-	-	0.0874126	-	-	-	-	-	-	0.0361925	-	-	0.00705069
Ascomycota	UDB023348	Unidentified sp. 5210_1203	87.5	0.0490436	0.0974184	-	-	-	-	-	-	-	-	-	-	0.00705069
Basidiomycota	UDB0780331	Unidentified sp. 5208_106	91.8	-	-	-	-	0.0688863	-	-	-	-	-	-	-	0.00705069
Basidiomycota	UDB035639	Unidentified sp. 5208_830	87.41	-	-	-	0.0489476	0.0459242	-	-	-	-	-	-	-	0.00705069
Ascomycota	UDB027474	Unidentified sp. 5208_531	80.15	-	-	-	0.146843	-	-	-	-	-	-	-	-	0.00705069
Ascomycota	UDB0780687	Unidentified sp. 5210_1066	84.84	0.147131	-	-	-	-	-	-	-	-	-	-	-	0.00705069
Ascomycota	UDB020919	Unidentified sp. 5208_371	81.2	-	-	-	-	0.0688863	-	-	-	-	-	-	-	0.00705069
Ascomycota	UDB035427	Unidentified sp. 5208_1038	82.51	-	-	-	-	0.0688863	-	-	-	-	-	-	-	0.00705069
Ascomycota	UDB0778874	Mollisia alcalireagens	99.63	-	-	-	-	-	-	-	0.0849618	-	-	-	-	0.00705069
Ascomycota	UDB0780331	Unidentified sp. 5210_1128	90.28	-	-	-	-	-	-	-	-	0.0224921	-	0.0293686	-	0.00705069
Basidiomycota	UDB036252	Hohenbuehelia grisea	99.33	0.0490436	-	-	-	-	0.0576701	-	-	-	-	-	-	0.00705069
Ascomycota	UDB035059	Unidentified sp. 5210_1186	80.54	-	-	-	-	-	0.0865052	-	-	-	-	-	-	0.00705069
Ascomycota	MN902584.1	Unidentified sp. 5210_1228	100	-	0.146128	-	-	-	-	-	-	-	-	-	-	0.00705069
Ascomycota	UDB024174	Unidentified sp. 5210_1245	90.08	-	-	-	-	-	-	-	0.0849618	-	-	-	-	0.00705069
Ascomycota	UDB027635	Unidentified sp. 5210_1309	87.36	-	-	-	-	-	-	-	-	0.0224921	-	-	0.036049	0.00705069
Chytridiomycota	UDB016252	Unidentified sp. 5210_1364	89.1	-	-	-	-	-	0.0288351	-	-	0.0449843	-	-	-	0.00705069
Ascomycota	UDB020915	Unidentified sp. 5210_1520	88.37	0.147131	-	-	-	-	-	-	-	-	-	-	-	0.00705069
Basidiomycota	UDB033340	Typhula sp. 5208_442	95.45	-	-	-	0.146843	-	-	-	-	-	-	-	-	0.00705069
Ascomycota	UDB025172	Helotiales sp. 5208_214	100	-	-	-	0.0489476	0.0459242	-	-	-	-	-	-	-	0.00705069
Zygomycota	KX777119.1	Unidentified sp. 5208_404	84	-	-	-	0.0489476	0.0459242	-	-	-	-	-	-	-	0.00705069
Ascomycota	KX195626.1	Unidentified sp. 5208_646	94	-	-	-	-	0.0688863	-	-	-	-	-	-	-	0.00705069
Basidiomycota	UDB016358	Sistotrema sp. 5208_1134	95.31	-	-	-	0.0978953	0.0229621	-	-	-	-	-	-	-	0.00705069
Ascomycota	UDB0778922	Unidentified sp. 5210_1198	87.74	-	-	-	-	-	-	-	0.0283206	-	0.0361925	-	-	0.00705069
Ascomycota	UDB023745	Vulpicida pinastri	99.56	-	-	-	-	-	-	-	0.0283206	0.0449843	-	-	-	0.00705069
Basidiomycota	UDB0778846	Peniophora quercina	100	-	-	-	-	-	-	0.189155	-	-	-	-	-	0.00705069
Ascomycota	UDB035046	Unidentified sp. 5210_1320	82.2	-	0.0487092	-	-	-	-	-	-	-	0.0361925	-	-	0.00705069
Ascomycota	MN992146.1	Unidentified sp. 5210_1351	100	-	-	-	-	-	-	-	-	0.0674764	-	-	-	0.00705069
Ascomycota	UDB035513	Unidentified sp. 5210_1365	79.76	-	-	0.262238	-	-	-	-	-	-	-	-	-	0.00705069
Ascomycota	UDB028052	Unidentified sp. 5210_1402	87.06	-	-	-	-	-	-	-	-	-	-	0.0146843	0.036049	0.00705069
Basidiomycota	UDB039706	Unidentified sp. 5210_1620	88.57	-	-	-	-	-	-	-	-	-	-	-	0.0540735	0.00705069
Ascomycota	UDB035418	Unidentified sp. 5210_1669	85.55	-	-	-	-	-	-	-	-	0.0674764	-	-	-	0.00705069
Ascomycota	UDB028412	Discocistella sp. 5210_1920	95.04	-	-	-	-	-	-	0.0630517	0.0283206	-	-	0.0146843	-	0.00705069
Basidiomycota	UDB037566	Unidentified sp. 5210_1957	89.47	-	-	-	-	-	0.0288351	-	0.0566412	-	-	-	-	0.00705069
Ascomycota	UDB035046	Unidentified sp. 5210_2146	78.99	-	-	-	-	-	0.0865052	-	-	-	-	-	-	0.00705069
Ascomycota	UDB017618	Hygrocybe sp. 5208_464	96.15	-	-	-	0.0978953	0.0229621	-	-	-	-	-	-	-	0.00705069
Basidiomycota	UDB033340	Typhula sp. 5208_378	95.45	-	-	-	-	0.0688863	-	-	-	-	-	-	-	0.00705069
Basidiomycota	UDB035142	Unidentified sp. 5208_561	81.45	-	-	-	0.146843	-	-	-	-	-	-	-	-	0.00705069
Basidiomycota	UDB016358	Sistotrema sp. 5208_1528	95.31	-	-	-	-	0.0688863	-	-	-	-	-	-	-	0.00705069
Ascomycota	UDB034348	Unidentified sp. 5210_1433	92.31	0.147131	-	-	-	-	-	-	-	-	-	-	-	0.00705069
Basidiomycota	MT159990.1	Unidentified sp. 5210_1437	100	-	-	-	-	-	0.0288351	-	-	0.0449843	-	-	-	0.00705069
Ascomycota	UDB035059	Unidentified sp. 5210_1452	84.15	-	-	-	-	-	-	-	-	0.0674764	-	-	-	0.00705069
Ascomycota	UDB025606	Unidentified sp. 5210_1460	81.23	-	-	-	-	-	-	-	-	-	-	0.0440529	-	0.00705069
Basidiomycota	UDB035463	Unidentified sp. 5210_1462	91.15	-	-	0.0874126	-	-	0.0576701	-	-	-	-	-	-	0.00705069
Basidiomycota	UDB031480	Unidentified sp. 5210_1463	88.67	0.0490436	-	-	-	-	-	-	0.0566412	-	-	-	-	0.00705069
Basidiomycota	UDB003323	Unidentified sp. 5210_1482	92	0.147131	-	-	-	-	-	-	-	-	-	-	-	0.00705069
Basidiomycota	UDB0754306	Unidentified sp. 5210_1506	76.92	-	-	-	-	-	-	-	-	-	-	-	0.0540735	0.00705069
Basidiomycota	UDB0780334	Unidentified sp. 5210_1512	82.23	0.147131	-	-	-	-	-	-	-	-	-	-	-	0.00705069
Ascomycota	UDB015013	Unidentified sp. 5210_1513	89.43	-	-	-	-	-	-	0.189155	-	-	-	-	-	0.00705069
Ascomycota	UDB0780781	Unidentified sp. 5210_1540	94.74	-	-	-	-	-	-	-	0.0566412	-	-	-	0.0180245	0.00705069
Ascomycota	UDB031062	Unidentified sp. 5210_1556	78.95	-	-	-	-	-	-	0.189155	-	-	-	-	-	0.00705069
Ascomycota	LT608050.1	Unidentified sp. 5210_1592	100	-	-	-	-	-	0.0865052	-	-	-	-	-	-	0.00705069
Basidiomycota	UDB037361	Hemimycena sp. 5210_1598	95.16	-	-	-	-	-	-	-	-	0.0449843	-	-	0.0180245	0.00705069
Ascomycota	MN902415.1	Unidentified sp. 5210_1621	100	0.0980873	-	-	-	-	-	0.0630517	-	-	-	-	-	0.00705069
Ascomycota	UDB035161	Unidentified sp. 5210_1622	89.27	-	-	-	-	-	0.0288351	-	-	-	0.0361925	-	-	0.00705069
Ascomycota	KY853243.1	Unidentified sp. 5210_1634	99	-	-	0.0874126	-	-	-	0.126103	-	-	-	-	-	0.00705069
Basidiomycota	UDB035639	Unidentified sp. 5210_1647	87.78	-	-	-	-	-	-	0.126103	0.0283206	-	-	-	-	0.00705069
Basidiomycota	UDB0780284	Unidentified sp. 5210_1651	80.37	-	-	-	-	-	-	0.126103	0.0283206	-	-	-	-	0.00705069
Basidiomycota	UDB0754306	Unidentified sp. 5210_1657	81.65	-	-	-	-	-	-	-	-	0.0674764	-	-	-	0.00705069
Ascomycota	UDB035061	Unidentified sp. 5210_1676	90.12	-	-	-	-	-	-	-	-	-	-	-	0.0540735	0.00705069
Basidiomycota	UDB016332	Unidentified sp. 5210_1708	84.16	-	-	-	-	-	-	-	-	-	-	0.0440529	-	0.00705069
Ascomycota	UDB017618	Hygrocybe sp. 5210_1715	96.15	-	-	-	-	-	-	-	-	-	0.0361925	-	0.0180245	0.00705069
Basidiomycota	UDB0754266	Unidentified sp. 5210_1786	81.93	-	-	-	-	-	0.0865052	-	-	-	-	-	-	0.00705069
Basidiomycota	UDB034353	Unidentified sp. 5210_1811	77.21	-	-	-	-	-	-	0.189155	-	-	-	-	-	0.00705069
Ascomycota	UDB031207	Unidentified sp. 5210_1832	91.7	-	-	-	-	-	-	-	0.0849618	-	-	-	-	0.00705069
Ascomycota	UDB025606	Unidentified sp. 5210_1842	80.38	-	-	-	-	-	-	-	0.0283206	-	-	0.0293686	-	0.00705069
Ascomycota	UDB0778864	Lachnellula occidentalis	98.73	-	-	-	-	-	-	-	-	-	-	0.0440529	-	0.00705069
Basidiomycota	MN903835.1	Unidentified sp. 5210_1913	99	0.147131	-	-	-	-	-	-	-	-	-	-	-	0.00705069
Basidiomycota	UDB034327	Unidentified sp. 5210_2041	92.73	0.147131	-	-	-	-	-	-	-	-	-	-	-	0.00705069
Basidiomycota	UDB024043	Unidentified sp. 5210_2079	89.87	-	-	-	-	-	-	-	-	-	0.0542888	-	-	0.00705069
Ascomycota	UDB035173	Pyrenochaeta sp. 5210_2087	97.52	-	-	-	-	-	0.0865052	-	-	-	-	-	-	0.00705069
Ascomycota	UDB039526	Gibberella sp. 5210_2114	95	-	-	-	-	-	-	-	-	0.0674764	-	-	-	0.00705069
Ascomycota	UDB0778922	Unidentified sp. 5210_2158	92.77	-	-	-	-	-	-	0.189155	-	-	-	-	-	0.00705069
Ascomycota	UDB035046	Unidentified sp. 5210_2311	87.4	-	0.146128	-	-	-	-	-	-	-	-	-	-	0.00705069
Ascomycota	UDB035153	Unidentified sp. 5210_2493	92.72	-	-	-	-	-	-	-	-	-	-	0.0440529	-	0.00705069
Ascomycota	UDB035440	Unidentified sp. 5210_2806	89.75	-	0.146128	-	-	-	-	-	-	-	-	-	-	0.00705069
Basidiomycota	UDB036177	Unidentified sp. 5210_3081	86.67	0.147131	-	-	-	-	-	-	-	-	-	-	-	0.00705069
Basidiomycota	UDB034327	Unidentified sp. 5208_433	93.65	-	-	-	-	0.0688863	-	-	-	-	-	-	-	0.00705069
Ascomycota	UDB024178	Unidentified sp. 5208_777	88.64	-	-	-	-	0.0688863	-	-	-	-	-	-	-	0.00705069
Basidiomycota	UDB035194	Unidentified sp. 5208_523	89.43	-	-	-	-	0.0688863	-	-	-	-	-	-	-	0.00705069
Ascomycota	UDB0780457	Unidentified sp. 5208_854	80.95	-	-	-	-	0.0688863	-	-	-	-	-	-	-	0.00705069
Ascomycota	ON119391.1	Unidentified sp. 5208_966	100	-	-	-	0.0978953	0.0229621	-	-	-	-	-	-	-	0.00705069
Basidiomycota	ON119238.1	Unidentified sp. 5208_1358	100	-	-	-	-	0.0688863	-	-	-	-	-	-	-	0.00705069
Basidiomycota	UDB0778345	Hypholoma fasciculare	100	-	-	-	0.0978953	0.0229621	-	-	-	-	-	-	-	0.00705069
Basidiomycota	UDB033340	Typhula sp. 5208_881	95.45	-	-	-	-	0.0688863	-	-	-	-	-	-	-	0.00705069
Basidiomycota	UDB033340	Typhula sp. 5208_485	95.45	-	-	-	-	0.0688863	-	-	-	-	-	-	-	0.00705069
Basidiomycota	UDB039562	Unidentified sp. 5208_519	86.67	-	-	-	0.0978953	0.0229621	-	-	-	-	-	-	-	0.00705069
Ascomycota	UDB0778922	Unidentified sp. 5208_789	95.98	-	-	-	-	0.0688863	-	-	-	-	-	-	-	0.00705069
Ascomycota	UDB028259	Unidentified sp. 5208_1192	79.39	-	-	-	-	0.0688863	-	-	-	-	-	-	-	0.00705069
Ascomycota	MK005076.1	Unidentified sp. 5208_1379	100	-	-	-	-	0.0688863	-	-	-	-	-	-	-	0.00705069
Ascomycota	UDB035271	Helicomyces sp. 5208_1517	95.24	-	-	-	0.146843	-	-	-	-	-	-	-	-	0.00705069
Basidiomycota	UDB0754306	Unidentified sp. 5208_969	81.35	-	-	-	-	0.0688863	-	-	-	-	-	-	-	0.00705069
Basidiomycota	UDB033340	Typhula sp. 5208_1698	95.45	-	-	-	-	0.0688863	-	-	-	-	-	-	-	0.00705069
Basidiomycota	UDB034353	Unidentified sp. 5208_913	71.29	-	-	-	-	0.0688863	-	-	-	-	-	-	-	0.00705069
Ascomycota	UDB014260	Acanthocorticium sp. 5208_7204	96	-	-	-	-	0.0688863	-	-	-	-	-	-	-	0.00705069
Ascomycota	MF665593	Unidentified sp. 5210_32	94	-	-	-	-	-	-	-	-	-	-	0.0293686	-	0.00470046
Ascomycota	UDB028259	Meliniomyces sp. 5210_55	99.58	-	0.0487092	-	-	-	-	-	0.0283206	-	-	-	-	0.00470046
Ascomycota	UDB022974	Unidentified sp. 5210_148	79.45	-	-	0.0874126	-	-	-	0.0630517	-	-	-	-	-	0.00470046
Zygomycota	MT138616	Umbelopsis dimorpha	100	-	-	-	-	0.0459242	-	-	-	-	-	-	-	0.00470046
Ascomycota	UDB0780355	Unidentified sp. 5210_194	81.82	-	-	-	-	-	-	-	-	0.0224921	0.0180963	-	-	0.00470046
Ascomycota	UDB023354	Unidentified sp. 5210_183	82.38	-	-	-	-	-	-	-	-	-	0.0180963	-	0.0180245	0.00470046
Ascomycota	MN902679	Unidentified sp. 5210_146	100	0.0490436	-	-	-	-	-	-	-	-	-	0.0146843	-	0.00470046
Ascomycota	UDB028476	Cadophora sp. 5210_213	97.51	-	-	0.174825	-	-	-	-	-	-	-	-	-	0.00470046
Ascomycota	UDB0780165	Unidentified sp. 5210_258	74.91	-	-	-	-	-	-	0.126103	-	-	-	-	-	0.00470046
Ascomycota	UDB0780759	Penicillium bialowiezense	100	-	0.0487092	-	-	-	-	-	-	0.0224921	-	-	-	0.00470046
Basidiomycota	UDB0777971	Cortinarius bivelus	100	-	-	-	-	-	-	-	-	0.0449843	-	-	-	0.00470046
Basidiomycota	UDB033340	Typhula sp. 5210_336	95.45	0.0490436	0.0487092	-	-	-	-	-	-	-	-	-	-	0.00470046
Ascomycota	UDB035230	Unidentified sp. 5210_507	90.53	-	-	-	-	-	0.0288351	-	-	-	0.0180963	-	-	0.00470046
Ascomycota	UDB035485	Helicodendron sp. 5210_389	97.94	-	-	0.0874126	-	-	-	-	-	-	-	-	0.0180245	0.00470046
Ascomycota	UDB034373	Unidentified sp. 5210_441	78.29	-	-	-	-	-	-	-	-	0.0449843	-	-	-	0.00470046
Ascomycota	U006091	Unidentified sp. 5210_587	99	-	0.0974184	-	-	-	-	-	-	-	-	-	-	0.00470046
Ascomycota	UDB028456	Lecanicillium sp. 5210_616	97.67	0.0490436	-	-	-	-	0.0288351	-	-	-	-	-	-	0.00470046
Ascomycota	UDB035451	Unidentified sp. 5210_512	85.94	-	-	0.174825	-	-	-	-	-	-	-	-	-	0.00470046
Ascomycota	UDB027816	Unidentified sp. 5210_485	80.77	-	-	-	-	-	-	-	0.0283206	-	-	-	0.0180245	0.00470046
Basidiomycota	UDB035194	Unidentified sp. 5210_593	77.19	0.0980873	-	-	-	-	-	-	-	-	-	-	-	0.00470046
Ascomycota	UDB0780770	Aspergillus subversicolor	100	-	0.0487092	-	-	-	-	-	-	-	-	-	0.0180245	0.00470046
Ascomycota	UDB035391	Unidentified sp. 5210_521	76.31	-	0.0487092	-	-	-	-	-	-	-	0.0180963	-	-	0.00470046
Ascomycota	UDB0780350	Unidentified sp. 5210_893	86.42	0.0980873	-	-	-	-	-	-	-	-	-	-	-	0.00470046
Ascomycota	UDB032797	Cordyceps militaris	100	-	-	-	-	-	-	0.0630517	-	0.0224921	-	-	-	0.00470046
Ascomycota	UDB035313	Aspergillus testaceocolorans	99.61	-	0.0487092	-	-	-	-	-	-	-	-	0.0146843	-	0.00470046
Basidiomycota	UDB035035	Cortinarius armeniacus	100	-	-	-	-	-	-	-	-	0.0224921	-	-	0.0180245	0.00470046
Ascomycota	UDB0778428	Unidentified sp. 5208_87	80.23	-	-	-	0.0978953	-	-	-	-	-	-	-	-	0.00470046
Basidiomycota	MT266252.1	Unidentified sp. 5210_828	97	-	-	0.174825	-	-	-	-	-	-	-	-	-	0.00470046
Ascomycota	UDB035371	Alternaria sp. 5208_217	95.69	-	-	-	-	0.0459242	-	-	-	-	-	-	-	0.00470046
Basidiomycota	UDB037618	Baeospora myosura	100	-	-	-	-	-	-	-	-	-	0.0361925	-	-	0.00470046
Basidiomycota	UDB035797	Unidentified sp. 5210_662	93.63	-	-	-	-	-	-	-	-	0.0224921	0.0180963	-	-	0.00470046
Ascomycota	MW164156.1	Unidentified sp. 5210_740	99	-	0.0487092	-	-	-	-	-	-	-	-	0.0146843	-	0.00470046
Ascomycota	UDB025606	Mytilinidion sp. 5210_667	96.43	-	-	-	-	-	-	-	-	-	0.0180963	0.0146843	-	0.00470046
Ascomycota	UDB035654	Aureobasidium pullulans	100	-	-	-	0.0489476	0.0229621	-	-	-	-	-	-	-	0.00470046
Ascomycota	UDB035418	Pyrenochaeta sp. 5210_1046	94.4	-	0.0974184	-	-	-	-	-	-	-	-	-	-	0.00470046
Basidiomycota	UDB034353	Unidentified sp. 5210_796	73.37	0.0490436	-	-	-	-	-	-	0.0283206	-	-	-	-	0.00470046
Ascomycota	UDB0780678	Unidentified sp. 5210_844	92.92	-	-	-	-	-	-	-	-	-	-	0.0293686	-	0.00470046
Basidiomycota	UDB028488	Unidentified sp. 5210_895	90.34	0.0490436	-	-	-	-	-	0.0630517	-	-	-	-	-	0.00470046
Basidiomycota	UDB033340	Typhula sp. 5208_164	95.45	-	-	-	0.0489476	0.0229621	-	-	-	-	-	-	-	0.00470046
Ascomycota	UDB035342	Mycosphaerella buna	99.16	-	-	0.174825	-	-	-	-	-	-	-	-	-	0.00470046
Ascomycota	UDB035397	Unidentified sp. 5210_918	82.28	-	-	-	-	-	0.0576701	-	-	-	-	-	-	0.00470046
Ascomycota	UDB035342	Unidentified sp. 5208_151	89.02	-	-	-	0.0978953	-	-	-	-	-	-	-	-	0.00470046
Basidiomycota	UDB034353	Unidentified sp. 5210_1311	92.96	-	-	-	-	-	-	-	-	0.0224921	0.0180963	-	-	0.00470046
Ascomycota	UDB0780457	Unidentified sp. 5210_787	82.66	0.0490436	0.0487092	-	-	-	-	-	-	-	-	-	-	0.00470046
Ascomycota	UDB035454	Unidentified sp. 5210_945	78.28	-	-	-	-	-	0.0576701	-	-	-	-	-	-	0.00470046
Basidiomycota	UDB0780181	Unidentified sp. 5208_491	82.59	-	-	-	-	0.0459242	-	-	-	-	-	-	-	0.00470046
Ascomycota	UDB020935	Unidentified sp. 5210_1043	90.33	-	-	0.0874126	-	-	0.0288351	-	-	-	-	-	-	0.00470046
Basidiomycota	MN903152.1	Unidentified sp. 5210_1069	100	0.0980873	-	-	-	-	-	-	-	-	-	-	-	0.00470046
Ascomycota	UDB035086	Unidentified sp. 5208_573	89.17	-	-	-	-	0.0459242	-	-	-	-	-	-	-	0.00470046
Ascomycota	UDB035415	Unidentified sp. 5208_1316	90	-	-	-	0.0978953	-	-	-	-	-	-	-	-	0.00470046
Zygomycota	UDB027923	Unidentified sp. 5210_1083	92.54	-	-	-	-	-	-	-	-	0.0224921	0.0180963	-	-	0.00470046
Ascomycota	UDB018279	Unidentified sp. 5210_1220	91.37	-	-	-	-	-	-	-	-	0.0224921	-	-	0.0180245	0.00470046
Ascomycota	UDB035451	Unidentified sp. 5210_1376	76.36	0.0980873	-	-	-	-	-	-	-	-	-	-	-	0.00470046
Ascomycota	UDB035427	Unidentified sp. 5210_1092	81.87	-	-	0.174825	-	-	-	-	-	-	-	-	-	0.00470046
Basidiomycota	UDB003323	Unidentified sp. 5210_1121	92.16	0.0490436	-	0.0874126	-	-	-	-	-	-	-	-	-	0.00470046
Ascomycota	UDB035079	Unidentified sp. 5210_964	82.4	0.0980873	-	-	-	-	-	-	-	-	-	-	-	0.00470046
Basidiomycota	UDB037329	Unidentified sp. 5208_129	90.7	-	-	-	-	0.0459242	-	-	-	-	-	-	-	0.00470046
Ascomycota	UDB035264	Unidentified sp. 5208_261	82.26	-	-	-	0.0978953	-	-	-	-	-	-	-	-	0.00470046
Ascomycota	UDB0778522	Unidentified sp. 5210_1240	91	-	-	-	-	-	0.0576701	-	-	-	-	-	-	0.00470046
Basidiomycota	UDB025586	Pucciniastrum sp. 5208_536	99.68	-	-	-	-	0.0459242	-	-	-	-	-	-	-	0.00470046
Ascomycota	UDB0780457	Unidentified sp. 5210_1079	80.56	-	-	-	-	-	-	0.126103	-	-	-	-	-	0.00470046
Basidiomycota	UDB018882	Unidentified sp. 5210_1496	90.2	-	-	-	-	-	-	-	0.0566412	-	-	-	-	0.00470046
Ascomycota	UDB0780454	Unidentified sp. 5210_1539	92.28	-	-	-	-	-	-	-	-	-	-	-	0.036049	0.00470046
Ascomycota	UDB035427	Unidentified sp. 5210_1843	83.02	-	-	-	-	-	-	-	-	0.0224921	-	0.0146843	-	0.00470046
Basidiomycota	UDB035639	Unidentified sp. 5210_3027	89.69	-	-	-	-	-	-	-	0.0283206	-	0.0180963	-	-	0.00470046
Ascomycota	UDB020935	Unidentified sp. 5208_508	90.33	-	-	-	0.0978953	-	-	-	-	-	-	-	-	0.00470046
Ascomycota	UDB035397	Unidentified sp. 5208_696	82.28	-	-	-	-	0.0459242	-	-	-	-	-	-	-	0.00470046
Ascomycota	UDB025585	Unidentified sp. 5208_1808	91.37	-	-	-	0.0978953	-	-	-	-	-	-	-	-	0.00470046
Basidiomycota	UDB035639	Unidentified sp. 5210_1258	77.74	-	-	-	-	-	-	0.126103	-	-	-	-	-	0.00470046
Ascomycota	UDB015013	Flavocetraria sp. 5210_1299	96.71	-	-	-	-	-	-	-	0.0566412	-	-	-	-	0.00470046
Ascomycota	MN903063.1	Unidentified sp. 5210_1331	96	0.0980873	-	-	-	-	-	-	-	-	-	-	-	0.00470046
Basidiomycota	UDB033340	Unidentified sp. 5210_1385	92.54	-	-	-	-	-	-	-	-	0.0449843	-	-	-	0.00470046
Ascomycota	UDB035239	Unidentified sp. 5210_1477	87.2	-	-	-	-	-	-	-	-	0.0449843	-	-	-	0.00470046
Ascomycota	UDB031207	Unidentified sp. 5210_1677	93.31	-	-	-	-	-	0.0576701	-	-	-	-	-	-	0.00470046
Basidiomycota	UDB034327	Unidentified sp. 5210_1776	93.65	-	-	0.174825	-	-	-	-	-	-	-	-	-	0.00470046
Ascomycota	UDB035476	Unidentified sp. 5210_1827	90.4	-	-	-	-	-	-	-	-	-	-	0.0293686	-	0.00470046
Ascomycota	UDB035100	Unidentified sp. 5210_1923	80.16	-	-	-	-	-	-	-	-	0.0224921	0.0180963	-	-	0.00470046
Ascomycota	UDB0780685	Mollisia sp. 5210_2857	100	-	-	-	-	-	-	-	-	0.0449843	-	-	-	0.00470046
Ascomycota	UDB035142	Unidentified sp. 5208_408	79.75	-	-	-	-	0.0459242	-	-	-	-	-	-	-	0.00470046
Ascomycota	KX196101.1	Unidentified sp. 5208_243	99	-	-	-	-	0.0459242	-	-	-	-	-	-	-	0.00470046
Ascomycota	UDB035337	Pleospora paludiscirpi	98.82	-	-	-	0.0978953	-	-	-	-	-	-	-	-	0.00470046
Ascomycota	UDB0754106	Unidentified sp. 5208_930	88.66	-	-	-	-	0.0459242	-	-	-	-	-	-	-	0.00470046
Basidiomycota	UDB013257	Odontia sp. 5208_1000	100	-	-	-	-	0.0459242	-	-	-	-	-	-	-	0.00470046
Basidiomycota	UDB037865	Gymnopus fagiphilus	98.08	-	-	-	-	0.0459242	-	-	-	-	-	-	-	0.00470046
Ascomycota	UDB035239	Unidentified sp. 5208_880	86.51	-	-	-	0.0489476	0.0229621	-	-	-	-	-	-	-	0.00470046
Ascomycota	UDB028052	Unidentified sp. 5210_1498	88.46	-	-	-	-	-	0.0288351	0.0630517	-	-	-	-	-	0.00470046
Ascomycota	UDB035415	Unidentified sp. 5210_1505	92	0.0980873	-	-	-	-	-	-	-	-	-	-	-	0.00470046
Ascomycota	UDB015013	Unidentified sp. 5210_1614	91.43	-	-	-	-	-	-	-	-	-	0.0180963	-	0.0180245	0.00470046
Ascomycota	UDB026069	Unidentified sp. 5210_1626	92.62	-	-	-	-	-	0.0576701	-	-	-	-	-	-	0.00470046
Basidiomycota	UDB014013	Unidentified sp. 5210_1630	98.08	-	-	-	-	-	-	-	0.0566412	-	-	-	-	0.00470046
Ascomycota	UDB035115	Unidentified sp. 5210_1690	85.38	-	-	0.0874126	-	-	0.0288351	-	-	-	-	-	-	0.00470046
Basidiomycota	UDB016359	Botryobasidium intertextum	100	-	-	-	-	-	-	-	-	-	0.0361925	-	-	0.00470046
Basidiomycota	UDB037865	Gymnopus fagiphilus	98.08	0.0980873	-	-	-	-	-	-	-	-	-	-	-	0.00470046
Basidiomycota	UDB035797	Unidentified sp. 5210_2052	76.92	-	-	-	-	-	-	-	0.0566412	-	-	-	-	0.00470046
Basidiomycota	UDB016358	Sistotrema sp. 5210_2089	95.31	-	-	-	-	-	-	-	-	0.0449843	-	-	-	0.00470046
Ascomycota	UDB027588	Unidentified sp. 5210_2133	91.22	-	-	-	-	-	-	-	-	-	0.0361925	-	-	0.00470046
Basidiomycota	MT237012.1	Unidentified sp. 5210_2193	99	0.0490436	-	-	-	-	0.0288351	-	-	-	-	-	-	0.00470046
Ascomycota	UDB035074	Unidentified sp. 5208_166	85.34	-	-	-	0.0978953	-	-	-	-	-	-	-	-	0.00470046
Ascomycota	UDB024172	Unidentified sp. 5208_315	88.28	-	-	-	0.0489476	0.0229621	-	-	-	-	-	-	-	0.00470046
Basidiomycota	UDB035194	Unidentified sp. 5208_440	74.9	-	-	-	-	0.0459242	-	-	-	-	-	-	-	0.00470046
Ascomycota	UDB039472	Arthrobotrys sp. 5208_370	95.31	-	-	-	0.0978953	-	-	-	-	-	-	-	-	0.00470046
Ascomycota	UDB035086	Unidentified sp. 5208_1651	86.72	-	-	-	0.0489476	0.0229621	-	-	-	-	-	-	-	0.00470046
Ascomycota	UDB035518	Unidentified sp. 5208_1030	86.42	-	-	-	0.0489476	0.0229621	-	-	-	-	-	-	-	0.00470046
Basidiomycota	UDB0754266	Unidentified sp. 5210_1697	91.83	0.0980873	-	-	-	-	-	-	-	-	-	-	-	0.00470046
Ascomycota	UDB035100	Unidentified sp. 5210_1723	80.62	-	-	-	-	-	0.0576701	-	-	-	-	-	-	0.00470046
Ascomycota	UDB035427	Unidentified sp. 5210_1726	80	-	-	-	-	-	-	-	-	0.0449843	-	-	-	0.00470046
Basidiomycota	UDB037566	Unidentified sp. 5210_1727	88.16	0.0980873	-	-	-	-	-	-	-	-	-	-	-	0.00470046
Ascomycota	UDB020915	Unidentified sp. 5210_1728	82.82	-	-	-	-	-	-	-	-	-	0.0361925	-	-	0.00470046
Ascomycota	UDB0780758	Mycosphaerella tassiana	98.82	-	-	-	-	-	-	-	-	0.0224921	-	-	0.0180245	0.00470046
Ascomycota	UDB028476	Unidentified sp. 5210_1740	87.6	-	-	-	-	-	-	-	-	-	0.0361925	-	-	0.00470046
Basidiomycota	UDB031921	Unidentified sp. 5210_1766	92.16	-	-	-	-	-	0.0288351	0.0630517	-	-	-	-	-	0.00470046
Basidiomycota	KT328686.1	Unidentified sp. 5210_1771	85	-	-	-	-	-	-	-	-	0.0449843	-	-	-	0.00470046
Ascomycota	UDB0780453	Unidentified sp. 5210_1792	91.94	0.0980873	-	-	-	-	-	-	-	-	-	-	-	0.00470046
Ascomycota	UDB035513	Unidentified sp. 5210_1799	84.71	-	-	-	-	-	-	-	-	-	0.0361925	-	-	0.00470046
Ascomycota	UDB0780457	Unidentified sp. 5210_1803	83.54	0.0980873	-	-	-	-	-	-	-	-	-	-	-	0.00470046
Ascomycota	UDB023354	Unidentified sp. 5210_1805	88.02	-	-	-	-	-	0.0576701	-	-	-	-	-	-	0.00470046
Basidiomycota	UDB033340	Typhula sp. 5210_1815	95.38	0.0490436	0.0487092	-	-	-	-	-	-	-	-	-	-	0.00470046
Ascomycota	KP887884.1	Unidentified sp. 5210_1830	100	0.0980873	-	-	-	-	-	-	-	-	-	-	-	0.00470046
Ascomycota	UDB0780959	Unidentified sp. 5210_1835	89.02	-	-	-	-	-	0.0576701	-	-	-	-	-	-	0.00470046
Basidiomycota	UDB035142	Unidentified sp. 5210_1853	79.49	-	-	-	-	-	-	0.126103	-	-	-	-	-	0.00470046
Ascomycota	ON865176.1	Unidentified sp. 5210_1865	100	-	-	-	-	-	-	0.126103	-	-	-	-	-	0.00470046
Ascomycota	UDB018774	Unidentified sp. 5210_1874	89.23	-	-	-	-	-	-	-	-	0.0449843	-	-	-	0.00470046
Ascomycota	UDB026396	Unidentified sp. 5210_1912	82.38	-	-	-	-	-	-	-	-	0.0449843	-	-	-	0.00470046
Ascomycota	UDB024174	Unidentified sp. 5210_1914	80.31	-	-	-	-	-	-	-	-	0.0449843	-	-	-	0.00470046
Basidiomycota	UDB037464	Hygrophoropsis aurantiaca	99.68	-	-	-	-	-	-	-	0.0283206	0.0224921	-	-	-	0.00470046
Ascomycota	UDB027816	Unidentified sp. 5210_1927	79.84	-	-	-	-	-	-	-	0.0566412	-	-	-	-	0.00470046
Ascomycota	MN902904.1	Unidentified sp. 5210_1933	100	-	-	-	-	-	-	-	-	0.0224921	0.0180963	-	-	0.00470046
Ascomycota	UDB0780454	Unidentified sp. 5210_1934	82.17	-	-	-	-	-	-	-	-	-	-	-	0.036049	0.00470046
Ascomycota	UDB028259	Unidentified sp. 5210_1935	79.39	-	-	-	-	-	-	-	0.0566412	-	-	-	-	0.00470046
Ascomycota	UDB020921	Unidentified sp. 5210_1953	80.89	-	-	0.174825	-	-	-	-	-	-	-	-	-	0.00470046
Ascomycota	UDB025585	Cytospora sp. 5210_1964	95.31	-	-	-	-	-	-	-	-	-	-	-	0.036049	0.00470046
Ascomycota	FJ236846.1	Unidentified sp. 5210_1972	99	-	0.0974184	-	-	-	-	-	-	-	-	-	-	0.00470046
Basidiomycota	UDB034353	Unidentified sp. 5210_1990	79.02	-	-	-	-	-	-	-	-	0.0224921	0.0180963	-	-	0.00470046
Basidiomycota	UDB019675	Xanthoporus sp. 5210_1997	96.97	-	-	-	-	-	-	-	-	0.0224921	0.0180963	-	-	0.00470046
Ascomycota	HE586535.1	Unidentified sp. 5210_2021	98	-	-	-	-	-	-	0.0630517	0.0283206	-	-	-	-	0.00470046
Ascomycota	UDB0780142	Unidentified sp. 5210_2049	82.42	-	-	-	-	-	-	-	-	0.0449843	-	-	-	0.00470046
Basidiomycota	UDB032124	Unidentified sp. 5210_2066	80.79	-	-	-	-	-	-	0.126103	-	-	-	-	-	0.00470046
Basidiomycota	UDB027448	Unidentified sp. 5210_2093	78.54	-	-	-	-	-	-	0.126103	-	-	-	-	-	0.00470046
Ascomycota	UDB020933	Trichomerium sp. 5210_2100	97.01	0.0980873	-	-	-	-	-	-	-	-	-	-	-	0.00470046
Basidiomycota	UDB039706	Unidentified sp. 5210_2105	91.43	0.0980873	-	-	-	-	-	-	-	-	-	-	-	0.00470046
Ascomycota	UDB035190	Unidentified sp. 5210_2140	78.05	-	-	0.174825	-	-	-	-	-	-	-	-	-	0.00470046
Basidiomycota	UDB0780334	Unidentified sp. 5210_2151	85.71	-	-	-	-	-	-	-	0.0283206	0.0224921	-	-	-	0.00470046
Ascomycota	UDB022768	Unidentified sp. 5210_2160	88.89	-	-	-	-	-	0.0576701	-	-	-	-	-	-	0.00470046
Basidiomycota	UDB039706	Peniophorella sp. 5210_2168	95.92	0.0980873	-	-	-	-	-	-	-	-	-	-	-	0.00470046
Ascomycota	UDB028052	Unidentified sp. 5210_2186	86.16	-	-	-	-	-	-	-	-	0.0449843	-	-	-	0.00470046
Ascomycota	UDB035461	Mycosylva clarkii	99	-	-	-	-	-	-	0.0630517	-	-	-	-	-	0.00235023
Ascomycota	MN902647	Unidentified sp. 5210_17	96	-	-	-	-	-	-	-	0.0283206	-	-	-	-	0.00235023
Basidiomycota	UDB018458	Tomentella sp. 5210_21	100	-	-	0.0874126	-	-	-	-	-	-	-	-	-	0.00235023
Basidiomycota	UDB038222	Luellia sp. 5210_26	95.05	-	-	0.0874126	-	-	-	-	-	-	-	-	-	0.00235023
Ascomycota	UDB035485	Unidentified sp. 5210_89	92.92	-	-	-	-	-	-	-	-	-	-	0.0146843	-	0.00235023
Basidiomycota	UDB015800	Suillus variegatus	100	-	-	-	-	-	0.0288351	-	-	-	-	-	-	0.00235023
Ascomycota	UDB028474	Unidentified sp. 5210_98	93.51	-	-	-	-	-	-	-	-	-	-	-	0.0180245	0.00235023
Basidiomycota	UDB024810	Trechispora invisitata	100	-	-	-	-	-	-	-	-	-	-	0.0146843	-	0.00235023
Ascomycota	UDB0780825	Trichoderma viride	100	-	0.0487092	-	-	-	-	-	-	-	-	-	-	0.00235023
Basidiomycota	UDB018375	Unidentified sp. 5210_110	74.19	-	0.0487092	-	-	-	-	-	-	-	-	-	-	0.00235023
Basidiomycota	UDB039357	Lactarius rufus	100	0.0490436	-	-	-	-	-	-	-	-	-	-	-	0.00235023
Ascomycota	MT469925	Hyaloscypha variabilis	100	-	-	-	-	0.0229621	-	-	-	-	-	-	-	0.00235023
Ascomycota	UDB0780765	Penicillium spinulosum	99.6	-	-	-	-	0.0229621	-	-	-	-	-	-	-	0.00235023
Ascomycota	UDB027816	Cladophialophora sp. 5210_140	98.43	-	-	-	-	-	-	0.0630517	-	-	-	-	-	0.00235023
Ascomycota	UDB0780350	Unidentified sp. 5210_193	83.94	-	-	-	-	-	-	-	-	-	0.0180963	-	-	0.00235023
Ascomycota	UDB022974	Unidentified sp. 5210_223	83.67	-	-	-	-	-	-	-	-	0.0224921	-	-	-	0.00235023
Basidiomycota	UDB015172	Armillaria lutea	99.79	-	-	-	-	-	-	-	-	-	-	-	0.0180245	0.00235023
Basidiomycota	UDB035194	Unidentified sp. 5210_257	76.45	-	-	-	-	-	-	-	-	-	0.0180963	-	-	0.00235023
Ascomycota	UDB0778209	Lachnellula subtilissima	100	-	-	-	-	-	-	-	-	-	-	-	0.0180245	0.00235023
Ascomycota	UDB027992	Unidentified sp. 5210_281	91.36	-	-	-	-	-	-	-	-	-	-	0.0146843	-	0.00235023
Ascomycota	UDB0778858	Unidentified sp. 5208_60	93.44	-	-	-	-	0.0229621	-	-	-	-	-	-	-	0.00235023
Ascomycota	UDB035499	Graphilbum sp. 5210_337	97.93	-	-	-	-	-	-	0.0630517	-	-	-	-	-	0.00235023
Ascomycota	ON962930	Unidentified sp. 5208_197	100	-	-	-	-	0.0229621	-	-	-	-	-	-	-	0.00235023
Ascomycota	UDB0778858	Unidentified sp. 5208_78	90.57	-	-	-	0.0489476	-	-	-	-	-	-	-	-	0.00235023
Basidiomycota	UDB0778159	Rhodonia placenta	100	-	-	-	-	-	-	-	-	-	-	-	0.0180245	0.00235023
Zygomycota	UDB035691	Unidentified sp. 5210_339	80.71	-	-	0.0874126	-	-	-	-	-	-	-	-	-	0.00235023
Ascomycota	UDB035100	Unidentified sp. 5210_461	82.03	-	-	-	-	-	-	-	-	0.0224921	-	-	-	0.00235023
Ascomycota	UDB028332	Debaryomyces sp. 5210_340	100	-	-	-	-	-	-	-	-	-	-	0.0146843	-	0.00235023
Ascomycota	UDB035461	Unidentified sp. 5210_642	89.08	-	-	-	-	-	-	0.0630517	-	-	-	-	-	0.00235023
Basidiomycota	UDB038237	Unidentified sp. 5210_432	88.93	-	-	0.0874126	-	-	-	-	-	-	-	-	-	0.00235023
Ascomycota	MH451639	Unidentified sp. 5210_419	99	-	-	-	-	-	-	-	-	-	-	0.0146843	-	0.00235023
Ascomycota	UDB035059	Unidentified sp. 5210_548	79.27	-	-	-	-	-	-	-	-	-	0.0180963	-	-	0.00235023
Basidiomycota	UDB035194	Unidentified sp. 5208_142	77.19	-	-	-	0.0489476	-	-	-	-	-	-	-	-	0.00235023
Ascomycota	UDB035293	Unidentified sp. 5210_484	81.92	-	-	-	-	-	-	-	0.0283206	-	-	-	-	0.00235023
Ascomycota	UDB035414	Unidentified sp. 5208_91	86.64	-	-	-	0.0489476	-	-	-	-	-	-	-	-	0.00235023
Basidiomycota	UDB039679	Unidentified sp. 5210_514	80.16	-	-	-	-	-	-	0.0630517	-	-	-	-	-	0.00235023
Ascomycota	UDB034348	Unidentified sp. 5210_586	84.06	-	-	-	-	-	-	-	-	-	0.0180963	-	-	0.00235023
Ascomycota	UDB028324	Unidentified sp. 5210_576	87.25	-	-	-	-	-	-	-	0.0283206	-	-	-	-	0.00235023
Basidiomycota	UDB031480	Unidentified sp. 5208_94	89.37	-	-	-	-	0.0229621	-	-	-	-	-	-	-	0.00235023
Basidiomycota	UDB033340	Typhula sp. 5210_568	95.45	0.0490436	-	-	-	-	-	-	-	-	-	-	-	0.00235023
Ascomycota	UDB028162	Verticillium sp. 5210_626	100	-	-	-	-	-	-	-	-	-	0.0180963	-	-	0.00235023
Ascomycota	UDB022877	Unidentified sp. 5210_515	79.4	-	-	-	-	-	-	-	-	-	-	0.0146843	-	0.00235023
Ascomycota	UDB035365	Unidentified sp. 5210_698	89.92	-	-	-	-	-	-	-	-	0.0224921	-	-	-	0.00235023
Ascomycota	UDB035518	Unidentified sp. 5208_102	81.31	-	-	-	-	0.0229621	-	-	-	-	-	-	-	0.00235023
Basidiomycota	UDB0780181	Rhodotorula sp. 5210_627	100	-	-	-	-	-	-	-	-	-	0.0180963	-	-	0.00235023
Basidiomycota	UDB0780772	Unidentified sp. 5208_135	73.36	-	-	-	-	0.0229621	-	-	-	-	-	-	-	0.00235023
Basidiomycota	LC309749.1	Unidentified sp. 5210_708	92	-	-	-	-	-	0.0288351	-	-	-	-	-	-	0.00235023
Ascomycota	UDB027816	Unidentified sp. 5210_792	80.84	-	-	-	-	-	-	-	-	-	-	-	0.0180245	0.00235023
Ascomycota	UDB034965	Unidentified sp. 5208_557	90.95	-	-	-	0.0489476	-	-	-	-	-	-	-	-	0.00235023
Ascomycota	UDB025606	Mytilinidion sp. 5208_85	96.43	-	-	-	0.0489476	-	-	-	-	-	-	-	-	0.00235023
Ascomycota	MG925965.1	Unidentified sp. 5210_685	91	-	-	0.0874126	-	-	-	-	-	-	-	-	-	0.00235023
Basidiomycota	UDB025726	Unidentified sp. 5208_411	92.73	-	-	-	-	0.0229621	-	-	-	-	-	-	-	0.00235023
Basidiomycota	UDB035194	Unidentified sp. 5210_894	78.28	-	-	-	-	-	-	0.0630517	-	-	-	-	-	0.00235023
Chytridiomycota	MN902561.1	Unidentified sp. 5210_1214	99	-	-	-	-	-	-	-	-	-	0.0180963	-	-	0.00235023
Ascomycota	UDB035476	Microsphaeropsis sp. 5208_367	96.7	-	-	-	-	0.0229621	-	-	-	-	-	-	-	0.00235023
Basidiomycota	UDB033340	Typhula sp. 5210_652	95.45	-	-	-	-	-	0.0288351	-	-	-	-	-	-	0.00235023
Ascomycota	UDB035476	Unidentified sp. 5210_955	81.01	-	-	0.0874126	-	-	-	-	-	-	-	-	-	0.00235023
Ascomycota	UDB022866	Unidentified sp. 5208_185	79.28	-	-	-	0.0489476	-	-	-	-	-	-	-	-	0.00235023
Ascomycota	UDB020919	Unidentified sp. 5210_1233	81.2	0.0490436	-	-	-	-	-	-	-	-	-	-	-	0.00235023
Ascomycota	UDB035263	Neurospora sublineolata	100	-	-	0.0874126	-	-	-	-	-	-	-	-	-	0.00235023
Ascomycota	UDB019824	Unidentified sp. 5208_518	90	-	-	-	-	0.0229621	-	-	-	-	-	-	-	0.00235023
Basidiomycota	UDB024821	Trechispora sp. 5210_769	99.33	-	0.0487092	-	-	-	-	-	-	-	-	-	-	0.00235023
Basidiomycota	UDB033340	Typhula sp. 5210_821	95.45	-	-	-	-	-	-	-	-	-	0.0180963	-	-	0.00235023
Basidiomycota	UDB031825	Lycoperdon lambinonii	99.67	-	-	-	-	-	-	-	-	-	-	-	0.0180245	0.00235023
Basidiomycota	UDB034353	Unidentified sp. 5210_880	76.11	-	-	-	-	-	-	-	0.0283206	-	-	-	-	0.00235023
Basidiomycota	UDB035142	Unidentified sp. 5210_963	80.49	-	-	-	-	-	-	-	-	-	-	-	0.0180245	0.00235023
Ascomycota	UDB0780764	Alternaria alternata	100	-	-	-	-	0.0229621	-	-	-	-	-	-	-	0.00235023
Basidiomycota	MT236864.1	Unidentified sp. 5210_1013	100	0.0490436	-	-	-	-	-	-	-	-	-	-	-	0.00235023
Ascomycota	UDB035518	Unidentified sp. 5210_1020	81.31	-	-	-	-	-	0.0288351	-	-	-	-	-	-	0.00235023
Ascomycota	UDB016230	Unidentified sp. 5210_1183	84.65	-	-	-	-	-	-	0.0630517	-	-	-	-	-	0.00235023
Ascomycota	UDB003009	Unidentified sp. 5210_1612	77.36	-	-	-	-	-	-	-	-	-	0.0180963	-	-	0.00235023
Ascomycota	MN903330	Unidentified sp. 5208_65	100	-	-	-	0.0489476	-	-	-	-	-	-	-	-	0.00235023
Basidiomycota	UDB033340	Typhula sp. 5210_896	95.45	0.0490436	-	-	-	-	-	-	-	-	-	-	-	0.00235023
Ascomycota	UDB028345	Candida sp. 5210_954	99.08	-	-	0.0874126	-	-	-	-	-	-	-	-	-	0.00235023
Basidiomycota	UDB034353	Unidentified sp. 5208_120	73.37	-	-	-	0.0489476	-	-	-	-	-	-	-	-	0.00235023
Ascomycota	UDB0778522	Calycellina sp. 5208_361	95.47	-	-	-	-	0.0229621	-	-	-	-	-	-	-	0.00235023
Ascomycota	UDB035314	Unidentified sp. 5208_1243	89.63	-	-	-	-	0.0229621	-	-	-	-	-	-	-	0.00235023
Ascomycota	UDB035418	Unidentified sp. 5210_1082	91.7	0.0490436	-	-	-	-	-	-	-	-	-	-	-	0.00235023
Ascomycota	UDB022723	Unidentified sp. 5210_1106	88.8	-	-	-	-	-	-	0.0630517	-	-	-	-	-	0.00235023
Basidiomycota	UDB035463	Unidentified sp. 5210_1135	84.04	-	-	-	-	-	-	-	-	-	0.0180963	-	-	0.00235023
Ascomycota	UDB0780350	Unidentified sp. 5210_1562	82.86	-	-	-	-	-	-	0.0630517	-	-	-	-	-	0.00235023
Basidiomycota	UDB014013	Unidentified sp. 5210_910	98.08	-	-	-	-	-	-	-	-	-	0.0180963	-	-	0.00235023
Basidiomycota	UDB039706	Peniophorella sp. 5210_1056	94.2	-	-	-	-	-	-	-	0.0283206	-	-	-	-	0.00235023
Ascomycota	UDB035457	Unidentified sp. 5210_1072	89.27	-	0.0487092	-	-	-	-	-	-	-	-	-	-	0.00235023
Ascomycota	UDB035520	Unidentified sp. 5210_1148	87.84	-	0.0487092	-	-	-	-	-	-	-	-	-	-	0.00235023
Basidiomycota	KT203125.1	Unidentified sp. 5210_1484	100	-	-	-	-	-	-	-	0.0283206	-	-	-	-	0.00235023
Ascomycota	UDB022974	Unidentified sp. 5210_1638	80.31	-	-	-	-	-	0.0288351	-	-	-	-	-	-	0.00235023
Basidiomycota	UDB035142	Unidentified sp. 5208_285	79.38	-	-	-	0.0489476	-	-	-	-	-	-	-	-	0.00235023
Ascomycota	UDB035485	Helicodendron sp. 5208_637	96.69	-	-	-	-	0.0229621	-	-	-	-	-	-	-	0.00235023
Ascomycota	MN902440.1	Unidentified sp. 5210_1099	100	-	-	-	-	-	-	-	-	-	0.0180963	-	-	0.00235023
Basidiomycota	UDB037329	Unidentified sp. 5210_1100	89.13	-	0.0487092	-	-	-	-	-	-	-	-	-	-	0.00235023
Ascomycota	UDB027588	Taphrina sp. 5210_1127	99.66	-	-	-	-	-	-	-	-	-	-	-	0.0180245	0.00235023
Ascomycota	UDB020935	Unidentified sp. 5210_1129	89.34	-	-	0.0874126	-	-	-	-	-	-	-	-	-	0.00235023
Ascomycota	UDB0780355	Unidentified sp. 5210_1166	93.55	-	-	-	-	-	-	0.0630517	-	-	-	-	-	0.00235023
Ascomycota	UDB035451	Unidentified sp. 5210_1171	90.32	-	0.0487092	-	-	-	-	-	-	-	-	-	-	0.00235023
Ascomycota	FJ152537.1	Unidentified sp. 5210_1405	98	-	-	-	-	-	0.0288351	-	-	-	-	-	-	0.00235023
Basidiomycota	UDB039562	Lecanicillium sp. 5210_1600	97.14	-	-	-	-	-	0.0288351	-	-	-	-	-	-	0.00235023
Ascomycota	UDB035653	Unidentified sp. 5210_1625	78.29	-	-	0.0874126	-	-	-	-	-	-	-	-	-	0.00235023
Ascomycota	UDB0780303	Unidentified sp. 5210_1636	85.96	-	-	-	-	-	-	0.0630517	-	-	-	-	-	0.00235023
Ascomycota	UDB0778526	Calycellina sp. 5208_189	97.11	-	-	-	0.0489476	-	-	-	-	-	-	-	-	0.00235023
Ascomycota	UDB035218	Unidentified sp. 5208_150	77.87	-	-	-	-	0.0229621	-	-	-	-	-	-	-	0.00235023
Ascomycota	UDB035053	Unidentified sp. 5208_119	76.98	-	-	-	-	0.0229621	-	-	-	-	-	-	-	0.00235023
Ascomycota	UDB035079	Unidentified sp. 5208_108	80.08	-	-	-	-	0.0229621	-	-	-	-	-	-	-	0.00235023
Basidiomycota	UDB035102	Unidentified sp. 5210_1197	88.51	-	0.0487092	-	-	-	-	-	-	-	-	-	-	0.00235023
Ascomycota	UDB035100	Unidentified sp. 5210_1226	81.01	-	-	-	-	-	-	-	-	-	0.0180963	-	-	0.00235023
Basidiomycota	UDB016358	Sistotrema sp. 5210_1471	95.31	-	-	-	-	-	-	0.0630517	-	-	-	-	-	0.00235023
Basidiomycota	UDB0778345	Hypholoma fasciculare	99.67	0.0490436	-	-	-	-	-	-	-	-	-	-	-	0.00235023
Ascomycota	UDB035427	Unidentified sp. 5210_1541	82.26	-	-	-	-	-	-	-	-	-	0.0180963	-	-	0.00235023
Ascomycota	UDB0778283	Unidentified sp. 5210_1623	81.4	0.0490436	-	-	-	-	-	-	-	-	-	-	-	0.00235023
Basidiomycota	UDB017618	Hygrocybe sp. 5208_221	96.15	-	-	-	0.0489476	-	-	-	-	-	-	-	-	0.00235023
Ascomycota	UDB022974	Unidentified sp. 5208_97	79.45	-	-	-	0.0489476	-	-	-	-	-	-	-	-	0.00235023
Basidiomycota	UDB033340	Typhula sp. 5208_402	95.45	-	-	-	-	0.0229621	-	-	-	-	-	-	-	0.00235023
Ascomycota	UDB027816	Unidentified sp. 5208_622	84.09	-	-	-	-	0.0229621	-	-	-	-	-	-	-	0.00235023
Ascomycota	ON119406.1	Unidentified sp. 5208_863	100	-	-	-	-	0.0229621	-	-	-	-	-	-	-	0.00235023
Basidiomycota	UDB013073	Unidentified sp. 5208_606	87.38	-	-	-	0.0489476	-	-	-	-	-	-	-	-	0.00235023
Basidiomycota	UDB035639	Unidentified sp. 5208_604	81	-	-	-	-	0.0229621	-	-	-	-	-	-	-	0.00235023
Basidiomycota	UDB0778264	Lycoperdon perlatum	100	-	-	-	-	0.0229621	-	-	-	-	-	-	-	0.00235023
Ascomycota	UDB0780355	Unidentified sp. 5208_629	82.4	-	-	-	0.0489476	-	-	-	-	-	-	-	-	0.00235023
Ascomycota	UDB0780350	Unidentified sp. 5208_296	83.94	-	-	-	-	0.0229621	-	-	-	-	-	-	-	0.00235023
Basidiomycota	UDB013417	Unidentified sp. 5208_720	87.39	-	-	-	0.0489476	-	-	-	-	-	-	-	-	0.00235023
Basidiomycota	UDB015653	Gyroporus sp. 5210_1418	97.3	-	-	-	-	-	-	-	-	-	0.0180963	-	-	0.00235023
Basidiomycota	UDB034327	Microstella sp. 5210_1429	94.74	0.0490436	-	-	-	-	-	-	-	-	-	-	-	0.00235023
Ascomycota	UDB026347	Unidentified sp. 5210_1472	77.82	-	0.0487092	-	-	-	-	-	-	-	-	-	-	0.00235023
Basidiomycota	UDB035639	Unidentified sp. 5210_1491	88.3	-	-	-	-	-	-	-	0.0283206	-	-	-	-	0.00235023
Ascomycota	UDB027816	Unidentified sp. 5210_1495	78.79	-	-	-	-	-	-	-	-	-	-	-	0.0180245	0.00235023
Ascomycota	UDB027588	Unidentified sp. 5210_1511	83.23	-	-	-	-	-	-	-	-	-	0.0180963	-	-	0.00235023
Ascomycota	MN902586.1	Unidentified sp. 5210_1538	100	-	-	-	-	-	-	-	0.0283206	-	-	-	-	0.00235023
Basidiomycota	UDB035639	Unidentified sp. 5210_1553	79.51	0.0490436	-	-	-	-	-	-	-	-	-	-	-	0.00235023
Ascomycota	UDB0778494	Rutstroemia sp. 5210_1554	95.93	-	-	-	-	-	-	-	-	0.0224921	-	-	-	0.00235023
Zygomycota	KM494068.1	Unidentified sp. 5210_1559	99	-	-	-	-	-	-	0.0630517	-	-	-	-	-	0.00235023
Ascomycota	MG715450.1	Unidentified sp. 5210_1601	100	-	-	-	-	-	-	-	-	-	0.0180963	-	-	0.00235023
Basidiomycota	UDB037329	Unidentified sp. 5210_1609	90.7	-	-	-	-	-	-	-	0.0283206	-	-	-	-	0.00235023
Basidiomycota	UDB0780334	Unidentified sp. 5210_1610	75.9	-	-	-	-	-	-	-	-	-	0.0180963	-	-	0.00235023
Ascomycota	UDB035513	Unidentified sp. 5210_1681	80.31	-	-	-	-	-	-	-	0.0283206	-	-	-	-	0.00235023
Basidiomycota	UDB034327	Microstella sp. 5210_1735	96.88	-	0.0487092	-	-	-	-	-	-	-	-	-	-	0.00235023
Ascomycota	UDB020915	Unidentified sp. 5210_1868	87.21	-	-	-	-	-	-	-	-	-	0.0180963	-	-	0.00235023
Basidiomycota	UDB016334	Peniophorella pubera	99.67	-	-	-	-	-	-	0.0630517	-	-	-	-	-	0.00235023
Ascomycota	UDB015013	Unidentified sp. 5210_2043	90.16	0.0490436	-	-	-	-	-	-	-	-	-	-	-	0.00235023
Ascomycota	UDB022757	Unidentified sp. 5210_2184	74.91	-	-	-	-	-	-	-	-	-	0.0180963	-	-	0.00235023
Ascomycota	UDB035427	Unidentified sp. 5210_2190	83.83	-	-	-	-	-	-	-	-	-	-	-	0.0180245	0.00235023
Ascomycota	UDB0780454	Bryoria sp. 5210_2215	94.29	-	-	-	-	-	-	-	-	-	-	-	0.0180245	0.00235023
Ascomycota	UDB0780457	Unidentified sp. 5210_2241	81.3	-	-	-	-	-	-	-	0.0283206	-	-	-	-	0.00235023
Ascomycota	UDB035262	Unidentified sp. 5210_2467	88.89	-	-	-	-	-	-	-	-	-	0.0180963	-	-	0.00235023
Ascomycota	UDB016230	Unidentified sp. 5210_3520	85.89	-	-	-	-	-	-	-	-	0.0224921	-	-	-	0.00235023
Ascomycota	UDB0780688	Unidentified sp. 5208_184	86.89	-	-	-	0.0489476	-	-	-	-	-	-	-	-	0.00235023
Ascomycota	ON119271.1	Unidentified sp. 5208_492	88	-	-	-	-	0.0229621	-	-	-	-	-	-	-	0.00235023
Basidiomycota	MT242214.1	Unidentified sp. 5208_716	100	-	-	-	0.0489476	-	-	-	-	-	-	-	-	0.00235023
Basidiomycota	KP081407.1	Unidentified sp. 5208_826	100	-	-	-	-	0.0229621	-	-	-	-	-	-	-	0.00235023
Basidiomycota	UDB033340	Typhula sp. 5208_581	95.45	-	-	-	-	0.0229621	-	-	-	-	-	-	-	0.00235023
Ascomycota	UDB035218	Unidentified sp. 5208_2221	81.67	-	-	-	-	0.0229621	-	-	-	-	-	-	-	0.00235023
Basidiomycota	UDB039706	Peniophorella sp. 5208_605	95.65	-	-	-	0.0489476	-	-	-	-	-	-	-	-	0.00235023
Ascomycota	UDB035279	Hyphozyma roseonigra	100	-	-	-	-	0.0229621	-	-	-	-	-	-	-	0.00235023
Ascomycota	MN903197.1	Unidentified sp. 5210_1693	100	-	-	-	-	-	-	-	-	-	0.0180963	-	-	0.00235023
Ascomycota	UDB027816	Unidentified sp. 5210_1696	84.23	-	-	-	-	-	-	-	-	-	-	-	0.0180245	0.00235023
Ascomycota	UDB035159	Unidentified sp. 5210_1713	88.24	-	-	-	-	-	0.0288351	-	-	-	-	-	-	0.00235023
Ascomycota	UDB035264	Unidentified sp. 5210_1738	85.48	-	0.0487092	-	-	-	-	-	-	-	-	-	-	0.00235023
Ascomycota	UDB028437	Unidentified sp. 5210_1780	90.4	-	-	0.0874126	-	-	-	-	-	-	-	-	-	0.00235023
Basidiomycota	MW238075.1	Unidentified sp. 5210_1782	100	-	-	-	-	-	-	0.0630517	-	-	-	-	-	0.00235023
Basidiomycota	UDB0780334	Unidentified sp. 5210_1785	78.89	0.0490436	-	-	-	-	-	-	-	-	-	-	-	0.00235023
Basidiomycota	UDB036913	Hypholoma lateritium	99.67	-	-	0.0874126	-	-	-	-	-	-	-	-	-	0.00235023
Basidiomycota	UDB038009	Bjerkandera adusta	99.64	-	-	-	-	-	-	-	-	-	0.0180963	-	-	0.00235023
Ascomycota	UDB015013	Unidentified sp. 5210_1820	89.02	-	-	-	-	-	-	-	0.0283206	-	-	-	-	0.00235023
Basidiomycota	UDB039706	Unidentified sp. 5210_1867	92.86	-	-	-	-	-	-	-	-	-	0.0180963	-	-	0.00235023
Ascomycota	UDB017618	Hygrocybe sp. 5210_1879	96.15	-	-	-	-	-	-	-	0.0283206	-	-	-	-	0.00235023
Basidiomycota	UDB037355	Unidentified sp. 5210_1888	88.61	-	0.0487092	-	-	-	-	-	-	-	-	-	-	0.00235023
Ascomycota	UDB035504	Unidentified sp. 5210_1899	79.85	-	-	0.0874126	-	-	-	-	-	-	-	-	-	0.00235023
Ascomycota	KP891320.1	Unidentified sp. 5210_1905	100	-	-	-	-	-	-	-	0.0283206	-	-	-	-	0.00235023
Ascomycota	UDB0780362	Unidentified sp. 5210_1908	84.12	-	-	-	-	-	-	0.0630517	-	-	-	-	-	0.00235023
Ascomycota	UDB035513	Unidentified sp. 5210_1925	84.06	0.0490436	-	-	-	-	-	-	-	-	-	-	-	0.00235023
Ascomycota	FJ475667.1	Unidentified sp. 5210_1928	100	-	-	0.0874126	-	-	-	-	-	-	-	-	-	0.00235023
Ascomycota	UDB0778922	Unidentified sp. 5210_1930	92.37	0.0490436	-	-	-	-	-	-	-	-	-	-	-	0.00235023
Ascomycota	UDB0780879	Unidentified sp. 5210_1966	91.51	-	-	0.0874126	-	-	-	-	-	-	-	-	-	0.00235023
Ascomycota	UDB031063	Unidentified sp. 5210_1967	76.63	-	-	-	-	-	-	-	-	-	0.0180963	-	-	0.00235023
Ascomycota	UDB015003	Unidentified sp. 5210_1981	75	-	-	-	-	-	-	-	-	-	0.0180963	-	-	0.00235023
Ascomycota	UDB020929	Unidentified sp. 5210_1985	79.78	0.0490436	-	-	-	-	-	-	-	-	-	-	-	0.00235023
Ascomycota	UDB020924	Unidentified sp. 5210_1992	80.83	-	-	0.0874126	-	-	-	-	-	-	-	-	-	0.00235023
Ascomycota	MT305995.1	Unidentified sp. 5210_2008	100	-	0.0487092	-	-	-	-	-	-	-	-	-	-	0.00235023
Basidiomycota	UDB039720	Scopuloides sp. 5210_2014	96.25	-	-	-	-	-	-	-	-	-	-	0.0146843	-	0.00235023
Ascomycota	UDB0780457	Unidentified sp. 5210_2036	83.87	-	-	-	-	-	-	-	-	0.0224921	-	-	-	0.00235023
Basidiomycota	UDB037566	Exobasidium sp. 5210_2040	94.97	-	-	-	-	-	-	-	-	0.0224921	-	-	-	0.00235023
Ascomycota	UDB0778492	Unidentified sp. 5210_2057	85	-	-	-	-	-	-	-	-	-	-	-	0.0180245	0.00235023
Basidiomycota	UDB017618	Hygrocybe sp. 5210_2069	96.23	-	-	0.0874126	-	-	-	-	-	-	-	-	-	0.00235023
Basidiomycota	UDB0754293	Unidentified sp. 5210_2083	91.43	0.0490436	-	-	-	-	-	-	-	-	-	-	-	0.00235023
Basidiomycota	UDB035639	Unidentified sp. 5210_2108	81.41	-	-	-	-	-	-	0.0630517	-	-	-	-	-	0.00235023
Basidiomycota	MN902809.1	Unidentified sp. 5210_2110	99	-	-	-	-	-	-	-	-	0.0224921	-	-	-	0.00235023
Basidiomycota	UDB035551	Ceriporia sp. 5210_2118	97.56	0.0490436	-	-	-	-	-	-	-	-	-	-	-	0.00235023
Ascomycota	UDB035440	Unidentified sp. 5210_2139	88.93	-	-	-	-	-	-	-	-	-	0.0180963	-	-	0.00235023
Ascomycota	UDB034055	Cryptodiaporthe sp. 5210_2154	96.89	0.0490436	-	-	-	-	-	-	-	-	-	-	-	0.00235023
Ascomycota	UDB035443	Unidentified sp. 5210_2156	86.59	-	0.0487092	-	-	-	-	-	-	-	-	-	-	0.00235023
Ascomycota	UDB035504	Unidentified sp. 5210_2159	81.47	-	-	-	-	-	-	-	-	-	0.0180963	-	-	0.00235023
Basidiomycota	UDB028113	Unidentified sp. 5210_2185	85.37	-	-	0.0874126	-	-	-	-	-	-	-	-	-	0.00235023

## Sheet: Root
Relative abundance of fungal OTUs sequenced from root samples of Picea abies.
				1	2	3	4	5	6	7	8	9	10	11	12
Phylum	Reference number	OTUs	Similarity, %	Slovakia, %	Poland, %	Poland, %	Lithuania, %	Lithuania, %	Latvia, %	Estonia, %	Finland, %	Finland, %	Finland, %	Finland, %	Finland, %	All, %
Zygomycota	MT242128	Unidentified sp. 5210_2	100	0.578035	0.0654022	40.4288	-	-	2.32558	2.93874	-	-	43.685	12.9093	11.593	15.8565
Basidiomycota	MG597398	Mycena septentrionalis	100	1.7341	3.0739	8.82186	-	-	9.98062	0.289735	2.35233	8.27723	11.4908	21.1893	1.30385	7.06191
Ascomycota	MG828280	Unidentified sp. 5210_5	83	10.9827	2.8777	5.02751	-	-	4.45736	2.6904	5.75013	1.90099	20.5547	7.3391	0.481859	5.02546
Ascomycota	MG827987	Unidentified sp. 5210_9	99	-	-	-	-	-	-	43.2119	-	-	-	-	-	4.28642
Basidiomycota	DQ873618	Unidentified sp. 5210_22	96	-	-	-	-	-	-	-	-	-	-	-	23.8946	3.46116
Ascomycota	MN902647	Unidentified sp. 5210_17	96	0.578035	0.981033	1.17625	-	-	0.775194	10.1407	4.39101	9.66337	0.148588	3.1991	0.141723	3.08753
Ascomycota	MT236531	Unidentified sp. 5210_4	99	-	-	-	-	-	-	0.0827815	12.3889	-	-	8.20474	2.72109	2.27049
Basidiomycota	UDB038222	Luellia sp. 5210_26	95.05	-	-	4.00304	-	-	-	-	4.75693	4	-	0.263455	2.12585	1.9913
Ascomycota	MT355566	Penicillium camemberti	99.6	1.7341	0.327011	0.189717	-	-	0.193798	0.786424	3.6069	12.6337	0.148588	0.338728	0.907029	1.93382
Ascomycota	UDB035461	Mycosylva clarkii	99	-	0.850229	0.8727	-	-	0.968992	0.248344	2.30005	5.70297	3.26895	2.40873	1.8424	1.88044
Basidiomycota	UDB016384	Tylospora asterophora	100	-	0.261609	8.13887	-	-	-	-	0.418191	-	0.148588	-	-	1.82296
Basidiomycota	UDB028389	Resinicium bicolor	100	-	23.8064	0.379435	-	-	-	-	-	-	-	-	-	1.57661
Ascomycota	LS450480	Unidentified sp. 5210_19	98	1.15607	0.261609	1.6126	-	-	0.387597	0.331126	0.575013	3.56436	1.04012	1.76891	2.60771	1.4945
Ascomycota	UDB027816	Unidentified sp. 5210_58	80.61	-	-	-	-	-	-	-	0.470465	-	-	0.150546	8.41837	1.27279
Basidiomycota	OQ717847	Unidentified sp. 5210_86	95	-	19.6861	-	-	-	-	-	-	-	-	-	-	1.23584
Basidiomycota	UDB037940	Russula ochroleuca	100	-	-	5.69152	-	-	-	-	-	-	-	-	-	1.23173
Basidiomycota	UDB008314	Piloderma sp. 5210_113	100	-	-	-	-	-	0.387597	-	4.6001	-	0.643883	2.484	3.40136	1.19478
Ascomycota	MN902503	Unidentified sp. 5208_49	100	-	-	-	23.8174	-	-	-	-	-	-	-	-	1.17835
Basidiomycota	UDB024810	Trechispora invisitata	100	-	-	0.739898	-	-	-	-	11.9185	0.356436	-	-	-	1.13319
Ascomycota	KM494107	Unidentified sp. 5210_129	97	-	-	-	-	-	26.3566	-	-	-	0.0495295	-	-	1.12087
Basidiomycota	UDB018484	Tomentella stuposa	99.04	-	-	4.42041	-	-	0.0968992	-	-	-	-	-	-	0.960749
Basidiomycota	JX392812	Trechispora sp. 5208_19	99	-	-	-	17.9253	-	-	-	-	-	-	-	-	0.886845
Ascomycota	UDB028259	Meliniomyces sp. 5210_55	99.58	-	0.196207	0.11383	-	-	-	-	1.77731	3.9604	0.0990589	0.301091	1.3322	0.821153
Basidiomycota	UDB018458	Tomentella sp. 5210_21	100	1.7341	8.9601	-	-	-	0.775194	-	-	-	-	-	1.02041	0.755461
Basidiomycota	KT900146	Mycena cinerella	100	-	-	-	13.444	20.4545	-	-	-	-	-	-	-	0.739038
Basidiomycota	UDB031536	Russula decolorans	100	-	-	-	-	-	-	-	-	-	-	6.17237	-	0.673345
Basidiomycota	UDB001750	Piloderma sphaerosporum	100	-	-	-	-	-	-	-	8.36383	-	-	-	0.0566893	0.665134
Ascomycota	UDB031207	Helotiales sp. 5210_61	97.07	-	0.523218	-	-	-	5.52326	0.331126	3.97282	-	-	0.188182	0.0283447	0.636393
Basidiomycota	UDB038221	Piloderma sphaerosporum	100	-	-	-	-	-	-	-	-	5.78218	-	0.0376364	-	0.603547
Ascomycota	MN947395	Phialocephala fortinii	100	-	-	-	8.96266	42.0455	-	-	-	-	-	-	-	0.595336
Ascomycota	UDB035048	Unidentified sp. 5210_206	87.8	-	-	-	-	-	-	-	-	5.58416	-	-	-	0.578913
Ascomycota	LR876918	Unidentified sp. 5210_7	100	1.7341	1.11184	1.66951	-	-	0.581395	0.124172	0.26137	0.19802	0.0990589	0.301091	0.0283447	0.566596
Ascomycota	UDB035485	Unidentified sp. 5210_89	92.92	2.31214	0.0654022	0.11383	-	-	1.16279	0.745033	3.76372	0.19802	-	0.677456	-	0.558384
Ascomycota	KX287273	Acrodontium luzulae	100	-	6.86723	0.0189717	-	-	0.0968992	0.165563	0.104548	0.039604	0.396236	0.0752729	0.141723	0.529644
Ascomycota	UDB028187	Unidentified sp. 5210_230	93.5	-	-	-	-	-	-	-	-	-	0.0495295	0.376364	3.25964	0.517326
Basidiomycota	UDB018027	Mycena rebaudengoi	99.68	-	-	-	-	-	1.93798	4.05629	-	-	-	-	-	0.48448
Basidiomycota	UDB038079	Unidentified sp. 5210_51	78.6	-	-	-	-	-	9.88372	-	0.104548	0.158416	-	-	0.085034	0.45574
Ascomycota	MN396912	Unidentified sp. 5210_71	100	-	-	-	-	-	-	-	-	3.24752	-	1.05382	-	0.451634
Zygomycota	UDB028005	Mortierella sp. 5210_91	98.55	0.578035	-	0.208689	-	-	-	0.124172	0.104548	0.594059	0.346706	0.263455	1.78571	0.447528
Basidiomycota	UDB015172	Armillaria lutea	99.79	1.15607	-	-	-	-	-	-	5.48876	-	-	-	-	0.439317
Basidiomycota	KT275603	Tomentella sp. 5210_8	99	2.31214	0.850229	0.569152	-	-	1.25969	0.662252	0.104548	0.118812	0.742942	0.225819	0.0283447	0.422894
Ascomycota	UDB035521	Humicola sp. 5210_60	94.63	1.15607	-	0.417378	-	-	-	-	0.104548	0.39604	2.82318	0.263455	0.0566893	0.418788
Ascomycota	MG237794	Unidentified sp. 5208_43	100	-	-	-	8.46473	-	-	-	-	-	-	-	-	0.418788
Ascomycota	UDB0778858	Unidentified sp. 5210_220	86.07	-	-	-	-	-	-	-	0.0522739	0.356436	-	0.150546	2.38095	0.402365
Zygomycota	UDB028184	Umbelopsis sp. 5210_63	100	-	-	0.0758869	-	-	0.0968992	-	0.365917	1.22772	0.0495295	0.752729	0.85034	0.385942
Basidiomycota	UDB019697	Mycena sanguinolenta	100	1.15607	-	0.0569152	-	-	-	-	0.156822	3.28713	-	-	-	0.373625
Basidiomycota	UDB001740	Piloderma bicolor	100	-	-	-	-	-	-	-	-	-	-	0.263455	2.32426	0.365413
Basidiomycota	UDB021972	Mycena sp. 5210_85	99.36	-	-	0.151774	-	-	7.75194	-	-	-	-	-	-	0.361307
Basidiomycota	UDB024380	Cortinarius collinitus	100	-	-	-	-	-	-	-	-	2.29703	-	0.0376364	0.765306	0.353096
Basidiomycota	UDB039357	Lactarius rufus	100	-	0.0654022	0.815784	-	-	0.484496	-	-	-	1.28777	-	0.0566893	0.316144
Ascomycota	KP897276	Unidentified sp. 5210_249	100	-	4.70896	-	-	-	-	0.206954	-	-	-	-	-	0.316144
Ascomycota	MN904075	Unidentified sp. 5210_43	93	2.31214	0.719424	0.284576	-	-	1.06589	0.910596	-	0.19802	0.0990589	0.188182	0.0283447	0.312038
Ascomycota	MH248043	Archaeorhizomyces sp. 5208_0	100	-	-	-	6.22407	-	-	-	-	-	-	-	-	0.307932
Ascomycota	MN902679	Unidentified sp. 5210_146	100	-	-	-	-	-	-	3.06291	-	-	-	-	-	0.303827
Ascomycota	KT965059	Unidentified sp. 5210_256	100	-	-	-	-	-	-	3.06291	-	-	-	-	-	0.303827
Ascomycota	UDB026402	Unidentified sp. 5210_136	89.81	-	-	-	-	-	0.775194	-	-	2.49505	0.0495295	-	-	0.295615
Basidiomycota	UDB036273	Cortinarius armillatus	100	-	-	-	-	-	-	-	-	-	-	-	1.98413	0.287404
Ascomycota	UDB028476	Cadophora sp. 5210_213	97.51	5.20231	-	-	-	-	4.26357	0.372517	-	-	-	0.263455	-	0.283298
Ascomycota	UDB0778318	Unidentified sp. 5210_416	83.7	-	-	-	-	-	6.68605	-	-	-	-	-	-	0.283298
Basidiomycota	UDB036935	Russula paludosa	100	-	-	-	-	-	-	-	-	-	-	-	1.89909	0.275086
Basidiomycota	UDB021747	Hygrophorus sp. 5210_345	100	-	-	-	-	-	-	-	-	2.53465	-	0.0752729	-	0.27098
Ascomycota	UDB0780674	Unidentified sp. 5210_248	88.84	-	-	-	-	-	-	-	1.04548	-	1.23824	0.225819	0.396825	0.266875
Basidiomycota	UDB026397	Amphinema sp. 5210_68	100	2.31214	3.0739	0.132802	-	-	-	-	-	0.039604	-	0.0376364	-	0.246346
Basidiomycota	UDB024245	Unidentified sp. 5210_197	86.51	-	0.523218	0.967558	-	-	-	-	-	-	-	-	-	0.24224
Ascomycota	UDB035046	Unidentified sp. 5210_97	79.3	-	-	0.0189717	-	-	-	-	0.365917	0.435644	0.0990589	0.639819	0.566893	0.238134
Ascomycota	UDB027992	Helotiales sp. 5210_294	99.17	-	-	0.0569152	-	-	-	-	0.0522739	0.118812	-	1.84419	0.0566893	0.238134
Basidiomycota	UDB037357	Mycenella lasiosperma	100	-	-	-	-	-	-	2.40066	-	-	-	-	-	0.238134
Basidiomycota	UDB016431	Sebacina sp. 5210_293	100	-	-	-	-	-	-	2.35927	-	-	-	-	-	0.234029
Ascomycota	UDB027628	Humaria sp. 5210_318	100	-	-	0.98653	-	-	-	0.124172	-	0.039604	-	-	-	0.229923
Ascomycota	MK762617	Sydowia polyspora	100	1.7341	0.58862	0.151774	-	-	0.581395	0.0413907	0.418191	0.0792079	0.0495295	0.338728	0.170068	0.217606
Ascomycota	UDB003062	Unidentified sp. 5210_210	77.08	-	0.392413	0.227661	-	-	0.968992	0.0413907	-	-	0.842001	0.112909	0.0283447	0.205288
Ascomycota	UDB0778927	Unidentified sp. 5210_72	82.68	-	-	-	-	-	-	-	0.104548	-	0.495295	1.09146	0.198413	0.197077
Basidiomycota	UDB039171	Lactarius camphoratus	100	-	-	-	-	-	0.0968992	-	2.45687	-	-	-	-	0.197077
Ascomycota	UDB0778853	Unidentified sp. 5210_517	93.31	-	-	-	-	-	-	-	-	-	-	1.76891	-	0.192971
Ascomycota	UDB0778820	Unidentified sp. 5210_166	83.54	-	-	-	-	-	-	-	0.104548	-	-	-	1.19048	0.180654
Zygomycota	UDB035691	Unidentified sp. 5210_155	81.72	-	-	-	-	-	-	-	0.26137	0.673267	0.297177	-	0.453515	0.180654
Ascomycota	UDB026277	Unidentified sp. 5210_242	92.08	1.15607	0.196207	0.569152	-	-	-	0.0827815	0.0522739	0.039604	0.0495295	0.150546	-	0.180654
Basidiomycota	UDB017923	Entoloma turbidum	100	-	-	-	-	-	-	-	1.2023	0.831683	-	-	-	0.180654
Ascomycota	MN654823	Unidentified sp. 5210_405	98	-	-	-	-	-	-	1.7798	-	-	-	-	-	0.176548
Ascomycota	UDB028493	Hyphodiscus sp. 5210_335	95.87	-	-	0.739898	-	-	-	0.0413907	-	-	-	0.0752729	-	0.172442
Basidiomycota	UDB031144	Cortinarius ochrophyllus	98.67	-	-	-	-	-	-	-	-	0.118812	-	-	1.10544	0.172442
Zygomycota	UDB028184	Unidentified sp. 5210_44	89.12	-	-	-	-	-	-	-	0.365917	0.356436	-	0.940911	-	0.168336
Ascomycota	UDB035518	Unidentified sp. 5210_499	80.37	-	-	-	-	-	-	-	-	-	-	0.0376364	1.13379	0.168336
Basidiomycota	UDB003305	Tomentella sp. 5210_427	99.68	-	-	-	-	-	-	-	-	-	-	1.54309	-	0.168336
Basidiomycota	UDB031964	Cortinarius comptulus	100	-	-	0.0189717	-	-	-	-	1.51594	-	0.495295	-	-	0.164231
Basidiomycota	UDB016369	Tomentella terrestris	100	-	-	-	-	-	-	-	-	-	-	1.50546	-	0.164231
Zygomycota	UDB039561	Unidentified sp. 5210_212	93.33	-	-	-	-	-	-	-	-	0.435644	0.0990589	0.0376364	0.708617	0.160125
Basidiomycota	UDB037477	Russula aquosa	100	-	-	-	-	-	-	-	1.93413	-	-	0.0752729	-	0.160125
Ascomycota	UDB035440	Unidentified sp. 5210_511	86.69	-	-	-	-	-	0.484496	-	0.94093	-	-	0.602183	-	0.160125
Ascomycota	UDB035654	Aureobasidium pullulans	100	-	2.35448	0.0189717	-	-	-	-	-	0.039604	-	-	-	0.156019
Basidiomycota	UDB031148	Unidentified sp. 5210_328	83.65	-	0.0654022	0.151774	-	-	-	-	0.156822	0.316832	0.247647	-	0.368481	0.156019
Basidiomycota	UDB015800	Suillus variegatus	100	-	-	-	-	-	-	-	-	-	-	-	1.02041	0.147808
Zygomycota	UDB028088	Mortierella sp. 5210_126	97.58	-	-	-	-	-	-	-	-	0.118812	0.247647	0.0752729	0.708617	0.143702
Ascomycota	UDB0778299	Nectriopsis sp. 5210_422	97.63	-	-	0.0379435	-	-	-	0.124172	1.25457	0.0792079	-	0.0376364	0.085034	0.143702
Basidiomycota	UDB039756	Pseudotomentella sp. 5210_636	100	-	-	-	-	-	-	-	-	-	-	1.31728	-	0.143702
Ascomycota	UDB0780825	Trichoderma viride	100	4.04624	0.0654022	0.11383	-	-	-	-	0.104548	0.594059	0.0495295	0.0752729	-	0.139596
Zygomycota	UDB039562	Lecanicillium sp. 5210_66	100	-	0.130804	0.0379435	-	-	-	0.124172	-	0.594059	-	0.0752729	0.226757	0.131384
Basidiomycota	UDB0754284	Unidentified sp. 5210_506	74.13	-	-	-	-	-	-	-	-	-	-	-	0.907029	0.131384
Ascomycota	UDB0778877	Tapesia lividofusca	98.74	-	0.981033	-	-	-	-	-	0.104548	0.514851	-	-	-	0.123173
Ascomycota	HM189724	Cenococcum geophilum	100	-	-	-	2.48963	-	-	-	-	-	-	-	-	0.123173
Basidiomycota	UDB020329	Tomentella sp. 5210_449	100	1.15607	1.37345	0.0948587	-	-	-	0.0413907	0.0522739	-	-	-	-	0.123173
Ascomycota	UDB000122	Tuber puberulum	100	-	-	0.55018	-	-	-	-	-	-	-	-	-	0.119067
Basidiomycota	UDB008309	Amphinema sp. 5210_565	100	-	-	-	-	-	-	1.20033	-	-	-	-	-	0.119067
Basidiomycota	UDB019742	Agaricus excellens	100	-	1.89666	-	-	-	-	-	-	-	-	-	-	0.119067
Ascomycota	UDB026277	Xenopolyscytalum sp. 5210_573	94.17	6.93642	0.261609	-	-	-	-	-	-	-	-	-	0.340136	0.114961
Basidiomycota	UDB0777971	Cortinarius bivelus	100	-	-	-	-	-	-	-	0.0522739	-	-	0.978547	-	0.110856
Basidiomycota	UDB039357	Lactarius rufus	100	-	-	-	2.24066	-	-	-	-	-	-	-	-	0.110856
Ascomycota	UDB027992	Unidentified sp. 5210_564	93.8	-	-	-	-	-	-	-	-	-	-	-	0.765306	0.110856
Basidiomycota	UDB022279	Hebeloma sp. 5210_594	100	-	-	0.512237	-	-	-	-	-	-	-	-	-	0.110856
Zygomycota	UDB027345	Mortierella sp. 5210_107	99.09	-	-	-	-	-	-	-	-	-	0.247647	0.112909	0.510204	0.10675
Basidiomycota	ON865502	Unidentified sp. 5210_156	100	-	-	-	-	-	-	1.07616	-	-	-	-	-	0.10675
Basidiomycota	UDB016438	Unidentified sp. 5210_513	89.15	-	-	-	-	-	-	1.07616	-	-	-	-	-	0.10675
Zygomycota	MN395040	Kwoniella sp. 5210_18	99	-	1.50425	-	-	-	-	0.0827815	-	-	-	-	-	0.102644
Ascomycota	UDB035260	Unidentified sp. 5210_319	86.87	1.15607	0.196207	0.379435	-	-	-	-	-	-	-	-	-	0.102644
Basidiomycota	UDB0754284	Unidentified sp. 5210_630	74.52	-	-	-	-	-	-	0.248344	-	0.752475	-	-	-	0.102644
Basidiomycota	UDB016411	Athelopsis lembospora	99.67	0.578035	-	0.398406	-	-	-	0.0827815	-	-	-	-	-	0.0985383
Ascomycota	UDB027816	Unidentified sp. 5210_277	79.92	-	-	-	-	-	-	-	0.0522739	0.316832	0.198118	0.188182	0.170068	0.0985383
Ascomycota	UDB028196	Capnodiales sp. 5210_374	98.87	-	-	0.132802	-	-	0.581395	-	0.365917	-	0.0495295	0.112909	-	0.0985383
Ascomycota	UDB0778491	Unidentified sp. 5210_712	90.46	-	-	-	-	-	-	-	-	-	-	0.903274	-	0.0985383
Ascomycota	UDB0778858	Unidentified sp. 5210_161	89.3	-	-	-	-	-	-	-	1.2023	-	-	-	-	0.0944326
Ascomycota	UDB034775	Otidea leporina	100	-	-	-	-	-	-	-	0.836383	0.277228	-	-	-	0.0944326
Ascomycota		Unidentified sp. 5210_542	88	-	-	-	-	-	-	0.951987	-	-	-	-	-	0.0944326
Ascomycota	MH451639	Unidentified sp. 5210_419	99	-	0.196207	-	-	-	1.84109	-	-	-	-	-	-	0.0903268
Basidiomycota	UDB027341	Unidentified sp. 5210_350	91.15	0.578035	0.0654022	0.151774	-	-	-	-	-	0.19802	-	0.225819	-	0.0862211
Ascomycota	UDB026069	Cladophialophora sp. 5210_438	98.15	0.578035	-	0.151774	-	-	0.193798	0.331126	0.104548	-	-	-	-	0.0862211
Basidiomycota	UDB035392	Unidentified sp. 5210_597	84.03	-	-	0.0189717	-	-	-	0.0413907	-	-	0.842001	-	0.0566893	0.0862211
Ascomycota	GU361898.1	Unidentified sp. 5208_592	100	-	-	-	1.74274	-	-	-	-	-	-	-	-	0.0862211
Ascomycota	UDB035048	Humicolopsis cephalosporioides	100	-	0.261609	0.0379435	-	-	0.484496	-	-	0.118812	0.198118	-	0.0566893	0.0821153
Basidiomycota	UDB028064	Tomentella ellisii	100	-	-	0.322519	-	-	-	0.124172	-	-	-	-	-	0.0821153
Basidiomycota	UDB019891	Cortinarius pholideus	99.3	-	-	-	-	-	-	-	-	-	-	0.715092	0.0283447	0.0821153
Ascomycota	UDB0778889	Mollisia sp. 5210_287	96.25	-	-	-	-	-	-	-	-	-	-	0.715092	-	0.0780095
Basidiomycota	UDB013257	Odontia sp. 5210_440	100	-	-	-	-	-	-	-	-	-	-	-	0.538549	0.0780095
Ascomycota	UDB0778765	Unidentified sp. 5210_777	93.23	-	-	0.303548	-	-	0.193798	-	-	-	-	0.0376364	-	0.0780095
Basidiomycota	UDB031983	Tomentella subclavigera	100	-	-	-	-	-	0.0968992	-	-	0.712871	-	-	-	0.0780095
Ascomycota	UDB0780764	Alternaria alternata	100	0.578035	0.327011	0.0758869	-	-	-	-	0.104548	0.039604	0.0495295	-	0.113379	0.0739038
Ascomycota	UDB039714	Unidentified sp. 5210_697	80.37	-	-	-	-	-	-	-	-	0.475248	-	0.225819	-	0.0739038
Basidiomycota	UDB025162	Hygrophorus olivaceoalbus	100	-	-	-	-	-	-	-	0.94093	-	-	-	-	0.0739038
Ascomycota	UDB023799	Unidentified sp. 5210_181	93.18	-	-	0.0189717	-	-	-	-	0.836383	-	-	-	-	0.069798
Basidiomycota	UDB025599	Amphinema sp. 5210_436	99.63	-	-	-	-	-	-	-	-	0.673267	-	-	-	0.069798
Basidiomycota	UDB038232	Piloderma sphaerosporum	100	-	-	-	-	-	-	-	-	-	-	0.639819	-	0.069798
Ascomycota	UDB028412	Discocistella sp. 5210_531	98.34	2.89017	-	0.11383	-	-	-	0.248344	-	-	-	-	-	0.069798
Ascomycota	UDB0778860	Unidentified sp. 5210_552	91.32	-	-	-	-	-	-	-	-	0.435644	-	0.225819	-	0.069798
Basidiomycota	UDB039487	Pseudotomentella umbrina	100	-	-	-	-	-	-	-	-	-	-	0.602183	-	0.0656922
Ascomycota	UDB027982	Exophiala sp. 5210_228	98.94	4.62428	-	0.0569152	-	-	-	0.206954	-	-	-	-	-	0.0656922
Ascomycota	UDB025606	Unidentified sp. 5210_282	88.59	2.89017	-	0.189717	-	-	-	0.0413907	-	-	-	-	-	0.0656922
Ascomycota	UDB026277	Unidentified sp. 5210_536	82.66	-	-	-	-	-	-	-	-	-	0.0990589	0.52691	-	0.0656922
Basidiomycota	UDB035392	Unidentified sp. 5210_645	84.74	-	-	-	-	-	-	-	-	-	-	-	0.453515	0.0656922
Basidiomycota	UDB035035	Cortinarius armeniacus	100	-	-	-	-	-	-	-	-	0.633663	-	-	-	0.0656922
Basidiomycota	UDB025159	Cortinarius flexipes	100	-	-	-	-	-	-	-	0.313643	-	0.495295	-	-	0.0656922
Zygomycota	UDB034601	Tricholomopsis sp. 5210_732	97.3	-	-	-	-	-	-	-	-	-	-	-	0.453515	0.0656922
Basidiomycota	UDB037710	Geastrum fimbriatum	100	-	-	-	-	-	-	0.662252	-	-	-	-	-	0.0656922
Ascomycota	MT469925	Hyaloscypha variabilis	100	-	-	-	1.24481	-	-	-	-	-	-	-	-	0.0615865
Ascomycota	UDB027635	Cladophialophora sp. 5210_400	98.12	-	0.196207	0.11383	-	-	-	0.0827815	0.104548	0.039604	-	0.0376364	-	0.0615865
Ascomycota	UDB027816	Unidentified sp. 5210_535	79.17	-	-	-	-	-	-	-	-	-	-	0.564546	-	0.0615865
Ascomycota	UDB035257	Unidentified sp. 5210_540	86.75	-	-	-	-	-	-	-	-	0.118812	-	0.112909	0.255102	0.0615865
Ascomycota	UDB0754226	Hyphodiscus sp. 5210_547	95.9	-	-	-	-	-	-	-	-	0.594059	-	-	-	0.0615865
Basidiomycota	UDB016416	Helicobasidium sp. 5210_779	100	-	-	-	-	-	-	-	-	-	0.0495295	0.52691	-	0.0615865
Ascomycota	UDB022877	Unidentified sp. 5210_466	77.95	-	-	-	-	-	-	-	-	0.039604	-	0.225819	0.198413	0.0574807
Ascomycota	UDB035236	Phomopsis sp. 5210_1065	95.6	-	-	-	-	-	-	0.57947	-	-	-	-	-	0.0574807
Ascomycota	UDB0754226	Unidentified sp. 5210_1124	93.85	-	-	-	-	-	-	-	-	0.39604	-	0.150546	-	0.0574807
Ascomycota	UDB0778873	Unidentified sp. 5210_852	82.11	-	-	-	-	-	-	-	-	-	-	0.0376364	0.368481	0.0574807
Ascomycota	UDB028437	Coniothyrium olivaceum	100	-	0.0654022	0.0189717	-	-	-	0.165563	0.156822	-	0.148588	0.0376364	-	0.0533749
Ascomycota	UDB035485	Helicodendron sp. 5210_389	97.94	-	-	-	-	-	-	-	-	-	-	0.376364	0.085034	0.0533749
Ascomycota	UDB035266	Unidentified sp. 5210_683	91.53	-	-	-	-	-	-	0.496689	-	0.039604	-	-	-	0.0533749
Ascomycota	UDB035415	Unidentified sp. 5210_681	83.07	-	-	-	-	-	-	0.538079	-	-	-	-	-	0.0533749
Zygomycota	UDB023393	Unidentified sp. 5210_914	90.91	1.7341	-	-	-	-	0.775194	0.0827815	-	-	-	-	-	0.0533749
Basidiomycota	UDB000236	Thelephora atra	100	-	-	0.246633	-	-	-	-	-	-	-	-	-	0.0533749
Basidiomycota	UDB027448	Vishniacozyma sp. 5210_94	99.57	-	-	0.0758869	-	-	0.0968992	0.0827815	0.104548	0.039604	-	0.0376364	0.0283447	0.0492692
Zygomycota	UDB035691	Unidentified sp. 5210_339	80.71	-	-	-	-	-	-	-	-	0.039604	0.0495295	-	0.283447	0.0492692
Ascomycota	AB267643	Lachnum brevipilosum	99	-	-	-	0.995851	-	-	-	-	-	-	-	-	0.0492692
Basidiomycota	UDB035787	Gymnopus androsaceus	99.46	-	-	-	-	-	-	-	-	0.475248	-	-	-	0.0492692
Ascomycota	UDB028259	Meliniomyces sp. 5208_63	99.58	-	-	-	0.995851	-	-	-	-	-	-	-	-	0.0492692
Ascomycota	UDB0778185	Pezizellaster sp. 5210_714	94.19	-	-	-	-	-	-	0.496689	-	-	-	-	-	0.0492692
Ascomycota	UDB035349	Unidentified sp. 5210_699	82.86	-	-	0.0189717	-	-	-	-	-	0.237624	-	-	0.141723	0.0492692
Basidiomycota	UDB039423	Lactarius sordidus	100	-	-	-	-	-	0.193798	-	-	0.39604	-	-	-	0.0492692
Ascomycota	UDB0780686	Unidentified sp. 5210_721	78.8	-	-	-	-	-	-	-	-	0.475248	-	-	-	0.0492692
Basidiomycota	UDB024167	Lichenomphalia velutina	99.44	-	-	0.0379435	-	-	-	-	-	-	-	-	0.283447	0.0492692
Basidiomycota	UDB036337	Tricholoma inamoenum	100	-	-	-	-	-	-	-	-	0.475248	-	-	-	0.0492692
Ascomycota	UDB0780959	Unidentified sp. 5210_751	92.34	0.578035	-	0.170746	-	-	-	-	0.0522739	0.039604	-	-	-	0.0492692
Basidiomycota	UDB000632	Inocybe geophylla	100	-	-	0.227661	-	-	-	-	-	-	-	-	-	0.0492692
Ascomycota	UDB035476	Unidentified sp. 5210_955	81.01	-	-	-	-	-	-	0.496689	-	-	-	-	-	0.0492692
Basidiomycota	UDB038237	Unidentified sp. 5210_1132	87.88	-	-	-	-	-	-	-	-	-	-	0.451637	-	0.0492692
Ascomycota	UDB035365	Unidentified sp. 5210_1278	89.83	-	-	0.189717	-	-	-	-	-	0.039604	0.0495295	-	-	0.0492692
Ascomycota	KP897305	Unidentified sp. 5210_12	100	-	0.130804	0.0569152	-	-	0.0968992	-	0.0522739	0.039604	0.0495295	0.0752729	-	0.0451634
Ascomycota	MG597470	Oidiodendron pilicola	100	-	-	-	0.6639	3.40909	-	-	-	-	-	-	-	0.0451634
Basidiomycota	UDB0780772	Unidentified sp. 5210_216	73.36	-	0.327011	0.0569152	-	-	0.0968992	0.0413907	-	-	0.0495295	-	-	0.0451634
Basidiomycota	UDB027741	Unidentified sp. 5210_235	78.91	-	0.327011	-	-	-	0.0968992	-	-	0.039604	0.198118	-	-	0.0451634
Ascomycota	UDB028187	Unidentified sp. 5210_691	93.83	-	-	-	-	-	-	-	-	0.158416	-	-	0.198413	0.0451634
Ascomycota	UDB0778820	Unidentified sp. 5210_651	82.35	-	-	0.189717	-	-	0.0968992	-	-	-	-	-	-	0.0451634
Ascomycota	UDB035217	Unidentified sp. 5210_728	88.45	-	-	-	-	-	-	0.455298	-	-	-	-	-	0.0451634
Ascomycota	UDB028413	Unidentified sp. 5210_938	92.21	-	-	0.0379435	-	-	-	-	-	-	0.445765	-	-	0.0451634
Ascomycota	UDB0778526	Unidentified sp. 5210_1169	90.98	-	-	-	-	-	-	-	-	-	-	0.414001	-	0.0451634
Ascomycota	UDB028259	Meliniomyces sp. 5210_832	95.02	-	-	0.208689	-	-	-	-	-	-	-	-	-	0.0451634
Ascomycota	UDB0754104	Cyathicula sp. 5210_966	96.27	-	-	0.0948587	-	-	-	-	-	0.0792079	-	-	0.113379	0.0451634
Ascomycota	UDB0778858	Unidentified sp. 5210_207	93.44	-	-	-	-	-	-	-	-	-	-	0.112909	0.198413	0.0410576
Basidiomycota	UDB033350	Pterula multifida	99.04	-	-	-	-	-	-	-	0.0522739	-	0.346706	-	0.0566893	0.0410576
Ascomycota	UDB0780346	Unidentified sp. 5210_735	87.36	-	-	0.0379435	-	-	0.0968992	0.0413907	0.0522739	-	-	-	0.141723	0.0410576
Ascomycota	UDB035461	Mycosylva sp. 5210_725	94.07	-	-	-	-	-	-	-	-	0.039604	0.247647	0.0752729	0.0566893	0.0410576
Basidiomycota	UDB024817	Xenasmatella vaga	98.92	-	0.654022	-	-	-	-	-	-	-	-	-	-	0.0410576
Ascomycota	UDB0780867	Trichothecium crotocinigenum	100	-	-	0.132802	-	-	0.0968992	0.0413907	0.0522739	-	-	-	-	0.0410576
Basidiomycota	UDB038254	Unidentified sp. 5210_1194	89	-	-	0.189717	-	-	-	-	-	-	-	-	-	0.0410576
Ascomycota	UDB033201	Unidentified sp. 5210_851	75.77	-	-	-	-	-	-	-	-	-	-	0.376364	-	0.0410576
Zygomycota	MF485725.1	Unidentified sp. 5210_861	79	-	-	0.189717	-	-	-	-	-	-	-	-	-	0.0410576
Basidiomycota	UDB037351	Ramaria corrugata	100	-	-	-	-	-	-	0.413907	-	-	-	-	-	0.0410576
Ascomycota	KM390761	Unidentified sp. 5210_37	100	-	0.261609	0.0379435	-	-	-	-	0.0522739	-	-	0.0752729	-	0.0369519
Basidiomycota	UDB035392	Unidentified sp. 5210_196	77.41	-	-	0.0758869	-	-	-	-	-	0.0792079	-	0.0376364	0.0566893	0.0369519
Ascomycota	UDB035390	Unidentified sp. 5210_611	93.39	-	-	-	-	-	-	0.372517	-	-	-	-	-	0.0369519
Ascomycota	UDB028162	Verticillium sp. 5210_626	100	-	-	-	-	-	-	-	-	0.237624	0.0990589	0.0376364	-	0.0369519
Zygomycota	UDB028005	Mortierella sp. 5210_655	94.78	-	0.130804	0.0379435	-	-	-	-	-	-	0.198118	0.0376364	-	0.0369519
Ascomycota	UDB013257	Odontia sp. 5210_784	100	-	-	-	-	-	-	-	-	0.356436	-	-	-	0.0369519
Ascomycota	UDB035314	Unidentified sp. 5210_921	88.45	4.04624	-	-	-	-	-	0.0827815	-	-	-	-	-	0.0369519
Ascomycota	Q759992.1	Unidentified sp. 5210_890	90	-	-	-	-	-	-	0.372517	-	-	-	-	-	0.0369519
Basidiomycota	UDB025645	Unidentified sp. 5210_911	93.38	-	-	0.170746	-	-	-	-	-	-	-	-	-	0.0369519
Basidiomycota	UDB024216	Hemimycena sp. 5210_993	94.88	-	-	-	-	-	-	0.372517	-	-	-	-	-	0.0369519
Basidiomycota	UDB0778758	Heterobasidion sp. 5208_562	100	-	-	-	0.746888	-	-	-	-	-	-	-	-	0.0369519
Ascomycota	KU059580	Suillus luteus	99	0.578035	0.196207	0.0189717	-	-	-	0.0413907	-	-	-	0.0376364	0.0283447	0.0328461
Ascomycota	UDB035382	Botrytis allii	100	-	0.0654022	0.0569152	-	-	0.0968992	-	-	0.039604	-	0.0376364	0.0283447	0.0328461
Ascomycota	UDB027816	Unidentified sp. 5210_430	80.92	-	-	-	-	-	-	-	0.0522739	0.277228	-	-	-	0.0328461
Basidiomycota	UDB022101	Mycena stylobates	98.69	-	-	-	-	-	-	0.331126	-	-	-	-	-	0.0328461
Basidiomycota	UDB016438	Unidentified sp. 5210_570	90.16	-	-	-	-	-	-	-	-	0.316832	-	-	-	0.0328461
Ascomycota	UDB028493	Hyphodiscus sp. 5210_709	100	-	-	-	-	-	-	-	-	0.118812	-	-	0.141723	0.0328461
Ascomycota	UDB027816	Unidentified sp. 5210_792	80.84	-	-	-	-	-	-	-	-	-	-	-	0.226757	0.0328461
Ascomycota	UDB035485	Unidentified sp. 5208_241	92.92	-	-	-	0.580913	1.13636	-	-	-	-	-	-	-	0.0328461
Ascomycota	UDB027816	Unidentified sp. 5210_733	82.24	-	-	-	-	-	-	-	-	0.158416	0.0990589	-	0.0566893	0.0328461
Ascomycota	UDB027992	Helotiales sp. 5208_325	100	-	-	-	0.6639	-	-	-	-	-	-	-	-	0.0328461
Ascomycota	UDB0778185	Pezizellaster sp. 5210_1096	94.98	-	-	-	-	-	0.0968992	-	-	-	-	0.263455	-	0.0328461
Basidiomycota	UDB037361	Hemimycena sp. 5210_812	95.31	-	-	-	-	-	-	-	-	-	0.297177	-	0.0566893	0.0328461
Ascomycota	UDB027816	Unidentified sp. 5210_1192	79.17	-	-	-	-	-	-	-	-	-	-	0.301091	-	0.0328461
Ascomycota	UDB020924	Unidentified sp. 5210_1216	77.05	-	-	-	-	-	-	-	-	-	-	0.301091	-	0.0328461
Ascomycota	UDB035485	Unidentified sp. 5210_1301	91.74	-	-	-	-	-	-	-	-	-	-	-	0.226757	0.0328461
Ascomycota	UDB026401	Unidentified sp. 5210_936	89.3	-	-	-	-	-	-	-	-	-	-	-	0.226757	0.0328461
Basidiomycota	UDB037949	Hygrophorus discoideus	100	-	-	-	-	-	-	0.289735	-	-	-	-	-	0.0287404
Basidiomycota	UDB021077	Galerina sp. 5210_151	97.32	-	-	-	-	-	-	-	-	-	0.346706	-	-	0.0287404
Basidiomycota	UDB025726	Unidentified sp. 5210_176	92.73	-	0.0654022	0.0758869	-	-	-	-	0.0522739	0.039604	-	-	-	0.0287404
Basidiomycota	UDB0780211	Unidentified sp. 5210_354	75.76	-	0.0654022	0.0379435	-	-	-	-	-	0.039604	0.0495295	0.0752729	-	0.0287404
Basidiomycota	UDB021063	Galerina allospora	99.29	-	-	-	-	-	-	-	0.0522739	0.158416	0.0495295	0.0376364	-	0.0287404
Basidiomycota	UDB024245	Unidentified sp. 5208_118	86.56	-	-	-	0.580913	-	-	-	-	-	-	-	-	0.0287404
Basidiomycota	UDB0778250	Lyophyllum sp. 5210_590	97.56	-	-	0.11383	-	-	-	-	-	-	-	-	0.0283447	0.0287404
Basidiomycota	UDB008299	Amphinema sp. 5208_233	97.85	-	-	-	0.580913	-	-	-	-	-	-	-	-	0.0287404
Basidiomycota	UDB031054	Unidentified sp. 5210_599	83.28	-	-	-	-	-	-	-	-	0.277228	-	-	-	0.0287404
Ascomycota	UDB035409	Unidentified sp. 5210_950	87.92	-	-	-	-	-	-	-	0.0522739	-	-	-	0.170068	0.0287404
Ascomycota	UDB028493	Unidentified sp. 5210_1109	92.18	-	-	-	-	-	-	-	-	-	-	-	0.198413	0.0287404
Ascomycota	UDB0778858	Calycellina sp. 5210_1119	98.35	-	-	-	-	-	-	-	0.156822	-	0.198118	-	-	0.0287404
Basidiomycota	UDB037644	Russula betularum	100	-	-	0.0189717	-	-	-	-	-	-	0.297177	-	-	0.0287404
Basidiomycota	UDB038147	Boidinia sp. 5210_1155	94.53	-	0.0654022	0.11383	-	-	-	-	-	-	-	-	-	0.0287404
Ascomycota	UDB035314	Unidentified sp. 5210_1261	90.77	0.578035	-	-	-	-	-	0.248344	-	-	-	-	-	0.0287404
Zygomycota	UDB035691	Unidentified sp. 5210_940	76.27	-	-	-	-	-	-	-	-	-	-	-	0.198413	0.0287404
Basidiomycota	UDB038248	Athelia sp. 5210_989	96.27	-	-	-	-	-	-	-	-	-	-	0.112909	0.113379	0.0287404
Ascomycota	UDB028474	Unidentified sp. 5210_98	93.51	-	-	-	-	-	-	-	-	-	-	-	0.170068	0.0246346
Basidiomycota	UDB018375	Unidentified sp. 5210_110	74.19	-	-	0.0948587	-	-	0.0968992	-	-	-	-	-	-	0.0246346
Ascomycota	UDB0780765	Penicillium spinulosum	99.6	-	-	-	0.497925	-	-	-	-	-	-	-	-	0.0246346
Basidiomycota	UDB0780181	Unidentified sp. 5210_168	81.85	-	-	0.0189717	-	-	-	0.0413907	0.0522739	-	-	0.0376364	0.0566893	0.0246346
Ascomycota	UDB0754226	Hyphodiscus sp. 5210_472	95.9	-	0.196207	0.0569152	-	-	-	-	-	-	-	-	-	0.0246346
Ascomycota	UDB028456	Lecanicillium sp. 5210_616	97.67	-	-	-	-	-	-	-	0.0522739	0.118812	-	0.0376364	0.0283447	0.0246346
Ascomycota	UDB035414	Unidentified sp. 5210_578	91.35	-	-	-	-	-	-	-	0.156822	0.039604	-	-	0.0566893	0.0246346
Ascomycota	UDB027583	Lecanicillium sp. 5210_848	100	-	-	-	-	-	-	-	-	0.19802	-	-	0.0283447	0.0246346
Basidiomycota	UDB038237	Unidentified sp. 5208_566	89.27	-	-	-	0.497925	-	-	-	-	-	-	-	-	0.0246346
Basidiomycota	UDB0754061	Sistotrema sp. 5210_799	96.04	-	-	-	-	-	-	-	-	-	-	0.225819	-	0.0246346
Ascomycota	MT582752	Aspergillus pseudoglaucus	100	-	-	-	0.497925	-	-	-	-	-	-	-	-	0.0246346
Basidiomycota	UDB0778404	Cortinarius varius	100	-	-	-	-	-	-	0.248344	-	-	-	-	-	0.0246346
Basidiomycota	UDB024821	Trechispora sp. 5210_769	99.33	-	-	0.0379435	-	-	-	-	0.104548	0.039604	-	-	0.0283447	0.0246346
Basidiomycota	UDB037361	Hemimycena sp. 5210_889	95.31	-	-	-	-	-	-	-	0.104548	-	-	0.150546	-	0.0246346
Ascomycota	UDB0780959	Unidentified sp. 5210_977	92.72	-	-	-	-	-	-	-	-	0.19802	-	0.0376364	-	0.0246346
Zygomycota	UDB035691	Mucor sp. 5210_1546	94.85	0.578035	-	-	-	-	-	-	-	-	-	0.188182	-	0.0246346
Ascomycota	UDB036608	Unidentified sp. 5210_927	90.62	-	-	-	-	-	-	-	-	-	-	-	0.170068	0.0246346
Basidiomycota	UDB016358	Sistotrema sp. 5210_988	95.31	-	-	-	-	-	-	-	-	0.0792079	-	-	0.113379	0.0246346
Zygomycota	MT241931.1	Unidentified sp. 5210_1041	100	-	-	0.0569152	-	-	-	-	-	-	-	0.0376364	0.0566893	0.0246346
Ascomycota	UDB0780681	Unidentified sp. 5210_1055	86.96	-	-	-	-	-	-	0.248344	-	-	-	-	-	0.0246346
Ascomycota	UDB035391	Unidentified sp. 5210_1308	87.15	-	-	0.0189717	-	-	0.484496	-	-	-	-	-	-	0.0246346
Basidiomycota	UDB014011	Unidentified sp. 5210_1390	90.49	-	-	0.0758869	-	-	0.193798	-	-	-	-	-	-	0.0246346
Basidiomycota	UDB037914	Mycena sp. 5210_1407	96.5	-	0.392413	-	-	-	-	-	-	-	-	-	-	0.0246346
Ascomycota	UDB003033	Unidentified sp. 5210_1646	83.67	-	-	-	-	-	-	-	-	-	-	0.225819	-	0.0246346
Ascomycota	UDB035059	Unidentified sp. 5210_34	88.62	0.578035	0.261609	-	-	-	-	-	-	-	-	-	-	0.0205288
Ascomycota	UDB023354	Epithamnolia xanthoriae	98.32	-	-	0.0189717	-	-	-	-	-	0.158416	-	-	-	0.0205288
Ascomycota	UDB035011	Unidentified sp. 5210_47	87.67	-	0.130804	0.0189717	-	-	-	-	0.0522739	0.039604	-	-	-	0.0205288
Ascomycota	UDB0780457	Unidentified sp. 5210_109	83.33	1.15607	-	0.0189717	-	-	-	-	-	0.039604	-	0.0376364	-	0.0205288
Ascomycota	UDB027562	Neonectria sp. 5210_302	100	0.578035	-	0.0569152	-	-	-	0.0413907	-	-	-	-	-	0.0205288
Chytridiomycota	DQ267125	Unidentified sp. 5210_226	100	-	-	-	-	-	-	-	-	-	0.0495295	0.0376364	0.085034	0.0205288
Basidiomycota	UDB025726	Unidentified sp. 5210_239	84.89	-	0.0654022	-	-	-	-	0.0413907	-	-	0.0495295	0.0376364	0.0283447	0.0205288
Basidiomycota	UDB031428	Inocybe mixtilis	100	-	0.327011	-	-	-	-	-	-	-	-	-	-	0.0205288
Zygomycota	UDB028005	Unidentified sp. 5210_421	83.1	-	-	0.0569152	-	-	-	0.0827815	-	-	-	-	-	0.0205288
Ascomycota	UDB035260	Unidentified sp. 5210_475	87.64	-	-	0.0948587	-	-	-	-	-	-	-	-	-	0.0205288
Basidiomycota	ON750218	Unidentified sp. 5210_465	100	-	-	-	-	-	-	0.0413907	-	0.118812	-	-	0.0283447	0.0205288
Ascomycota	UDB032797	Cordyceps militaris	100	-	-	0.0379435	-	-	0.0968992	0.0413907	0.0522739	-	-	-	-	0.0205288
Ascomycota	UDB0778869	Hyaloscypha sp. 5210_817	97.48	-	-	-	-	-	-	-	-	-	-	-	0.141723	0.0205288
Ascomycota	UDB0780743	Unidentified sp. 5210_866	83.58	-	-	0.0189717	-	-	-	-	0.0522739	-	-	-	0.085034	0.0205288
Basidiomycota	UDB014180	Unidentified sp. 5210_974	91.84	-	-	-	-	-	-	-	-	0.039604	-	-	0.113379	0.0205288
Basidiomycota	UDB031148	Unidentified sp. 5210_877	80.52	-	-	-	-	-	-	-	-	-	-	-	0.141723	0.0205288
Basidiomycota	UDB034686	Cortinarius neofurvolaesus	100	-	-	-	-	-	-	-	-	0.19802	-	-	-	0.0205288
Basidiomycota	UDB031473	Ampulloclitocybe clavipes	100	-	-	-	-	-	-	-	-	0.19802	-	-	-	0.0205288
Ascomycota	UDB028493	Unidentified sp. 5210_1006	92.98	-	-	-	-	-	-	-	-	-	0.148588	-	0.0566893	0.0205288
Ascomycota	UDB028052	Unidentified sp. 5210_1224	83.78	-	-	-	-	-	-	-	0.0522739	-	-	0.150546	-	0.0205288
Ascomycota	UDB003114	Unidentified sp. 5210_1580	76.83	-	-	-	-	-	-	-	-	-	-	0.0376364	0.113379	0.0205288
Ascomycota	UDB0778487	Lanzia equiseti	99.58	-	0.327011	-	-	-	-	-	-	-	-	-	-	0.0205288
Basidiomycota	UDB013257	Odontia sp. 5210_1673	100	-	-	-	-	-	-	-	-	-	-	-	0.141723	0.0205288
Ascomycota	UDB019824	Unidentified sp. 5210_1680	90.53	-	-	0.0948587	-	-	-	-	-	-	-	-	-	0.0205288
Chytridiomycota	UDB035404	Rhizophydium globosum	100	-	-	-	-	-	-	-	-	-	-	-	0.141723	0.0205288
Basidiomycota	UDB0778735	Unidentified sp. 5210_1158	77.46	-	-	0.0948587	-	-	-	-	-	-	-	-	-	0.0205288
Ascomycota	UDB0778522	Unidentified sp. 5210_1189	90.5	-	-	-	-	-	-	-	-	-	-	-	0.141723	0.0205288
Ascomycota	UDB020924	Unidentified sp. 5210_1191	77.55	-	-	-	-	-	-	-	-	-	-	0.188182	-	0.0205288
Ascomycota	UDB0780971	Unidentified sp. 5210_1211	80.68	-	-	-	-	-	-	0.206954	-	-	-	-	-	0.0205288
Basidiomycota	UDB001660	Tomentella stuposa	100	-	-	-	-	-	-	-	0.26137	-	-	-	-	0.0205288
Basidiomycota	UDB014245	Tomentella sp. 5210_1300	100	-	-	-	-	-	-	0.206954	-	-	-	-	-	0.0205288
Basidiomycota	UDB017978	Cortinarius acutus	100	-	-	-	-	-	-	-	-	-	-	0.188182	-	0.0205288
Ascomycota	UDB035485	Helicodendron sp. 5210_1489	96.08	-	-	-	-	-	-	-	-	0.19802	-	-	-	0.0205288
Ascomycota	UDB0754106	Unidentified sp. 5210_1517	88.75	-	-	0.0948587	-	-	-	-	-	-	-	-	-	0.0205288
Ascomycota	UDB0778927	Unidentified sp. 5210_1573	80.71	-	-	-	-	-	-	-	-	-	-	-	0.141723	0.0205288
Basidiomycota	UDB0778235	Unidentified sp. 5210_1654	90.2	-	-	-	-	-	0.484496	-	-	-	-	-	-	0.0205288
Zygomycota	MN531381.1	Unidentified sp. 5208_14	100	-	-	-	-	5.68182	-	-	-	-	-	-	-	0.0205288
Basidiomycota	UDB028389	Resinicium bicolor	100	-	-	-	0.414938	-	-	-	-	-	-	-	-	0.0205288
Ascomycota	UDB0778858	Unidentified sp. 5208_248	89.3	-	-	-	0.414938	-	-	-	-	-	-	-	-	0.0205288
Basidiomycota	UDB0778018	Urocystis anemones	100	-	-	-	0.414938	-	-	-	-	-	-	-	-	0.0205288
Ascomycota	MK390491	Mucor moelleri	100	-	0.130804	-	-	-	-	-	0.0522739	-	-	0.0376364	-	0.0164231
Ascomycota	KY660851	Phyllactinia fraxini	100	-	-	-	-	-	-	-	0.0522739	-	-	-	0.085034	0.0164231
Ascomycota	MG679813	Russula badia	100	-	0.130804	-	-	-	0.0968992	-	-	-	-	0.0376364	-	0.0164231
Ascomycota	MT595563	Cladophialophora sp. 5210_29	99	-	-	0.0758869	-	-	-	-	-	-	-	-	-	0.0164231
Ascomycota	ON963139	Rhizoctonia solani	100	-	-	0.0189717	-	-	-	-	-	0.039604	0.0990589	-	-	0.0164231
Ascomycota	MN903565	Unidentified sp. 5210_20	98	-	0.130804	-	-	-	0.0968992	-	0.0522739	-	-	-	-	0.0164231
Ascomycota	UDB035053	Unidentified sp. 5210_56	76.98	-	-	0.0189717	-	-	-	-	-	-	-	0.0752729	0.0283447	0.0164231
Ascomycota	UDB035258	Potebniamyces gallicola	99.58	0.578035	0.130804	-	-	-	0.0968992	-	-	-	-	-	-	0.0164231
Ascomycota	UDB035100	Diplodia agrifolia	99.21	1.15607	-	-	-	-	-	-	0.0522739	-	-	-	0.0283447	0.0164231
Basidiomycota	UDB021997	Mycena flavoalba	100	-	-	-	-	-	-	0.165563	-	-	-	-	-	0.0164231
Ascomycota	UDB035088	Unidentified sp. 5210_288	86.9	2.31214	-	-	-	-	-	-	-	-	-	-	-	0.0164231
Ascomycota	UDB026277	Unidentified sp. 5208_264	92.08	-	-	-	-	4.54545	-	-	-	-	-	-	-	0.0164231
Ascomycota	UDB025606	Unidentified sp. 5208_181	88.59	-	-	-	0.33195	-	-	-	-	-	-	-	-	0.0164231
Ascomycota	UDB0778858	Unidentified sp. 5208_78	90.57	-	-	-	0.248963	1.13636	-	-	-	-	-	-	-	0.0164231
Ascomycota	UDB035239	Unidentified sp. 5210_628	91.24	-	-	-	-	-	-	0.165563	-	-	-	-	-	0.0164231
Ascomycota	UDB035135	Gibberella sp. 5210_495	96.34	-	-	0.0189717	-	-	-	-	0.104548	-	0.0495295	-	-	0.0164231
Ascomycota	UDB013257	Odontia sp. 5210_529	100	-	-	-	-	-	-	-	-	-	0.198118	-	-	0.0164231
Basidiomycota	UDB025256	Unidentified sp. 5210_706	74.43	-	-	-	-	-	-	-	-	-	-	-	0.113379	0.0164231
Ascomycota	UDB0778860	Hamatocanthoscypha sp. 5210_931	96.67	-	-	-	-	-	-	0.0413907	-	-	0.148588	-	-	0.0164231
Chytridiomycota	UDB013257	Odontia sp. 5210_764	100	-	-	0.0189717	-	-	-	-	-	0.118812	-	-	-	0.0164231
Ascomycota	UDB026401	Helotiales sp. 5210_1027	98.75	-	-	-	-	-	-	0.165563	-	-	-	-	-	0.0164231
Ascomycota	UDB035485	Unidentified sp. 5210_1114	72.87	-	-	-	-	-	-	-	0.0522739	0.039604	0.0990589	-	-	0.0164231
Basidiomycota	UDB018563	Pseudotomentella mucidula	100	-	-	-	-	-	-	-	-	0.158416	-	-	-	0.0164231
Zygomycota	UDB035298	Unidentified sp. 5210_1000	77.33	1.15607	0.130804	-	-	-	-	-	-	-	-	-	-	0.0164231
Basidiomycota	UDB039404	Lactarius vietus	100	-	-	-	-	-	-	-	-	-	-	0.150546	-	0.0164231
Basidiomycota	UDB039817	Phlebiopsis gigantea	100	-	-	-	-	-	-	-	-	-	0.198118	-	-	0.0164231
Ascomycota	UDB035233	Unidentified sp. 5210_1430	88.06	-	-	-	-	-	-	0.165563	-	-	-	-	-	0.0164231
Basidiomycota	UDB001331	Cortinarius gentilis	98.23	-	-	-	-	-	-	-	-	0.158416	-	-	-	0.0164231
Basidiomycota	UDB0754284	Sebacina dimitica	98.66	-	-	-	-	-	-	0.165563	-	-	-	-	-	0.0164231
Basidiomycota	UDB022490	Russula densifolia	99.38	-	-	-	-	-	-	0.165563	-	-	-	-	-	0.0164231
Chytridiomycota	UDB035353	Spizellomyces sp. 5210_1267	94.2	-	-	-	-	-	-	-	-	-	-	-	0.113379	0.0164231
Ascomycota	MN903330.1	Unidentified sp. 5210_1297	100	-	-	-	-	-	-	-	-	0.0792079	-	-	0.0566893	0.0164231
Ascomycota	UDB035120	Unidentified sp. 5210_1567	90.98	-	-	-	-	-	-	0.165563	-	-	-	-	-	0.0164231
Ascomycota	UDB031065	Unidentified sp. 5210_1578	86.23	-	-	-	-	-	-	-	-	-	-	-	0.113379	0.0164231
Ascomycota	UDB0778855	Orbilia coccinella	100	-	-	-	-	-	-	-	-	0.118812	-	0.0376364	-	0.0164231
Ascomycota	MK627318.1	Unidentified sp. 5210_1649	100	-	-	-	-	-	-	0.165563	-	-	-	-	-	0.0164231
Basidiomycota	UDB034203	Delicatula integrella	100	2.31214	-	-	-	-	-	-	-	-	-	-	-	0.0164231
Ascomycota	UDB035409	Unidentified sp. 5210_1960	85.12	-	-	0.0758869	-	-	-	-	-	-	-	-	-	0.0164231
Basidiomycota	UDB018484	Tomentella stuposa	99.04	-	-	-	-	4.54545	-	-	-	-	-	-	-	0.0164231
Basidiomycota	UDB014011	Unidentified sp. 5208_1103	90.49	-	-	-	0.33195	-	-	-	-	-	-	-	-	0.0164231
Ascomycota	UDB035048	Unidentified sp. 5208_3461	92.21	-	-	-	0.33195	-	-	-	-	-	-	-	-	0.0164231
Ascomycota	ON963481	Leptodontidium sp. 5210_31	99	-	-	-	-	-	-	-	-	0.039604	-	0.0376364	0.0283447	0.0123173
Ascomycota	UDB0780454	Unidentified sp. 5210_33	89.16	-	-	-	-	-	0.0968992	-	-	-	-	0.0376364	0.0283447	0.0123173
Ascomycota	UDB0780350	Unidentified sp. 5210_40	81.45	-	-	-	-	-	0.0968992	-	-	-	0.0495295	0.0376364	-	0.0123173
Ascomycota	UDB035239	Unidentified sp. 5210_65	89.76	-	-	0.0379435	-	-	-	-	-	-	-	-	0.0283447	0.0123173
Ascomycota	UDB035063	Unidentified sp. 5210_52	83.33	0.578035	-	-	-	-	-	-	-	-	0.0495295	0.0376364	-	0.0123173
Ascomycota	KU061806	Unidentified sp. 5210_83	97	1.15607	-	-	-	-	-	-	-	-	0.0495295	-	-	0.0123173
Ascomycota	UDB035079	Unidentified sp. 5210_101	85.66	-	0.0654022	0.0189717	-	-	-	-	-	-	-	-	0.0283447	0.0123173
Ascomycota	UDB027816	Unidentified sp. 5210_100	82.1	-	0.0654022	-	-	-	-	-	-	-	-	0.0376364	0.0283447	0.0123173
Ascomycota	UDB020934	Trichomerium sp. 5210_115	94.8	-	-	0.0379435	-	-	-	-	-	-	-	-	0.0283447	0.0123173
Ascomycota	UDB035086	Unidentified sp. 5210_143	80.57	0.578035	0.0654022	-	-	-	0.0968992	-	-	-	-	-	-	0.0123173
Basidiomycota	UDB0778695	Malassezia sp. 5210_132	99.74	-	-	0.0379435	-	-	0.0968992	-	-	-	-	-	-	0.0123173
Ascomycota	UDB026399	Saccharomycetales sp. 5210_178	99.67	-	-	-	-	-	-	-	-	-	-	-	0.085034	0.0123173
Chytridiomycota	UDB024272	Absconditella rubra	98.04	-	-	0.0379435	-	-	-	-	0.0522739	-	-	-	-	0.0123173
Ascomycota	UDB023754	Unidentified sp. 5210_211	87.9	-	-	0.0189717	-	-	-	-	-	-	-	-	0.0566893	0.0123173
Ascomycota	UDB022974	Unidentified sp. 5210_245	79.84	-	-	0.0189717	-	-	-	-	-	0.039604	-	0.0376364	-	0.0123173
Ascomycota	UDB0780759	Penicillium bialowiezense	100	0.578035	-	0.0379435	-	-	-	-	-	-	-	-	-	0.0123173
Ascomycota	UDB0780303	Phaeosphaeria sp. 5210_301	97.79	-	-	-	-	-	-	-	-	-	0.0990589	0.0376364	-	0.0123173
Ascomycota	UDB038368	Metapochonia bulbillosa	100	-	-	0.0189717	-	-	-	0.0413907	-	-	-	-	0.0283447	0.0123173
Ascomycota	UDB028332	Debaryomyces sp. 5210_340	100	-	-	0.0379435	-	-	-	-	-	-	0.0495295	-	-	0.0123173
Basidiomycota	UDB013221	Unidentified sp. 5210_505	82.52	-	-	0.0569152	-	-	-	-	-	-	-	-	-	0.0123173
Basidiomycota	UDB025705	Unidentified sp. 5210_467	92.36	-	-	-	-	-	0.193798	-	-	-	0.0495295	-	-	0.0123173
Ascomycota	UDB027816	Unidentified sp. 5210_673	80.23	-	-	-	-	-	-	-	-	0.118812	-	-	-	0.0123173
Zygomycota	UDB027345	Unidentified sp. 5210_554	89.88	-	-	-	-	-	-	-	-	0.039604	-	-	0.0566893	0.0123173
Basidiomycota	UDB037495	Boletus edulis	100	-	-	0.0379435	-	-	0.0968992	-	-	-	-	-	-	0.0123173
Ascomycota	UDB035156	Unidentified sp. 5210_912	89.39	-	-	-	-	-	-	0.124172	-	-	-	-	-	0.0123173
Zygomycota	UDB039562	Lecanicillium sp. 5208_124	100	-	-	-	0.248963	-	-	-	-	-	-	-	-	0.0123173
Ascomycota	UDB025606	Unidentified sp. 5210_765	82.82	0.578035	-	-	-	-	-	0.0413907	-	-	0.0495295	-	-	0.0123173
Ascomycota	UDB026346	Chloridium sp. 5210_879	96.27	-	-	0.0379435	-	-	-	0.0413907	-	-	-	-	-	0.0123173
Ascomycota	UDB0780773	Beauveria sungii	100	-	-	0.0379435	-	-	-	-	-	-	0.0495295	-	-	0.0123173
Ascomycota	KY932402.1	Unidentified sp. 5208_191	0	-	-	-	-	3.40909	-	-	-	-	-	-	-	0.0123173
Ascomycota	UDB035048	Unidentified sp. 5210_939	89.71	-	-	-	-	-	-	-	-	0.118812	-	-	-	0.0123173
Basidiomycota	UDB0778093	Sistotrema alboluteum	100	-	-	-	-	-	-	-	0.156822	-	-	-	-	0.0123173
Ascomycota	UDB0778906	Unidentified sp. 5208_100	76.98	-	-	-	-	3.40909	-	-	-	-	-	-	-	0.0123173
Basidiomycota	UDB037668	Coprinellus micaceus	100	-	-	0.0569152	-	-	-	-	-	-	-	-	-	0.0123173
Basidiomycota	UDB038242	Trechispora verruculosa	99.67	-	-	0.0379435	-	-	-	-	-	0.039604	-	-	-	0.0123173
Ascomycota	UDB027816	Unidentified sp. 5210_905	81.61	-	-	0.0569152	-	-	-	-	-	-	-	-	-	0.0123173
Ascomycota	UDB035063	Unidentified sp. 5210_999	83.74	-	-	-	-	-	-	0.124172	-	-	-	-	-	0.0123173
Ascomycota	UDB0778889	Mollisia sp. 5208_387	96.67	-	-	-	0.248963	-	-	-	-	-	-	-	-	0.0123173
Ascomycota	UDB0754119	Unidentified sp. 5210_1110	92.42	-	-	-	-	-	-	0.124172	-	-	-	-	-	0.0123173
Ascomycota	UDB028476	Unidentified sp. 5210_1467	93.42	-	-	-	-	-	-	0.124172	-	-	-	-	-	0.0123173
Ascomycota	UDB035088	Unidentified sp. 5210_1094	90.04	-	-	-	-	-	-	-	0.0522739	-	-	-	0.0566893	0.0123173
Ascomycota	UDB026277	Unidentified sp. 5210_1436	91.7	-	-	0.0569152	-	-	-	-	-	-	-	-	-	0.0123173
Ascomycota	UDB025362	Unidentified sp. 5210_1457	84.82	-	-	-	-	-	-	-	-	-	-	-	0.085034	0.0123173
Ascomycota	UDB026277	Unidentified sp. 5210_1274	92.56	-	-	-	-	-	-	0.124172	-	-	-	-	-	0.0123173
Basidiomycota	UDB037481	Lactarius torminosus	99.16	-	-	-	-	-	-	-	-	-	-	0.112909	-	0.0123173
Basidiomycota	UDB028075	Odontia fibrosa	99.68	-	-	-	-	-	-	0.124172	-	-	-	-	-	0.0123173
Basidiomycota	UDB037547	Amanita sp. 5210_1501	94.74	-	-	0.0569152	-	-	-	-	-	-	-	-	-	0.0123173
Basidiomycota	UDB037348	Hemimycena angustispora	99.66	-	-	-	-	-	-	0.124172	-	-	-	-	-	0.0123173
Ascomycota	UDB026053	Unidentified sp. 5210_1547	89.17	-	-	0.0379435	-	-	-	-	-	-	-	-	0.0283447	0.0123173
Basidiomycota	UDB038166	Unidentified sp. 5210_1640	86.24	-	-	-	-	-	-	-	-	0.118812	-	-	-	0.0123173
Ascomycota	UDB023348	Unidentified sp. 5210_1918	89.43	-	-	-	-	-	-	-	-	-	-	-	0.085034	0.0123173
Ascomycota	UDB028493	Unidentified sp. 5210_1461	87.7	-	-	-	-	-	-	-	-	-	-	-	0.085034	0.0123173
Ascomycota	UDB0778526	Calycellina sp. 5210_1464	94.65	-	-	-	-	-	-	-	-	-	-	0.112909	-	0.0123173
Ascomycota	UDB035365	Unidentified sp. 5210_1497	91.56	-	-	-	-	-	-	-	-	-	0.148588	-	-	0.0123173
Basidiomycota	UDB038278	Cortinarius sp. 5210_1499	95.07	-	-	-	-	-	-	0.124172	-	-	-	-	-	0.0123173
Ascomycota	OW833152.1	Unidentified sp. 5210_1514	99	1.7341	-	-	-	-	-	-	-	-	-	-	-	0.0123173
Basidiomycota	UDB027787	Unidentified sp. 5210_1524	87.12	-	-	-	-	-	-	-	-	-	-	0.112909	-	0.0123173
Ascomycota	UDB0778873	Unidentified sp. 5210_1577	86.62	-	-	-	-	-	-	-	-	-	0.0990589	-	0.0283447	0.0123173
Ascomycota	UDB0778985	Unidentified sp. 5210_1608	90.38	-	-	-	-	-	-	0.124172	-	-	-	-	-	0.0123173
Ascomycota	UDB035063	Unidentified sp. 5210_1645	89.17	-	-	-	-	-	-	0.124172	-	-	-	-	-	0.0123173
Chytridiomycota	UDB035051	Unidentified sp. 5210_1648	92.98	-	0.196207	-	-	-	-	-	-	-	-	-	-	0.0123173
Ascomycota	UDB020917	Unidentified sp. 5210_1658	80.38	-	0.130804	-	-	-	-	-	-	-	0.0495295	-	-	0.0123173
Basidiomycota	UDB014011	Unidentified sp. 5210_1682	87.87	-	0.196207	-	-	-	-	-	-	-	-	-	-	0.0123173
Ascomycota	UDB035048	Unidentified sp. 5210_1730	89.67	-	-	-	-	-	-	-	-	-	-	-	0.085034	0.0123173
Ascomycota	UDB035365	Unidentified sp. 5210_1772	91.56	-	-	-	-	-	-	-	-	0.118812	-	-	-	0.0123173
Ascomycota	MH310789.1	Unidentified sp. 5210_1939	100	-	-	-	-	-	-	-	-	-	-	-	0.085034	0.0123173
Basidiomycota	UDB037587	Unidentified sp. 5210_1983	92.45	-	0.196207	-	-	-	-	-	-	-	-	-	-	0.0123173
Ascomycota	UDB0780346	Unidentified sp. 5210_2031	92.25	-	0.130804	0.0189717	-	-	-	-	-	-	-	-	-	0.0123173
Basidiomycota	UDB0778388	Cortinarius anomalus	100	-	-	-	-	-	-	-	-	-	-	-	0.085034	0.0123173
Ascomycota	UDB035324	Gilmaniella sp. 5210_3277	95.92	-	-	-	-	-	-	-	-	-	-	-	0.085034	0.0123173
Ascomycota	UDB035401	Unidentified sp. 5210_4092	91.39	-	-	-	-	-	-	-	-	-	-	-	0.085034	0.0123173
Basidiomycota	UDB021972	Mycena sp. 5208_273	99.36	-	-	-	0.248963	-	-	-	-	-	-	-	-	0.0123173
Zygomycota	UDB027345	Unidentified sp. 5208_1024	88.76	-	-	-	0.248963	-	-	-	-	-	-	-	-	0.0123173
Ascomycota	UDB0780687	Unidentified sp. 5208_2055	93.39	-	-	-	-	3.40909	-	-	-	-	-	-	-	0.0123173
Ascomycota	UDB025606	Unidentified sp. 5210_46	79.25	-	-	-	-	-	-	-	-	-	-	0.0376364	0.0283447	0.00821153
Basidiomycota	UDB038187	Athelia acrospora	99.66	-	-	-	-	-	0.0968992	-	-	0.039604	-	-	-	0.00821153
Ascomycota	UDB035485	Unidentified sp. 5210_59	89.17	-	0.0654022	-	-	-	-	-	-	0.039604	-	-	-	0.00821153
Ascomycota	UDB0754226	Unidentified sp. 5210_41	93.03	-	-	-	-	-	-	-	-	0.039604	-	0.0376364	-	0.00821153
Ascomycota	UDB027816	Unidentified sp. 5210_81	82.64	-	-	0.0189717	-	-	0.0968992	-	-	-	-	-	-	0.00821153
Ascomycota	UDB035653	Sclerococcum simplex	98.06	-	-	0.0379435	-	-	-	-	-	-	-	-	-	0.00821153
Ascomycota	UDB025606	Unidentified sp. 5210_82	82.38	-	0.0654022	-	-	-	0.0968992	-	-	-	-	-	-	0.00821153
Ascomycota	UDB034965	Rhytismatales sp. 5210_93	97.93	-	-	-	-	-	-	-	-	-	-	0.0752729	-	0.00821153
Ascomycota	UDB035427	Unidentified sp. 5210_104	82.35	-	-	0.0189717	-	-	-	-	-	-	-	0.0376364	-	0.00821153
Ascomycota	UDB035264	Unidentified sp. 5210_147	82.86	-	0.0654022	-	-	-	-	-	-	-	-	0.0376364	-	0.00821153
Ascomycota	UDB0780758	Unidentified sp. 5210_117	87.55	-	-	0.0379435	-	-	-	-	-	-	-	-	-	0.00821153
Zygomycota	UDB028184	Unidentified sp. 5210_99	87.38	-	-	-	-	-	-	-	-	-	-	-	0.0566893	0.00821153
Ascomycota	MT635288	Cladosporium herbarum	100	-	-	-	0.165975	-	-	-	-	-	-	-	-	0.00821153
Ascomycota	UDB0780350	Unidentified sp. 5210_170	85.08	-	-	-	-	-	-	-	-	-	-	0.0376364	0.0283447	0.00821153
Ascomycota	UDB035521	Humicola sp. 5208_109	95.04	-	-	-	0.165975	-	-	-	-	-	-	-	-	0.00821153
Ascomycota	UDB023354	Unidentified sp. 5210_186	91.32	-	0.0654022	0.0189717	-	-	-	-	-	-	-	-	-	0.00821153
Basidiomycota	UDB023484	Russula adusta	100	-	-	-	-	-	-	-	-	0.0792079	-	-	-	0.00821153
Ascomycota	UDB035189	Bartalinia sp. 5210_204	96.76	-	-	-	-	-	0.0968992	-	-	-	-	-	0.0283447	0.00821153
Ascomycota	UDB035053	Unidentified sp. 5210_244	79.54	-	-	-	-	-	-	-	0.0522739	-	-	-	0.0283447	0.00821153
Ascomycota	UDB026402	Unidentified sp. 5210_231	84.72	-	0.0654022	-	-	-	-	0.0413907	-	-	-	-	-	0.00821153
Basidiomycota	LT854697	Malassezia restricta	100	-	-	-	0.165975	-	-	-	-	-	-	-	-	0.00821153
Basidiomycota	UDB035194	Unidentified sp. 5210_257	76.45	-	-	0.0189717	-	-	-	-	0.0522739	-	-	-	-	0.00821153
Ascomycota	UDB031688	Trichophaea sp. 5210_263	98.05	-	0.0654022	-	-	-	-	0.0413907	-	-	-	-	-	0.00821153
Basidiomycota	UDB002468	Tylospora fibrillosa	98.61	-	-	-	-	-	-	-	-	-	-	0.0752729	-	0.00821153
Ascomycota	UDB025107	Unidentified sp. 5210_303	81.27	-	-	-	-	-	-	-	-	-	0.0495295	0.0376364	-	0.00821153
Ascomycota	UDB035011	Unidentified sp. 5210_278	93.44	-	-	-	-	-	0.0968992	-	-	-	0.0495295	-	-	0.00821153
Ascomycota	ON962930	Unidentified sp. 5208_197	100	-	-	-	0.165975	-	-	-	-	-	-	-	-	0.00821153
Basidiomycota	UDB035194	Unidentified sp. 5210_378	74.8	-	-	0.0189717	-	-	-	-	-	-	-	-	0.0283447	0.00821153
Ascomycota	UDB0780457	Unidentified sp. 5210_417	83.47	-	-	-	-	-	-	-	-	0.039604	-	0.0376364	-	0.00821153
Basidiomycota	UDB034685	Cortinarius semisanguineus	100	-	-	-	-	-	-	-	-	-	-	0.0752729	-	0.00821153
Basidiomycota	UDB038029	Phallus impudicus	100	-	0.130804	-	-	-	-	-	-	-	-	-	-	0.00821153
Basidiomycota	UDB036297	Unidentified sp. 5210_326	82.89	-	0.0654022	-	-	-	-	-	-	-	0.0495295	-	-	0.00821153
Ascomycota	EF619695	Unidentified sp. 5210_348	99	-	-	-	-	-	-	0.0827815	-	-	-	-	-	0.00821153
Basidiomycota	UDB028113	Itersonilia sp. 5210_352	96.34	-	0.130804	-	-	-	-	-	-	-	-	-	-	0.00821153
Ascomycota	UDB034965	Unidentified sp. 5210_451	90.95	-	-	-	-	-	-	-	-	0.039604	0.0495295	-	-	0.00821153
Ascomycota	UDB022723	Unidentified sp. 5210_584	86.4	-	-	-	-	-	0.193798	-	-	-	-	-	-	0.00821153
Ascomycota	U006091	Unidentified sp. 5210_587	99	-	0.0654022	-	-	-	-	-	0.0522739	-	-	-	-	0.00821153
Ascomycota	UDB013297	Lentinula sp. 5210_373	94.29	-	-	0.0189717	-	-	-	-	0.0522739	-	-	-	-	0.00821153
Ascomycota	UDB0780755	Fusarium sp. 5210_410	99.61	-	-	-	-	-	-	0.0413907	-	-	0.0495295	-	-	0.00821153
Ascomycota	UDB024179	Unidentified sp. 5210_488	91.63	-	0.130804	-	-	-	-	-	-	-	-	-	-	0.00821153
Ascomycota	UDB035418	Unidentified sp. 5210_508	90.44	-	-	-	-	-	-	-	-	0.039604	-	-	0.0283447	0.00821153
Ascomycota	UDB035451	Unidentified sp. 5210_512	85.94	1.15607	-	-	-	-	-	-	-	-	-	-	-	0.00821153
Ascomycota	UDB0780825	Trichoderma viride	100	-	-	-	0.165975	-	-	-	-	-	-	-	-	0.00821153
Ascomycota	UDB035418	Unidentified sp. 5210_526	88.1	-	-	-	-	-	-	-	-	-	0.0495295	0.0376364	-	0.00821153
Ascomycota	UDB035079	Unidentified sp. 5210_557	84.62	-	-	-	-	-	-	-	0.0522739	0.039604	-	-	-	0.00821153
Ascomycota	UDB025606	Unidentified sp. 5210_561	79.17	-	-	-	-	-	-	-	-	-	0.0990589	-	-	0.00821153
Basidiomycota	UDB022562	Russula sp. 5210_615	100	1.15607	-	-	-	-	-	-	-	-	-	-	-	0.00821153
Ascomycota	UDB035421	Unidentified sp. 5210_899	83.54	-	-	0.0379435	-	-	-	-	-	-	-	-	-	0.00821153
Ascomycota	UDB026165	Meyerozyma sp. 5210_629	100	-	-	-	-	-	-	-	-	-	-	0.0376364	0.0283447	0.00821153
Basidiomycota	UDB001543	Cortinarius sp. 5210_591	99.65	-	-	-	-	-	-	-	-	-	-	-	0.0566893	0.00821153
Basidiomycota	UDB038261	Unidentified sp. 5210_774	92.72	-	-	0.0379435	-	-	-	-	-	-	-	-	-	0.00821153
Zygomycota	UDB028184	Umbelopsis sp. 5208_171	100	-	-	-	0.165975	-	-	-	-	-	-	-	-	0.00821153
Ascomycota	MG925965.1	Unidentified sp. 5210_685	91	-	0.0654022	-	-	-	0.0968992	-	-	-	-	-	-	0.00821153
Basidiomycota	UDB033340	Typhula sp. 5210_680	95.45	0.578035	0.0654022	-	-	-	-	-	-	-	-	-	-	0.00821153
Ascomycota	UDB035504	Unidentified sp. 5210_823	82.24	-	-	-	-	-	0.0968992	-	0.0522739	-	-	-	-	0.00821153
Ascomycota	UDB035461	Unidentified sp. 5210_855	92.41	-	-	-	-	-	-	-	-	-	-	-	0.0566893	0.00821153
Ascomycota	UDB0780358	Unidentified sp. 5210_793	85.77	-	-	-	-	-	-	-	0.0522739	0.039604	-	-	-	0.00821153
Basidiomycota	UDB031966	Unidentified sp. 5210_897	74.75	-	-	-	-	-	-	-	-	-	-	-	0.0566893	0.00821153
Zygomycota	UDB027345	Unidentified sp. 5210_687	89.58	-	-	-	-	-	-	-	-	-	0.0990589	-	-	0.00821153
Ascomycota	UDB0780303	Unidentified sp. 5210_746	93.42	-	0.0654022	-	-	-	-	-	-	-	-	0.0376364	-	0.00821153
Zygomycota	UDB035483	Chlamydoabsidia padenii	98.33	0.578035	-	-	-	-	-	-	-	0.039604	-	-	-	0.00821153
Zygomycota	UDB027923	Mortierella sp. 5208_328	99.1	-	-	-	0.165975	-	-	-	-	-	-	-	-	0.00821153
Basidiomycota	UDB018515	Tomentella sp. 5210_854	99.37	-	-	-	-	-	-	0.0827815	-	-	-	-	-	0.00821153
Ascomycota	UDB026345	Acremonium sp. 5210_906	99.63	-	-	-	-	-	-	0.0827815	-	-	-	-	-	0.00821153
Basidiomycota	UDB0780242	Hymenogaster sp. 5210_1655	100	-	0.130804	-	-	-	-	-	-	-	-	-	-	0.00821153
Zygomycota	UDB028088	Mortierella sp. 5208_399	97.58	-	-	-	0.165975	-	-	-	-	-	-	-	-	0.00821153
Ascomycota	UDB035244	Unidentified sp. 5210_1264	83.46	-	-	-	-	-	-	-	-	0.039604	-	-	0.0283447	0.00821153
Basidiomycota	UDB016438	Unidentified sp. 5210_1391	84.35	-	0.130804	-	-	-	-	-	-	-	-	-	-	0.00821153
Ascomycota	UDB035410	Unidentified sp. 5210_1044	92.11	-	-	-	-	-	-	0.0413907	-	-	-	0.0376364	-	0.00821153
Ascomycota	UDB0780687	Unidentified sp. 5210_1066	84.84	-	-	0.0189717	-	-	-	-	-	-	0.0495295	-	-	0.00821153
Zygomycota	UDB035248	Unidentified sp. 5210_1077	75.88	1.15607	-	-	-	-	-	-	-	-	-	-	-	0.00821153
Zygomycota	UDB039670	Amanita sp. 5210_1179	97.37	-	-	-	-	-	0.193798	-	-	-	-	-	-	0.00821153
Basidiomycota	UDB016609	Tylopilus felleus	100	-	-	-	-	-	0.193798	-	-	-	-	-	-	0.00821153
Ascomycota	UDB027816	Unidentified sp. 5210_1256	81.92	-	-	-	-	-	-	-	-	0.0792079	-	-	-	0.00821153
Ascomycota	UDB023806	Penicillium sp. 5210_1389	95.02	-	-	0.0189717	-	-	-	-	0.0522739	-	-	-	-	0.00821153
Basidiomycota	MT242012.1	Unidentified sp. 5210_1116	100	-	-	-	-	-	-	-	-	0.039604	0.0495295	-	-	0.00821153
Ascomycota	UDB035451	Unidentified sp. 5210_1171	90.32	-	-	-	-	-	-	-	-	0.0792079	-	-	-	0.00821153
Ascomycota	UDB035042	Unidentified sp. 5210_1537	91.54	-	-	-	-	-	-	0.0827815	-	-	-	-	-	0.00821153
Zygomycota	UDB039562	Lecanicillium sp. 5210_1255	94.12	-	-	0.0379435	-	-	-	-	-	-	-	-	-	0.00821153
Ascomycota	UDB035239	Unidentified sp. 5210_1328	86.06	-	-	-	-	-	-	0.0827815	-	-	-	-	-	0.00821153
Ascomycota	UDB035314	Unidentified sp. 5210_1333	92.09	-	-	-	-	-	-	-	-	-	-	0.0752729	-	0.00821153
Ascomycota	UDB035038	Unidentified sp. 5210_1383	79.7	-	0.130804	-	-	-	-	-	-	-	-	-	-	0.00821153
Ascomycota	UDB0779019	Calcarisporium sp. 5210_1442	96.32	-	-	-	-	-	-	-	-	-	-	0.0752729	-	0.00821153
Ascomycota	UDB003117	Hymenoscyphus fraxineus	100	-	-	0.0379435	-	-	-	-	-	-	-	-	-	0.00821153
Basidiomycota	UDB031940	Unidentified sp. 5210_4232	89.29	-	-	-	-	-	-	-	0.104548	-	-	-	-	0.00821153
Zygomycota	UDB028184	Unidentified sp. 5208_201	89.8	-	-	-	0.165975	-	-	-	-	-	-	-	-	0.00821153
Ascomycota	UDB028259	Meliniomyces sp. 5210_1469	97.07	-	-	0.0379435	-	-	-	-	-	-	-	-	-	0.00821153
Basidiomycota	UDB024912	Unidentified sp. 5210_1481	90.82	-	-	-	-	-	-	0.0827815	-	-	-	-	-	0.00821153
Ascomycota	UDB027816	Unidentified sp. 5210_1534	79.25	-	-	0.0379435	-	-	-	-	-	-	-	-	-	0.00821153
Zygomycota	UDB025468	Endogone sp. 5210_1563	97.98	-	0.130804	-	-	-	-	-	-	-	-	-	-	0.00821153
Ascomycota	UDB028052	Unidentified sp. 5210_1570	84.23	-	-	-	-	-	-	-	0.0522739	-	-	0.0376364	-	0.00821153
Ascomycota	UDB035501	Unidentified sp. 5210_1581	84.4	-	-	0.0189717	-	-	-	0.0413907	-	-	-	-	-	0.00821153
Ascomycota	UDB035513	Unidentified sp. 5210_1681	80.31	-	-	-	-	-	-	-	0.0522739	0.039604	-	-	-	0.00821153
Ascomycota	UDB0779010	Unidentified sp. 5210_1841	85.47	-	-	-	-	-	-	0.0827815	-	-	-	-	-	0.00821153
Ascomycota	UDB035046	Unidentified sp. 5210_2236	78.82	-	-	-	-	-	-	-	-	-	-	-	0.0566893	0.00821153
Ascomycota	UDB0754226	Unidentified sp. 5210_2946	92.62	-	-	-	-	-	-	-	-	0.0792079	-	-	-	0.00821153
Ascomycota	MN902655.1	Unidentified sp. 5210_1709	100	-	-	-	-	-	-	-	-	0.0792079	-	-	-	0.00821153
Basidiomycota	UDB020326	Tomentella sp. 5210_1716	99.36	-	0.0654022	-	-	-	0.0968992	-	-	-	-	-	-	0.00821153
Zygomycota	KT900147.1	Unidentified sp. 5210_1719	100	-	-	-	-	-	-	0.0827815	-	-	-	-	-	0.00821153
Basidiomycota	MN218797.1	Unidentified sp. 5210_1733	98	-	-	-	-	-	-	-	-	0.0792079	-	-	-	0.00821153
Basidiomycota	UDB037999	Paxillus involutus	99.7	-	-	-	-	-	-	-	-	-	0.0990589	-	-	0.00821153
Basidiomycota	UDB024245	Subulicystidium nikau	98.21	-	-	-	-	-	-	-	-	0.0792079	-	-	-	0.00821153
Ascomycota	UDB035297	Dicranidion gracile	100	-	-	-	-	-	-	0.0827815	-	-	-	-	-	0.00821153
Ascomycota	UDB0778283	Unidentified sp. 5210_1760	82.59	-	-	-	-	-	-	-	0.104548	-	-	-	-	0.00821153
Ascomycota	MF481233.1	Unidentified sp. 5210_1793	95	-	-	-	-	-	-	-	-	-	-	-	0.0566893	0.00821153
Basidiomycota	UDB022081	Mycena septentrionalis	99.67	-	-	-	-	-	-	-	-	-	-	-	0.0566893	0.00821153
Ascomycota	UDB028030	Cudonia sp. 5210_1824	99.59	-	-	-	-	-	-	-	-	0.0792079	-	-	-	0.00821153
Ascomycota	UDB024497	Unidentified sp. 5210_1837	89.86	-	-	-	-	-	-	-	-	-	0.0990589	-	-	0.00821153
Ascomycota	UDB0778299	Nectriopsis sp. 5210_1840	95.28	-	-	-	-	-	-	-	-	-	-	-	0.0566893	0.00821153
Zygomycota	UDB0778899	Unidentified sp. 5210_1845	91.49	-	-	-	-	-	-	0.0827815	-	-	-	-	-	0.00821153
Ascomycota	UDB0780959	Unidentified sp. 5210_1850	87.04	-	-	-	-	-	0.193798	-	-	-	-	-	-	0.00821153
Basidiomycota	KP897394.1	Unidentified sp. 5210_1862	99	-	-	-	-	-	-	-	-	-	-	-	0.0566893	0.00821153
Basidiomycota	UDB038261	Trechispora sp. 5210_1873	95.03	-	-	-	-	-	-	-	-	-	-	0.0752729	-	0.00821153
Ascomycota	UDB028476	Unidentified sp. 5210_1882	85.77	-	-	-	-	-	-	0.0827815	-	-	-	-	-	0.00821153
Ascomycota	UDB028187	Unidentified sp. 5210_1906	93.06	-	-	-	-	-	-	-	0.0522739	-	-	0.0376364	-	0.00821153
Basidiomycota	KR266194.1	Unidentified sp. 5210_1910	100	-	-	-	-	-	-	-	-	-	-	-	0.0566893	0.00821153
Ascomycota	KR266831.1	Unidentified sp. 5210_1919	100	-	-	-	-	-	-	-	-	0.0792079	-	-	-	0.00821153
Zygomycota	OM238137.1	Unidentified sp. 5210_1940	92	-	-	-	-	-	-	0.0827815	-	-	-	-	-	0.00821153
Ascomycota	UDB035061	Unidentified sp. 5210_1965	80.78	-	-	-	-	-	-	-	-	0.0792079	-	-	-	0.00821153
Basidiomycota	UDB032512	Unidentified sp. 5210_1974	89.04	-	-	0.0379435	-	-	-	-	-	-	-	-	-	0.00821153
Basidiomycota	UDB032860	Entoloma sp. 5210_1979	95.83	-	-	-	-	-	-	-	0.104548	-	-	-	-	0.00821153
Basidiomycota	UDB018665	Cortinarius sp. 5210_2006	100	-	-	-	-	-	-	-	-	-	-	-	0.0566893	0.00821153
Ascomycota	UDB0778985	Neottiella sp. 5210_2017	94.74	-	-	-	-	-	-	-	-	0.0792079	-	-	-	0.00821153
Chytridiomycota	UDB035404	Rhizophydium globosum	100	-	-	0.0379435	-	-	-	-	-	-	-	-	-	0.00821153
Ascomycota	UDB035054	Unidentified sp. 5210_2047	79.92	-	-	0.0379435	-	-	-	-	-	-	-	-	-	0.00821153
Ascomycota	UDB0778491	Laetinaevia sp. 5210_2053	97.9	-	-	-	-	-	-	-	-	-	0.0990589	-	-	0.00821153
Basidiomycota	UDB020285	Cortinarius multiformis	99.66	-	-	-	-	-	-	-	-	-	-	0.0752729	-	0.00821153
Ascomycota	UDB035520	Unidentified sp. 5210_2080	81.57	-	-	-	-	-	-	0.0827815	-	-	-	-	-	0.00821153
Basidiomycota	MN902525.1	Unidentified sp. 5210_2090	99	-	-	-	-	-	-	-	-	0.0792079	-	-	-	0.00821153
Basidiomycota	UDB035846	Inocybe cincinnata	99	-	0.130804	-	-	-	-	-	-	-	-	-	-	0.00821153
Ascomycota	UDB034367	Pseudohelotium sp. 5210_2135	94.69	-	-	-	-	-	-	-	-	-	-	0.0752729	-	0.00821153
Ascomycota	UDB035088	Unidentified sp. 5210_2137	92.53	-	-	-	-	-	-	-	-	0.0792079	-	-	-	0.00821153
Basidiomycota	KM493850.1	Unidentified sp. 5210_2147	100	-	-	0.0189717	-	-	-	-	-	-	0.0495295	-	-	0.00821153
Basidiomycota	KM390761	Unidentified sp. 5210_24	100	-	0.0654022	-	-	-	-	-	-	-	-	-	-	0.00410576
Ascomycota	UDB027816	Unidentified sp. 5210_69	80.38	-	-	-	-	-	-	-	-	0.039604	-	-	-	0.00410576
Ascomycota	MW757853L	Unidentified sp. 5210_45	100	-	-	0.0189717	-	-	-	-	-	-	-	-	-	0.00410576
Basidiomycota	UDB013044	Unidentified sp. 5210_54	87.5	-	-	-	-	-	-	-	0.0522739	-	-	-	-	0.00410576
Ascomycota	UDB027816	Unidentified sp. 5210_76	78.34	-	-	0.0189717	-	-	-	-	-	-	-	-	-	0.00410576
Ascomycota	MG597466	Oidiodendron chlamydosporicum	100	-	-	-	0.0829876	-	-	-	-	-	-	-	-	0.00410576
Basidiomycota	UDB0778018	Unidentified sp. 5210_75	78.75	-	-	0.0189717	-	-	-	-	-	-	-	-	-	0.00410576
Ascomycota	ON865944	Unidentified sp. 5210_80	100	-	-	-	-	-	-	-	0.0522739	-	-	-	-	0.00410576
Basidiomycota	UDB0778054	Suillus luteus	100	-	-	-	-	-	-	-	-	-	-	-	0.0283447	0.00410576
Ascomycota	UDB0778869	Unidentified sp. 5210_138	88.84	-	-	-	-	-	-	-	-	-	0.0495295	-	-	0.00410576
Ascomycota	UDB035164	Unidentified sp. 5210_125	81.13	-	0.0654022	-	-	-	-	-	-	-	-	-	-	0.00410576
Basidiomycota	UDB031480	Unidentified sp. 5210_111	88	-	-	-	-	-	-	-	-	-	-	0.0376364	-	0.00410576
Ascomycota	KP897193	Unidentified sp. 5208_41	100	-	-	-	0.0829876	-	-	-	-	-	-	-	-	0.00410576
Ascomycota	UDB035129	Unidentified sp. 5210_139	88.93	-	-	-	-	-	-	-	-	-	-	0.0376364	-	0.00410576
Ascomycota	UDB033201	Unidentified sp. 5210_134	76.69	-	-	-	-	-	-	-	0.0522739	-	-	-	-	0.00410576
Basidiomycota	UDB016358	Unidentified sp. 5210_130	79.31	-	-	0.0189717	-	-	-	-	-	-	-	-	-	0.00410576
Ascomycota	UDB035476	Microsphaeropsis centaureae	98.39	-	-	0.0189717	-	-	-	-	-	-	-	-	-	0.00410576
Ascomycota	UDB0780355	Unidentified sp. 5210_194	81.82	-	-	-	-	-	-	-	-	-	-	-	0.0283447	0.00410576
Ascomycota	UDB025606	Unidentified sp. 5210_131	79.47	-	-	0.0189717	-	-	-	-	-	-	-	-	-	0.00410576
Ascomycota	UDB034371	Ciliolarina sp. 5210_185	97.08	-	-	-	-	-	-	-	-	-	-	-	0.0283447	0.00410576
Basidiomycota	UDB031181	Unidentified sp. 5210_144	87.37	-	-	-	-	-	-	-	0.0522739	-	-	-	-	0.00410576
Basidiomycota	UDB031480	Unidentified sp. 5210_137	89.37	-	-	-	-	-	-	-	-	-	-	0.0376364	-	0.00410576
Ascomycota	UDB0778868	Brunnipila fuscescens	99.16	-	-	0.0189717	-	-	-	-	-	-	-	-	-	0.00410576
Basidiomycota	UDB0780453	Icmadophila sp. 5210_157	94.55	-	-	0.0189717	-	-	-	-	-	-	-	-	-	0.00410576
Ascomycota	UDB025172	Helotiales sp. 5210_190	97.73	-	-	-	-	-	-	-	-	0.039604	-	-	-	0.00410576
Basidiomycota	UDB017618	Hygrocybe sp. 5210_192	96.15	-	-	0.0189717	-	-	-	-	-	-	-	-	-	0.00410576
Ascomycota	UDB0778289	Arachnopeziza sp. 5210_205	95.67	-	0.0654022	-	-	-	-	-	-	-	-	-	-	0.00410576
Basidiomycota	UDB0778969	Ganoderma applanatum	100	-	-	-	-	-	-	-	-	0.039604	-	-	-	0.00410576
Ascomycota	KY003236	Rhizosphaera kalkhoffii	100	-	-	-	0.0829876	-	-	-	-	-	-	-	-	0.00410576
Ascomycota	UDB0780680	Unidentified sp. 5210_208	92.62	-	-	-	-	-	-	-	-	-	0.0495295	-	-	0.00410576
Ascomycota	UDB0778865	Unidentified sp. 5210_243	91.8	-	-	-	-	-	-	-	-	-	-	-	0.0283447	0.00410576
Ascomycota	UDB035011	Unidentified sp. 5210_246	93.44	-	0.0654022	-	-	-	-	-	-	-	-	-	-	0.00410576
Ascomycota	UDB0778209	Lachnellula subtilissima	100	-	-	-	-	-	0.0968992	-	-	-	-	-	-	0.00410576
Ascomycota	UDB035079	Unidentified sp. 5210_252	80.08	-	-	0.0189717	-	-	-	-	-	-	-	-	-	0.00410576
Ascomycota	UDB0780239	Unidentified sp. 5210_274	91.15	-	-	-	-	-	-	-	-	-	0.0495295	-	-	0.00410576
Ascomycota	UDB035077	Unidentified sp. 5210_261	82.8	-	-	-	-	-	-	-	0.0522739	-	-	-	-	0.00410576
Ascomycota	UDB035394	Unidentified sp. 5210_279	87.24	-	-	-	-	-	-	-	-	-	-	-	0.0283447	0.00410576
Ascomycota	OK324346	Unidentified sp. 5210_276	98	-	-	-	-	-	-	-	0.0522739	-	-	-	-	0.00410576
Ascomycota	UDB035322	Tolypocladium inflatum	98.79	-	-	-	-	-	-	-	-	0.039604	-	-	-	0.00410576
Ascomycota	UDB035293	Unidentified sp. 5210_323	81.99	-	-	0.0189717	-	-	-	-	-	-	-	-	-	0.00410576
Ascomycota	UDB035059	Unidentified sp. 5210_331	80	-	0.0654022	-	-	-	-	-	-	-	-	-	-	0.00410576
Basidiomycota	UDB037935	Tricholoma portentosum	100	-	-	-	-	-	-	-	-	-	-	0.0376364	-	0.00410576
Ascomycota	UDB025606	Mytilinidion sp. 5210_305	96.51	0.578035	-	-	-	-	-	-	-	-	-	-	-	0.00410576
Ascomycota	UDB035230	Unidentified sp. 5210_358	85.37	-	0.0654022	-	-	-	-	-	-	-	-	-	-	0.00410576
Ascomycota	UDB024174	Unidentified sp. 5210_370	81.99	-	0.0654022	-	-	-	-	-	-	-	-	-	-	0.00410576
Basidiomycota	UDB035639	Unidentified sp. 5210_289	93.18	-	-	-	-	-	-	-	-	-	-	0.0376364	-	0.00410576
Ascomycota	UDB035499	Graphilbum sp. 5210_337	97.93	-	-	-	-	-	-	-	-	-	-	-	0.0283447	0.00410576
Basidiomycota	MK627124	Unidentified sp. 5210_298	100	-	-	0.0189717	-	-	-	-	-	-	-	-	-	0.00410576
Ascomycota	UDB035504	Unidentified sp. 5210_324	79.77	-	0.0654022	-	-	-	-	-	-	-	-	-	-	0.00410576
Basidiomycota	UDB035392	Unidentified sp. 5210_299	92.41	-	-	-	-	-	-	-	-	-	-	-	0.0283447	0.00410576
Ascomycota	UDB035046	Unidentified sp. 5210_375	78.09	-	-	0.0189717	-	-	-	-	-	-	-	-	-	0.00410576
Ascomycota	UDB035211	Gilmaniella sp. 5210_330	96.4	-	-	0.0189717	-	-	-	-	-	-	-	-	-	0.00410576
Ascomycota	UDB033469	Unidentified sp. 5210_393	78.69	-	-	-	-	-	-	-	-	-	-	0.0376364	-	0.00410576
Basidiomycota	UDB035639	Unidentified sp. 5210_369	79.93	-	-	0.0189717	-	-	-	-	-	-	-	-	-	0.00410576
Basidiomycota	UDB013417	Unidentified sp. 5210_306	87.39	-	-	-	-	-	0.0968992	-	-	-	-	-	-	0.00410576
Basidiomycota	UDB0778159	Rhodonia placenta	100	-	-	0.0189717	-	-	-	-	-	-	-	-	-	0.00410576
Basidiomycota	UDB019770	Inocybe sp. 5210_402	97.84	-	-	-	-	-	-	0.0413907	-	-	-	-	-	0.00410576
Ascomycota	OW845065	Unidentified sp. 5210_407	99	-	-	-	-	-	-	-	-	0.039604	-	-	-	0.00410576
Basidiomycota	UDB001719	Amphinema sp. 5210_332	100	-	0.0654022	-	-	-	-	-	-	-	-	-	-	0.00410576
Basidiomycota	UDB033340	Typhula sp. 5210_341	95.45	-	-	-	-	-	-	-	-	-	-	0.0376364	-	0.00410576
Ascomycota	UDB035266	Unidentified sp. 5210_368	90.4	-	-	-	-	-	-	-	0.0522739	-	-	-	-	0.00410576
Basidiomycota	UDB027448	Vishniacozyma sp. 5208_169	99.57	-	-	-	-	1.13636	-	-	-	-	-	-	-	0.00410576
Ascomycota	UDB0780457	Unidentified sp. 5210_377	81.03	-	-	-	-	-	-	-	-	-	-	-	0.0283447	0.00410576
Ascomycota	UDB0778922	Unidentified sp. 5210_481	85.37	-	-	-	-	-	-	-	0.0522739	-	-	-	-	0.00410576
Ascomycota	UDB035108	Phomopsis sp. 5210_450	96.47	0.578035	-	-	-	-	-	-	-	-	-	-	-	0.00410576
Ascomycota	UDB028324	Ochrocladosporium sp. 5210_453	94.38	-	-	-	-	-	-	-	-	0.039604	-	-	-	0.00410576
Ascomycota	UDB035217	Unidentified sp. 5210_470	84	-	0.0654022	-	-	-	-	-	-	-	-	-	-	0.00410576
Ascomycota	ON963453	Unidentified sp. 5210_413	95	-	-	-	-	-	-	-	0.0522739	-	-	-	-	0.00410576
Basidiomycota	UDB017618	Hygrocybe sp. 5210_469	96.15	-	-	-	-	-	-	-	-	-	-	-	0.0283447	0.00410576
Ascomycota	UDB027442	Helotiales sp. 5210_429	97.1	-	-	-	-	-	-	-	-	0.039604	-	-	-	0.00410576
Basidiomycota	UDB039602	Unidentified sp. 5210_479	76.07	-	-	-	-	-	-	-	-	-	-	0.0376364	-	0.00410576
Ascomycota	UDB035342	Unidentified sp. 5210_560	81.22	-	-	0.0189717	-	-	-	-	-	-	-	-	-	0.00410576
Ascomycota	UDB0778922	Unidentified sp. 5210_551	91.6	-	-	-	-	-	-	-	-	-	-	-	0.0283447	0.00410576
Ascomycota	KP897612	Unidentified sp. 5208_70	100	-	-	-	0.0829876	-	-	-	-	-	-	-	-	0.00410576
Ascomycota	UDB035365	Unidentified sp. 5208_253	93.64	-	-	-	0.0829876	-	-	-	-	-	-	-	-	0.00410576
Ascomycota	UDB026401	Unidentified sp. 5210_379	91.87	-	0.0654022	-	-	-	-	-	-	-	-	-	-	0.00410576
Ascomycota	UDB027816	Unidentified sp. 5210_485	80.77	-	-	-	-	-	-	-	-	0.039604	-	-	-	0.00410576
Ascomycota	UDB0778922	Unidentified sp. 5210_572	96.36	-	-	-	-	-	-	-	0.0522739	-	-	-	-	0.00410576
Ascomycota	UDB0780770	Aspergillus subversicolor	100	-	-	-	-	-	-	-	-	-	-	-	0.0283447	0.00410576
Ascomycota	UDB035086	Unidentified sp. 5210_478	88.75	-	-	0.0189717	-	-	-	-	-	-	-	-	-	0.00410576
Ascomycota	UDB0778914	Unidentified sp. 5210_682	87.02	-	-	-	-	-	0.0968992	-	-	-	-	-	-	0.00410576
Zygomycota	UDB035691	Unidentified sp. 5210_632	85.87	-	0.0654022	-	-	-	-	-	-	-	-	-	-	0.00410576
Ascomycota	UDB035257	Unidentified sp. 5210_658	86.35	-	0.0654022	-	-	-	-	-	-	-	-	-	-	0.00410576
Basidiomycota	UDB035195	Tremella sp. 5210_805	94.86	-	-	-	-	-	-	-	0.0522739	-	-	-	-	0.00410576
Ascomycota	UDB027628	Humaria sp. 5208_288	100	-	-	-	0.0829876	-	-	-	-	-	-	-	-	0.00410576
Ascomycota	UDB035401	Unidentified sp. 5210_553	81.01	-	-	-	-	-	-	-	-	-	-	0.0376364	-	0.00410576
Ascomycota	UDB022877	Unidentified sp. 5210_515	79.4	-	-	-	-	-	-	-	-	-	-	-	0.0283447	0.00410576
Ascomycota	UDB026346	Unidentified sp. 5210_739	92.62	-	-	-	-	-	-	-	0.0522739	-	-	-	-	0.00410576
Ascomycota	UDB034374	Unidentified sp. 5210_754	82.76	-	0.0654022	-	-	-	-	-	-	-	-	-	-	0.00410576
Ascomycota	UDB035156	Unidentified sp. 5210_702	93.85	-	-	-	-	-	-	0.0413907	-	-	-	-	-	0.00410576
Ascomycota	ON750447.1	Unidentified sp. 5210_826	99	-	-	0.0189717	-	-	-	-	-	-	-	-	-	0.00410576
Ascomycota	UDB027816	Unidentified sp. 5210_497	93.77	-	-	-	-	-	-	-	-	0.039604	-	-	-	0.00410576
Basidiomycota	UDB0780334	Unidentified sp. 5210_612	80.29	-	-	-	-	-	-	-	-	-	0.0495295	-	-	0.00410576
Basidiomycota	UDB025726	Dioszegia sp. 5210_775	100	-	-	-	-	-	-	-	0.0522739	-	-	-	-	0.00410576
Basidiomycota	UDB024251	Unidentified sp. 5210_758	85.16	-	-	-	-	-	0.0968992	-	-	-	-	-	-	0.00410576
Basidiomycota	MT266252.1	Unidentified sp. 5210_828	97	-	0.0654022	-	-	-	-	-	-	-	-	-	-	0.00410576
Zygomycota	UDB035295	Mucor inaequisporus f. kaki	100	-	-	-	-	-	-	-	0.0522739	-	-	-	-	0.00410576
Ascomycota	UDB035414	Unidentified sp. 5210_755	87.1	-	-	0.0189717	-	-	-	-	-	-	-	-	-	0.00410576
Ascomycota	UDB025606	Mytilinidion sp. 5210_667	96.43	-	-	0.0189717	-	-	-	-	-	-	-	-	-	0.00410576
Basidiomycota	UDB0754284	Unidentified sp. 5210_689	75.39	-	-	-	-	-	-	-	-	-	-	-	0.0283447	0.00410576
Ascomycota	UDB035390	Trichosporiella sp. 5210_972	95.85	-	-	-	-	-	-	0.0413907	-	-	-	-	-	0.00410576
Ascomycota	UDB035046	Unidentified sp. 5210_767	79.77	-	-	-	-	-	-	-	-	-	-	-	0.0283447	0.00410576
Basidiomycota	UDB025705	Wallemia sp. 5210_679	96.9	-	-	-	-	-	-	-	-	-	-	0.0376364	-	0.00410576
Ascomycota	UDB035664	Fusarium keratoplasticum	99.62	-	0.0654022	-	-	-	-	-	-	-	-	-	-	0.00410576
Zygomycota	UDB027923	Mortierella sp. 5210_788	99.1	-	0.0654022	-	-	-	-	-	-	-	-	-	-	0.00410576
Ascomycota	UDB0780303	Unidentified sp. 5210_1413	93.42	-	0.0654022	-	-	-	-	-	-	-	-	-	-	0.00410576
Basidiomycota	UDB035467	Unidentified sp. 5210_811	80.8	-	-	-	-	-	0.0968992	-	-	-	-	-	-	0.00410576
Ascomycota	UDB026401	Unidentified sp. 5210_813	90.98	-	-	0.0189717	-	-	-	-	-	-	-	-	-	0.00410576
Ascomycota	UDB034371	Ciliolarina sp. 5210_1009	94.58	-	-	-	-	-	-	-	-	-	-	-	0.0283447	0.00410576
Ascomycota	UDB026053	Unidentified sp. 5210_1102	91.21	-	-	-	-	-	-	-	-	-	-	0.0376364	-	0.00410576
Basidiomycota	UDB031825	Lycoperdon lambinonii	99.67	0.578035	-	-	-	-	-	-	-	-	-	-	-	0.00410576
Ascomycota	UDB0780764	Alternaria alternata	100	-	-	-	0.0829876	-	-	-	-	-	-	-	-	0.00410576
Ascomycota	UDB032167	Corticiales sp. 5210_833	95.12	-	-	-	-	-	-	-	-	-	-	-	0.0283447	0.00410576
Basidiomycota	UDB0780181	Unidentified sp. 5208_491	82.59	-	-	-	-	1.13636	-	-	-	-	-	-	-	0.00410576
Basidiomycota	UDB023624	Mycena sp. 5210_1004	99.68	0.578035	-	-	-	-	-	-	-	-	-	-	-	0.00410576
Basidiomycota	MN516788.1	Urnula hiemalis	100	-	-	0.0189717	-	-	-	-	-	-	-	-	-	0.00410576
Ascomycota	UDB026401	Unidentified sp. 5210_1057	93.36	-	-	-	-	-	-	-	-	-	-	-	0.0283447	0.00410576
Ascomycota	UDB0754104	Cyathicula sp. 5210_1215	95.44	-	-	-	-	-	-	-	-	0.039604	-	-	-	0.00410576
Ascomycota	UDB0754226	Unidentified sp. 5210_1403	88.98	-	-	-	-	-	-	-	-	-	-	-	0.0283447	0.00410576
Ascomycota	UDB027816	Unidentified sp. 5210_1444	80.84	-	-	-	-	-	-	-	-	0.039604	-	-	-	0.00410576
Ascomycota	UDB0780350	Unidentified sp. 5210_1562	82.86	-	-	-	-	-	-	0.0413907	-	-	-	-	-	0.00410576
Basidiomycota	UDB022360	Inocybe fuscidula	98.99	-	0.0654022	-	-	-	-	-	-	-	-	-	-	0.00410576
Ascomycota	UDB022877	Unidentified sp. 5210_991	78.85	-	-	0.0189717	-	-	-	-	-	-	-	-	-	0.00410576
Basidiomycota	UDB024251	Unidentified sp. 5210_998	72.37	-	-	-	-	-	-	0.0413907	-	-	-	-	-	0.00410576
Ascomycota	UDB027931	Tuber anniae	99.66	-	-	-	-	-	-	0.0413907	-	-	-	-	-	0.00410576
Ascomycota	UDB035457	Unidentified sp. 5210_1072	89.27	-	-	-	-	-	-	-	-	-	0.0495295	-	-	0.00410576
Ascomycota	UDB028187	Unidentified sp. 5210_1107	92.95	-	-	-	-	-	-	-	0.0522739	-	-	-	-	0.00410576
Basidiomycota	UDB033340	Unidentified sp. 5210_1154	92.54	-	0.0654022	-	-	-	-	-	-	-	-	-	-	0.00410576
Basidiomycota	UDB016438	Unidentified sp. 5210_1394	88.2	-	-	-	-	-	-	0.0413907	-	-	-	-	-	0.00410576
Ascomycota	UDB035210	Fusarium oxysporum f.sp. heliotropii	100	0.578035	-	-	-	-	-	-	-	-	-	-	-	0.00410576
Zygomycota	UDB028184	Unidentified sp. 5210_2012	91.19	-	-	-	-	-	-	-	-	-	-	-	0.0283447	0.00410576
Ascomycota	UDB0778311	Unidentified sp. 5210_992	85.55	0.578035	-	-	-	-	-	-	-	-	-	-	-	0.00410576
Basidiomycota	UDB027341	Unidentified sp. 5208_144	91.15	-	-	-	-	1.13636	-	-	-	-	-	-	-	0.00410576
Ascomycota	UDB0778874	Mollisia alcalireagens	99.63	-	-	-	-	-	-	-	-	0.039604	-	-	-	0.00410576
Zygomycota	UDB035237	Unidentified sp. 5210_1118	82.87	-	-	-	-	-	-	-	-	-	-	-	0.0283447	0.00410576
Zygomycota	UDB027447	Unidentified sp. 5210_1248	82.02	-	-	0.0189717	-	-	-	-	-	-	-	-	-	0.00410576
Ascomycota	UDB027816	Unidentified sp. 5210_1287	80.74	-	-	-	-	-	-	0.0413907	-	-	-	-	-	0.00410576
Basidiomycota	UDB033613	Unidentified sp. 5210_1371	91.67	-	-	-	-	-	-	-	-	-	-	0.0376364	-	0.00410576
Ascomycota	FJ152537.1	Unidentified sp. 5210_1405	98	-	-	0.0189717	-	-	-	-	-	-	-	-	-	0.00410576
Ascomycota	UDB027680	Unidentified sp. 5210_1427	93.39	-	-	-	-	-	-	-	-	-	-	0.0376364	-	0.00410576
Basidiomycota	UDB024013	Cortinarius subrubrovelatus	100	-	-	-	-	-	-	0.0413907	-	-	-	-	-	0.00410576
Ascomycota	UDB024497	Unidentified sp. 5210_2182	89.86	-	-	-	-	-	-	-	-	0.039604	-	-	-	0.00410576
Ascomycota	UDB0778526	Calycellina sp. 5210_2205	95.04	-	-	-	-	-	-	-	-	-	-	-	0.0283447	0.00410576
Ascomycota	UDB0778299	Nectriopsis sp. 5208_358	97.63	-	-	-	0.0829876	-	-	-	-	-	-	-	-	0.00410576
Basidiomycota	UDB024810	Trechispora invisitata	99.65	-	-	-	-	1.13636	-	-	-	-	-	-	-	0.00410576
Basidiomycota	LC309749.1	Unidentified sp. 5208_75	100	-	-	-	0.0829876	-	-	-	-	-	-	-	-	0.00410576
Basidiomycota	UDB023500	Tricholoma equestre	100	-	-	-	0.0829876	-	-	-	-	-	-	-	-	0.00410576
Zygomycota	UDB035691	Unidentified sp. 5208_54	80.71	-	-	-	-	1.13636	-	-	-	-	-	-	-	0.00410576
Ascomycota	UDB026401	Helotiales sp. 5210_1295	95.85	-	-	-	-	-	-	0.0413907	-	-	-	-	-	0.00410576
Ascomycota	UDB018874	Unidentified sp. 5210_1317	77.89	-	-	-	-	-	-	-	-	-	-	0.0376364	-	0.00410576
Ascomycota	UDB026277	Unidentified sp. 5210_1340	93.8	-	-	-	-	-	-	-	0.0522739	-	-	-	-	0.00410576
Zygomycota	UDB035691	Mucor hiemalis	98.88	0.578035	-	-	-	-	-	-	-	-	-	-	-	0.00410576
Ascomycota	UDB035349	Unidentified sp. 5210_1420	83.61	-	-	-	-	-	-	-	-	-	-	-	0.0283447	0.00410576
Ascomycota	LC206086.1	Unidentified sp. 5210_1434	100	-	-	-	-	-	-	-	-	-	-	-	0.0283447	0.00410576
Basidiomycota	UDB038045	Clitocybe nebularis	100	-	-	-	-	-	-	0.0413907	-	-	-	-	-	0.00410576
Ascomycota	UDB035239	Unidentified sp. 5210_1470	86.45	-	-	0.0189717	-	-	-	-	-	-	-	-	-	0.00410576
Ascomycota	UDB035418	Unidentified sp. 5210_1474	80.93	-	-	-	-	-	-	-	-	0.039604	-	-	-	0.00410576
Ascomycota	UDB035239	Unidentified sp. 5210_1477	87.2	-	-	-	-	-	-	-	0.0522739	-	-	-	-	0.00410576
Basidiomycota	UDB0778345	Hypholoma fasciculare	99.67	-	-	0.0189717	-	-	-	-	-	-	-	-	-	0.00410576
Ascomycota	UDB0778820	Unidentified sp. 5210_1536	84.81	-	-	-	-	-	-	-	-	-	-	-	0.0283447	0.00410576
Zygomycota	UDB028434	Unidentified sp. 5210_1589	81.72	-	0.0654022	-	-	-	-	-	-	-	-	-	-	0.00410576
Basidiomycota	MT487892.1	Unidentified sp. 5210_1602	100	-	-	-	-	-	-	-	-	0.039604	-	-	-	0.00410576
Ascomycota	FJ904157.1	Unidentified sp. 5210_1660	100	-	0.0654022	-	-	-	-	-	-	-	-	-	-	0.00410576
Basidiomycota	UDB031080	Entoloma rhodocylix	100	-	-	-	-	-	-	-	-	-	0.0495295	-	-	0.00410576
Basidiomycota	UDB035392	Unidentified sp. 5208_500	77.11	-	-	-	-	1.13636	-	-	-	-	-	-	-	0.00410576
Zygomycota	UDB024142	Unidentified sp. 5210_1454	83.5	-	-	-	-	-	-	-	-	-	-	-	0.0283447	0.00410576
Basidiomycota	UDB031616	Phanerochaete sp. 5210_1459	95.41	-	-	-	-	-	-	-	-	0.039604	-	-	-	0.00410576
Ascomycota	UDB0780142	Unidentified sp. 5210_1492	77.47	-	-	-	-	-	-	-	-	-	-	-	0.0283447	0.00410576
Ascomycota	UDB027816	Unidentified sp. 5210_1495	78.79	-	-	-	-	-	-	-	-	-	-	-	0.0283447	0.00410576
Ascomycota	UDB035038	Unidentified sp. 5210_1516	92.74	-	-	-	-	-	-	-	-	-	-	-	0.0283447	0.00410576
Ascomycota	UDB026347	Unidentified sp. 5210_1624	93.03	-	-	-	-	-	-	-	-	0.039604	-	-	-	0.00410576
Basidiomycota	MH316140.1	Unidentified sp. 5210_2115	100	-	0.0654022	-	-	-	-	-	-	-	-	-	-	0.00410576
Ascomycota	UDB035047	Unidentified sp. 5210_2169	84.34	-	-	0.0189717	-	-	-	-	-	-	-	-	-	0.00410576
Basidiomycota	UDB035829	Unidentified sp. 5210_2231	80.53	-	-	-	-	-	-	0.0413907	-	-	-	-	-	0.00410576
Ascomycota	UDB0780688	Unidentified sp. 5208_184	86.89	-	-	-	0.0829876	-	-	-	-	-	-	-	-	0.00410576
Ascomycota	UDB035382	Botrytis allii	100	-	-	-	0.0829876	-	-	-	-	-	-	-	-	0.00410576
Ascomycota	UDB026401	Unidentified sp. 5208_791	91.87	-	-	-	0.0829876	-	-	-	-	-	-	-	-	0.00410576
Ascomycota	UDB034371	Ciliolarina sp. 5208_876	94.58	-	-	-	0.0829876	-	-	-	-	-	-	-	-	0.00410576
Ascomycota	UDB035365	Unidentified sp. 5210_1731	92.41	-	-	-	-	-	-	-	-	0.039604	-	-	-	0.00410576
Basidiomycota	UDB039387	Lactarius mammosus	100	-	-	-	-	-	-	-	-	-	-	-	0.0283447	0.00410576
Ascomycota	ON119296.1	Unidentified sp. 5210_1847	100	-	-	-	-	-	-	-	-	-	-	0.0376364	-	0.00410576
Basidiomycota	UDB028205	Unidentified sp. 5210_1878	86.1	-	-	-	-	-	-	0.0413907	-	-	-	-	-	0.00410576
Ascomycota	MN903743.1	Unidentified sp. 5210_1955	98	-	-	-	-	-	-	-	-	-	-	0.0376364	-	0.00410576
Ascomycota	UDB0778765	Unidentified sp. 5210_1962	89.88	-	-	-	-	-	-	-	0.0522739	-	-	-	-	0.00410576
Ascomycota	UDB0780879	Unidentified sp. 5210_1966	91.51	-	-	0.0189717	-	-	-	-	-	-	-	-	-	0.00410576
Ascomycota	UDB020924	Unidentified sp. 5210_1992	80.83	-	-	0.0189717	-	-	-	-	-	-	-	-	-	0.00410576
Basidiomycota	UDB037017	Suillus grevillei	99.4	0.578035	-	-	-	-	-	-	-	-	-	-	-	0.00410576
Ascomycota	UDB035297	Dicranidion gracile	100	-	-	-	-	-	-	-	-	-	0.0495295	-	-	0.00410576
Ascomycota	KJ827644.1	Unidentified sp. 5210_2050	99	-	-	-	-	-	-	-	-	-	-	0.0376364	-	0.00410576
Ascomycota	LC554314.1	Unidentified sp. 5210_2085	91	-	-	-	-	-	-	0.0413907	-	-	-	-	-	0.00410576
Ascomycota	UDB0780346	Unidentified sp. 5210_2106	82.22	-	-	-	-	-	-	-	-	0.039604	-	-	-	0.00410576
Basidiomycota	UDB0780501	Vuilleminia sp. 5210_2123	94.43	-	-	0.0189717	-	-	-	-	-	-	-	-	-	0.00410576
Basidiomycota	UDB019527	Unidentified sp. 5210_2142	84.54	-	-	-	-	-	-	-	-	-	0.0495295	-	-	0.00410576

## Sheet: Soil
Relative abundance of fungal OTUs sequenced from soil samples of Picea abies.
				1	2	3	4	5	6	7	8	9	10	11	12
Phylum	Reference number	OTUs	Similarity, %	Slovakia, %	Poland, %	Poland, %	Lithuania, %	Lithuania, %	Latvia, %	Estonia, %	Finland, %	Finland, %	Finland, %	Finland, %	Finland, %	All, %
Ascomycota	MT355566	Penicillium camemberti	99.6	23.192	7.66092	74.5849	-	-	-	8.14687	3.99543	10.6583	1.45985	2.05479	2.07254	12.865
Basidiomycota	MN902821	Unidentified sp. 5208_24	100	-	-	-	37.456	-	-	-	-	-	-	-	-	6.27998
Ascomycota	MT236513	Unidentified sp. 5210_39	98	-	-	-	-	-	-	-	-	18.3834	-	-	-	2.65171
Ascomycota	UDB035461	Mycosylva clarkii	99	0.931601	1.1786	9.22509	-	-	-	5.10614	6.50685	5.67872	0.291971	4.38356	-	2.62219
Ascomycota	MH248043	Archaeorhizomyces sp. 5208_0	100	-	-	-	14.7007	0.486153	-	-	-	-	-	-	-	2.60251
Basidiomycota	LR874260	Piloderma lanatum	100	-	-	-	-	8.88098	-	-	-	-	-	-	-	2.51642
Basidiomycota	UDB036963	Russula firmula	100	-	-	-	-	7.76109	-	-	-	-	-	-	-	2.1991
Ascomycota	UDB038365	Fusarium langsethiae	100	-	35.2221	-	-	-	-	-	-	-	-	-	-	1.9113
Ascomycota	LS450480	Unidentified sp. 5210_19	98	10.6399	0.453309	0.0922509	-	-	-	0.114745	1.36986	3.37653	1.0219	0.616438	4.14508	1.71205
Basidiomycota	UDB001755	Inocybe geophylla	99.27	-	-	-	-	5.79911	-	-	-	-	-	-	-	1.64318
Ascomycota	MN902647	Unidentified sp. 5210_17	96	0.0245158	4.57842	-	-	-	-	0.458979	3.25342	7.14529	0.291971	0.342466	-	1.45869
Ascomycota	MN588163	Phacidium lacerum	100	-	-	-	0.0293427	4.49692	-	-	-	-	-	-	-	1.27912
Basidiomycota	KT275603	Tomentella sp. 5210_8	99	1.88772	3.0825	1.01476	-	-	-	0.0573723	1.99772	1.26194	18.3942	0.821918	5.69948	1.10201
Basidiomycota	AM882913	Inocybe nitidiuscula	99	-	-	-	-	3.68956	-	-	-	-	-	-	-	1.04543
Basidiomycota	UDB0778723	Tricholoma sp. 5208_110	100	-	-	-	-	3.55066	-	-	-	-	-	-	-	1.00608
Ascomycota	KX908472	Unidentified sp. 5208_5	99	-	-	-	0.1027	3.28153	-	-	-	-	-	-	-	0.94704
Ascomycota	MG597466	Oidiodendron chlamydosporicum	100	-	-	-	5.223	0.156264	-	-	-	-	-	-	-	0.919981
Ascomycota	UDB035238	Unidentified sp. 5210_92	87.78	8.04119	0.0453309	0.0691882	-	-	-	0.688468	0.0570776	0.119372	-	-	0.518135	0.868325
Basidiomycota	UDB024666	Inocybe subnudipes	100	-	-	-	-	2.94296	-	-	-	-	-	-	-	0.833887
Basidiomycota	UDB038079	Unidentified sp. 5210_51	78.6	0.0245158	-	-	-	-	-	-	17.5228	0.460437	-	0.136986	-	0.828967
Zygomycota	UDB028184	Unidentified sp. 5210_44	89.12	-	1.04261	2.99815	-	-	-	-	2.96804	1.72237	-	1.78082	-	0.816668
Basidiomycota	UDB001719	Amphinema sp. 5208_105	100	-	-	-	-	2.7867	-	-	-	-	-	-	-	0.78961
Ascomycota	MN902367	Unidentified sp. 5208_2	100	-	-	-	0.0440141	2.74329	-	-	-	-	-	-	-	0.78469
Zygomycota	MN395040	Kwoniella sp. 5210_18	99	-	3.89846	-	-	-	-	0.229489	2.11187	3.05252	-	0.410959	-	0.767471
Basidiomycota	UDB037949	Hygrophorus discoideus	100	-	-	-	-	-	-	17.5559	-	-	-	-	-	0.752712
Basidiomycota	UDB016384	Tylospora asterophora	100	0.0735474	0.589302	1.22232	-	-	-	-	0.513699	1.10846	5.25547	6.23288	2.07254	0.673997
Basidiomycota	UDB019725	Inocybe geophylla var. geophylla	100	-	-	-	-	2.31791	-	-	-	-	-	-	-	0.656778
Ascomycota	UDB026402	Unidentified sp. 5210_136	89.81	-	-	-	-	-	-	-	-	3.80286	-	2.39726	3.10881	0.649399
Ascomycota	UDB035521	Humicola sp. 5210_60	94.63	1.91223	1.81324	1.38376	-	-	-	0.917958	0.799087	0.42633	0.145985	1.57534	1.03627	0.637099
Ascomycota	MG597470	Oidiodendron pilicola	100	-	-	-	3.49178	0.0868131	-	-	-	-	-	-	-	0.610041
Basidiomycota	MG597398	Mycena septentrionalis	100	-	0.181324	-	-	-	-	-	2.73973	3.27422	-	-	-	0.600202
Zygomycota	MT138616	Umbelopsis dimorpha	100	-	-	-	3.46244	0.0260439	-	-	-	-	-	-	-	0.587902
Ascomycota	HM189724	Cenococcum geophilum	100	-	-	-	0.190728	1.88384	-	-	-	-	-	-	-	0.565764
Basidiomycota	UDB0778333	Hygrophorus sp. 5208_259	94.94	-	-	-	-	1.9967	-	-	-	-	-	-	-	0.565764
Zygomycota	UDB027447	Mortierella sp. 5208_121	95.11	-	-	-	0.0146714	1.97066	-	-	-	-	-	-	-	0.560844
Basidiomycota	UDB022360	Inocybe fuscidula	100	-	-	-	-	1.94461	-	-	-	-	-	-	-	0.551005
Basidiomycota	UDB037759	Hygrocybe sp. 5210_141	97.42	-	-	-	-	-	-	12.7367	-	-	-	-	-	0.546085
Basidiomycota	UDB027341	Unidentified sp. 5210_128	83.14	3.50576	0.226655	0.438192	-	-	-	1.0327	0.285388	0.0341064	0.583942	-	1.03627	0.487049
Ascomycota	MT469925	Hyaloscypha variabilis	100	-	-	-	2.43545	0.234395	-	-	-	-	-	-	-	0.47475
Ascomycota	UDB0780825	Trichoderma viride	100	1.20127	1.76791	0.392066	-	-	-	0.344234	1.36986	0.648022	1.0219	0.547945	-	0.46245
Ascomycota	UDB035238	Unidentified sp. 5208_59	87.78	-	-	-	1.27641	0.85945	-	-	-	-	-	-	-	0.457531
Basidiomycota	UDB018375	Unidentified sp. 5210_110	74.19	2.81932	0.0453309	0.0922509	-	-	-	0.114745	0.399543	0.255798	2.91971	1.43836	-	0.455071
Ascomycota	UDB0780765	Penicillium spinulosum	99.6	-	-	-	0.821596	1.11121	-	-	-	-	-	-	-	0.452611
Basidiomycota	UDB032068	Inocybe sp. 5208_224	95.88	-	-	-	-	1.57132	-	-	-	-	-	-	-	0.445232
Ascomycota	UDB035048	Humicolopsis cephalosporioides	100	0.784506	0.453309	0.299815	-	-	-	1.72117	0.228311	0.665075	0.875912	3.0137	0.518135	0.440312
Ascomycota	UDB023799	Unidentified sp. 5210_181	93.18	-	-	-	-	-	-	-	5.65068	1.22783	-	-	-	0.420633
Ascomycota	UDB035120	Unidentified sp. 5210_124	93	2.72126	-	-	-	-	-	1.31956	0.0570776	0.289905	1.31387	0.479452	1.03627	0.418173
Basidiomycota	UDB017867	Mycenella sp. 5208_272	95.95	-	-	-	-	1.45846	-	-	-	-	-	-	-	0.413254
Zygomycota	UDB028184	Umbelopsis sp. 5210_63	100	-	-	0.0922509	-	-	-	0.0573723	1.65525	1.70532	2.0438	0.890411	-	0.396035
Ascomycota	UDB035521	Humicola sp. 5208_109	95.04	-	-	-	0.132042	1.31088	-	-	-	-	-	-	-	0.393575
Ascomycota	LR876918	Unidentified sp. 5210_7	100	1.00515	0.49864	0.115314	-	-	-	0.172117	0.913242	0.716235	0.437956	2.39726	-	0.383736
Basidiomycota	UDB0778718	Suillus sp. 5208_161	100	-	-	-	-	1.3456	-	-	-	-	-	-	-	0.381276
Ascomycota	MK762617	Sydowia polyspora	100	1.29934	0.49864	0.276753	-	-	-	0.97533	0.285388	0.187585	-	3.0137	0.518135	0.378816
Ascomycota	UDB017680	Inocybe sp. 5208_192	95.35	-	-	-	2.21538	-	-	-	-	-	-	-	-	0.371436
Zygomycota	UDB028184	Unidentified sp. 5208_117	87.67	-	-	-	2.03932	-	-	-	-	-	-	-	-	0.341918
Ascomycota	MG828280	Unidentified sp. 5210_5	83	0.0980633	0.317316	-	-	-	-	0.286862	0.228311	1.8588	0.291971	0.273973	1.03627	0.336998
Zygomycota	UDB027345	Mortierella sp. 5210_107	99.09	-	-	0.138376	-	-	-	-	0.0570776	0.665075	9.05109	1.9863	-	0.336998
Ascomycota	UDB0780506	Unidentified sp. 5210_159	80.25	-	0.271985	-	-	-	-	3.38497	-	1.07435	-	0.547945	-	0.334539
Basidiomycota	UDB017606	Cortinarius sp. 5210_187	96.72	-	-	-	-	-	-	0.0573723	2.7968	-	-	5.68493	-	0.327159
Ascomycota	UDB035079	Unidentified sp. 5210_240	82.26	-	-	-	-	-	-	-	-	2.23397	-	-	-	0.322239
Zygomycota	UDB028005	Mortierella sp. 5210_91	98.55	0.686443	0.271985	0.0922509	-	-	-	0.573723	1.19863	0.95498	0.145985	0.136986	-	0.31486
Ascomycota	UDB035059	Unidentified sp. 5208_52	79.67	-	-	-	-	1.04176	-	-	-	-	-	-	-	0.295181
Basidiomycota	UDB037914	Mycena rosella	100	-	-	-	-	1.03308	-	-	-	-	-	-	-	0.292721
Basidiomycota	UDB011239	Russula nauseosa	100	-	-	-	-	1.01571	-	-	-	-	-	-	-	0.287802
Ascomycota	UDB026399	Saccharomycetales sp. 5208_71	99.34	-	-	-	0.660211	0.616373	-	-	-	-	-	-	-	0.285342
Basidiomycota	UDB036014	Inocybe lacera	100	-	-	-	1.68721	-	-	-	-	-	-	-	-	0.282882
Zygomycota	UDB028184	Unidentified sp. 5210_99	87.38	-	0.906618	-	-	-	-	0.229489	2.34018	0.545703	-	0.616438	-	0.260743
Basidiomycota	UDB031355	Russula sanguinea	100	-	-	-	-	0.920219	-	-	-	-	-	-	-	0.260743
Basidiomycota	KP887932	Unidentified sp. 5208_13	95	-	-	-	0.0146714	0.894175	-	-	-	-	-	-	-	0.255824
Ascomycota	MT561396	Microsphaeropsis olivacea	100	-	-	-	0.205399	0.772637	-	-	-	-	-	-	-	0.253364
Zygomycota	UDB039562	Lecanicillium sp. 5210_66	100	0.0980633	1.54125	-	-	-	-	0.803213	0.399543	0.255798	3.21168	0.205479	-	0.243524
Zygomycota	MT242128	Unidentified sp. 5210_2	100	0.0245158	-	-	-	-	-	-	5.47945	-	-	-	-	0.238605
Ascomycota	UDB027982	Exophiala sp. 5210_228	98.94	1.78965	0.271985	-	-	-	-	0.803213	-	-	0.145985	-	-	0.231225
Ascomycota	MT635288	Cladosporium herbarum	100	-	-	-	0.308099	0.616373	-	-	-	-	-	-	-	0.226306
Ascomycota	UDB034371	Ciliolarina sp. 5210_185	97.08	0.0245158	-	2.02952	-	-	-	-	-	0.0341064	-	-	-	0.223846
Ascomycota	UDB031688	Trichophaea sp. 5210_263	98.05	0.931601	0.181324	0.0230627	-	-	-	0.745841	-	0.0341064	0.145985	2.05479	1.03627	0.223846
Basidiomycota	LT854697	Malassezia restricta	100	-	-	-	0.894953	0.251758	-	-	-	-	-	-	-	0.221386
Ascomycota	UDB027965	Tuber sp. 5210_271	100	2.18191	-	-	-	-	-	-	-	-	-	-	-	0.218926
Zygomycota	UDB028088	Mortierella sp. 5210_126	97.58	-	0.317316	-	-	-	-	-	0.97032	0.204638	7.0073	0.205479	-	0.214006
Ascomycota	MN903627	Unidentified sp. 5210_203	99	-	-	-	-	-	-	-	-	-	-	2.12329	28.4974	0.211547
Basidiomycota	UDB0778992	Unidentified sp. 5210_241	85.63	2.10836	-	-	-	-	-	-	-	-	-	-	-	0.211547
Ascomycota	UDB026399	Saccharomycetales sp. 5210_178	99.67	0.0245158	0.0453309	-	-	-	-	1.89329	1.25571	0.272851	-	0.821918	-	0.209087
Ascomycota	UDB035077	Unidentified sp. 5210_261	82.8	-	-	0.0461255	-	-	-	-	0.97032	1.0573	-	-	-	0.199247
Ascomycota	UDB028259	Meliniomyces sp. 5210_55	99.58	-	-	0.0691882	-	-	-	-	0.627854	1.04025	0.291971	0.0684932	0.518135	0.194328
Basidiomycota	UDB018375	Unidentified sp. 5208_115	74.19	-	-	-	0.176056	0.572966	-	-	-	-	-	-	-	0.191868
Ascomycota	UDB026277	Unidentified sp. 5208_264	92.08	-	-	-	-	0.668461	-	-	-	-	-	-	-	0.189408
Basidiomycota	UDB016423	Helvellosebacina sp. 5210_283	100	1.8632	-	-	-	-	-	-	-	-	-	-	-	0.186948
Ascomycota	UDB0778858	Unidentified sp. 5208_60	93.44	-	-	-	0.425469	0.39934	-	-	-	-	-	-	-	0.184488
Basidiomycota	UDB035392	Unidentified sp. 5210_196	77.41	0.956117	-	-	-	-	-	0.0573723	0.627854	0.289905	-	0.342466	-	0.179569
Ascomycota	KP891398	Unidentified sp. 5208_1	100	-	-	-	0.0880282	0.572966	-	-	-	-	-	-	-	0.177109
Basidiomycota	UDB027332	Amphinema sp. 5208_234	100	-	-	-	0.32277	0.434065	-	-	-	-	-	-	-	0.177109
Ascomycota	UDB0778922	Unidentified sp. 5208_90	96.36	-	-	-	-	0.616373	-	-	-	-	-	-	-	0.174649
Ascomycota	UDB022877	Unidentified sp. 5208_46	78.07	-	-	-	-	0.607692	-	-	-	-	-	-	-	0.172189
Basidiomycota	UDB0778054	Suillus luteus	100	0.0490316	-	-	-	-	-	-	3.25342	0.0341064	0.291971	-	2.59067	0.167269
Ascomycota	UDB0778858	Unidentified sp. 5210_207	93.44	-	0.181324	0.230627	-	-	-	1.0327	0.684932	-	0.875912	1.09589	-	0.16235
Ascomycota	UDB035088	Unidentified sp. 5210_288	86.9	1.15224	0.181324	0.0230627	-	-	-	0.803213	-	-	-	-	-	0.16235
Ascomycota	MN947395	Phialocephala fortinii	100	-	-	-	0.616197	0.182307	-	-	-	-	-	-	-	0.15497
Ascomycota	UDB025606	Unidentified sp. 5208_181	88.59	-	-	-	-	0.546922	-	-	-	-	-	-	-	0.15497
Ascomycota	ON962930	Unidentified sp. 5208_197	100	-	-	-	0.909624	0.00868131	-	-	-	-	-	-	-	0.15497
Ascomycota	KX287273	Acrodontium luzulae	100	0.367737	0.0453309	0.115314	-	-	-	-	0.171233	0.187585	0.729927	1.43836	-	0.15005
Ascomycota	MN902396	Unidentified sp. 5208_72	100	-	-	-	0.0293427	0.512197	-	-	-	-	-	-	-	0.15005
Basidiomycota	UDB039514	Tomentella lateritia	99.37	-	-	-	-	0.52956	-	-	-	-	-	-	-	0.15005
Ascomycota	UDB035046	Unidentified sp. 5210_97	79.3	-	-	-	-	-	-	-	0.285388	0.937926	-	-	-	0.147591
Ascomycota	MN902408	Unidentified sp. 5208_45	100	-	-	-	0.22007	0.373296	-	-	-	-	-	-	-	0.142671
Ascomycota	ON963481	Leptodontidium sp. 5210_31	99	0.0490316	0.0453309	-	-	-	-	0.0573723	0.114155	0.665075	0.875912	0.410959	-	0.140211
Ascomycota	UDB0778858	Unidentified sp. 5208_78	90.57	-	-	-	0.264085	0.338571	-	-	-	-	-	-	-	0.140211
Basidiomycota	UDB031428	Inocybe mixtilis	100	-	2.58386	-	-	-	-	-	-	-	-	-	-	0.140211
Basidiomycota	MN902403	Unidentified sp. 5208_48	100	-	-	-	0.836268	-	-	-	-	-	-	-	-	0.140211
Ascomycota	UDB035258	Unidentified sp. 5208_599	82.61	-	-	-	0.836268	-	-	-	-	-	-	-	-	0.140211
Basidiomycota	UDB001750	Piloderma sphaerosporum	100	-	-	-	0.821596	-	-	-	-	-	-	-	-	0.137751
Basidiomycota	MH859536	Unidentified sp. 5210_64	99	1.29934	-	0.0230627	-	-	-	0.0573723	-	-	-	-	-	0.135291
Ascomycota	UDB035322	Tolypocladium inflatum	98.79	-	-	0.299815	-	-	-	-	-	0.699181	-	-	-	0.132832
Basidiomycota	UDB038029	Phallus impudicus	100	0.58838	1.35993	-	-	-	-	-	-	-	-	-	-	0.132832
Basidiomycota	UDB019770	Inocybe sp. 5210_402	97.84	-	-	-	-	-	-	3.09811	-	-	-	-	-	0.132832
Chytridiomycota	DQ267125	Unidentified sp. 5210_226	100	0.0245158	-	-	-	-	-	-	0.742009	0.665075	-	-	-	0.130372
Basidiomycota	UDB038237	Unidentified sp. 5210_489	90.28	-	-	-	-	-	-	-	-	-	-	3.63014	-	0.130372
Basidiomycota	UDB023484	Russula adusta	100	-	-	-	-	-	-	-	0.342466	0.784447	-	-	-	0.127912
Ascomycota	UDB035211	Gilmaniella sp. 5208_280	96.4	-	-	-	-	0.451428	-	-	-	-	-	-	-	0.127912
Ascomycota	UDB0754226	Unidentified sp. 5208_17	93.03	-	-	-	0.0293427	0.425384	-	-	-	-	-	-	-	0.125452
Basidiomycota	UDB001719	Amphinema sp. 5210_332	100	1.22579	-	-	-	-	-	-	-	-	-	-	0.518135	0.125452
Ascomycota	UDB0778574	Unidentified sp. 5210_492	79.64	-	-	-	-	-	-	-	-	0.869714	-	-	-	0.125452
Ascomycota	KM494107	Unidentified sp. 5208_7	97	-	-	-	0.0293427	0.408022	-	-	-	-	-	-	-	0.120532
Ascomycota	UDB035418	Unidentified sp. 5210_403	93.2	-	2.17588	-	-	-	-	-	-	-	-	-	-	0.118072
Basidiomycota	UDB016354	Piloderma bicolor	98.59	-	-	-	0.689554	-	-	-	-	-	-	-	-	0.115613
Basidiomycota	UDB035392	Unidentified sp. 5210_299	92.41	-	-	0.0691882	-	-	-	1.09007	0.342466	0.187585	-	0.479452	-	0.113153
Basidiomycota	UDB025054	Amanita muscaria	100	0.171611	0.135993	-	-	-	-	-	-	0.085266	-	2.12329	-	0.113153
Ascomycota	UDB031688	Trichophaea sp. 5208_335	98.83	-	-	-	0.132042	0.312527	-	-	-	-	-	-	-	0.110693
Basidiomycota	UDB0778851	Unidentified sp. 5208_542	77.63	-	-	-	-	0.390659	-	-	-	-	-	-	-	0.110693
Ascomycota	UDB0780764	Alternaria alternata	100	0.0980633	1.45059	-	-	-	-	-	0.0570776	0.0341064	0.145985	0.205479	-	0.105773
Ascomycota	FJ553582	Unidentified sp. 5208_12	100	-	-	-	0.630869	-	-	-	-	-	-	-	-	0.105773
Basidiomycota	UDB026397	Amphinema sp. 5210_68	100	0.710959	0.181324	-	-	-	-	-	-	0.153479	-	-	-	0.103313
Ascomycota	UDB026277	Unidentified sp. 5210_242	92.08	-	0.815956	-	-	-	-	1.09007	0.114155	0.0341064	-	0.0684932	-	0.103313
Ascomycota	MH558278	Arachnopeziza sp. 5208_27	97	-	-	-	0.0146714	0.347252	-	-	-	-	-	-	-	0.100854
Basidiomycota	UDB036832	Unidentified sp. 5210_320	82.28	0.833538	-	-	-	-	-	0.401606	-	-	-	-	-	0.100854
Ascomycota	UDB035086	Unidentified sp. 5208_36	80.57	-	-	-	-	0.347252	-	-	-	-	-	-	-	0.0983937
Ascomycota	UDB035263	Neurospora sublineolata	100	-	-	-	0.586854	-	-	-	-	-	-	-	-	0.0983937
Basidiomycota	UDB035829	Unidentified sp. 5208_699	78.06	-	-	-	-	0.347252	-	-	-	-	-	-	-	0.0983937
Ascomycota	UDB0780457	Unidentified sp. 5210_122	84	-	-	-	-	-	-	-	-	0.630969	-	0.136986	-	0.0959339
Ascomycota	UDB0754226	Hyphodiscus sp. 5210_472	95.9	-	-	0.899446	-	-	-	-	-	-	-	-	-	0.0959339
Ascomycota	UDB033735	Unidentified sp. 5208_172	89.02	-	-	-	-	0.338571	-	-	-	-	-	-	-	0.0959339
Basidiomycota	UDB023484	Russula adusta	100	-	-	-	0.54284	-	-	-	-	-	-	-	-	0.0910142
Basidiomycota	UDB031536	Russula decolorans	100	-	-	-	-	-	-	-	-	-	-	2.46575	-	0.0885544
Ascomycota	KM056296	Rhinocladiella sp. 5208_3	98	-	-	-	0.22007	0.182307	-	-	-	-	-	-	-	0.0885544
Glomeromycota	KM494484	Unidentified sp. 5208_8	100	-	-	-	-	0.312527	-	-	-	-	-	-	-	0.0885544
Zygomycota	UDB039561	Unidentified sp. 5210_212	93.33	-	0.0453309	-	-	-	-	-	0.171233	0.375171	0.729927	0.273973	-	0.0860945
Ascomycota	UDB038368	Metapochonia bulbillosa	100	0.416769	0.271985	-	-	-	-	0.114745	0.342466	0.0511596	0.145985	-	-	0.0860945
Basidiomycota	UDB037993	Cortinarius laniger	100	-	-	-	-	-	-	-	-	0.596862	-	-	-	0.0860945
Ascomycota	UDB0778890	Mollisia sp. 5210_603	95.53	0.858053	-	-	-	-	-	-	-	-	-	-	-	0.0860945
Zygomycota	UDB028005	Mortierella sp. 5208_235	94.24	-	-	-	0.190728	0.190989	-	-	-	-	-	-	-	0.0860945
Ascomycota	KM494068	Unidentified sp. 5208_58	98	-	-	-	0.0293427	0.277802	-	-	-	-	-	-	-	0.0836347
Basidiomycota	UDB016332	Sebacina sp. 5210_385	99.66	-	-	-	-	-	-	1.95066	-	-	-	-	-	0.0836347
Basidiomycota	UDB000902	Russula vinosa	99.73	-	-	0.0461255	-	-	-	-	1.36986	0.136426	-	-	-	0.0836347
Ascomycota	UDB035077	Unidentified sp. 5210_500	83.87	0.833538	-	-	-	-	-	-	-	-	-	-	-	0.0836347
Ascomycota	UDB028437	Coniothyrium olivaceum	100	0.0980633	0.271985	0.0691882	-	-	-	0.401606	-	0.0341064	-	0.753425	-	0.0811748
Ascomycota	UDB027816	Unidentified sp. 5208_66	80.23	-	-	-	-	0.286483	-	-	-	-	-	-	-	0.0811748
Ascomycota	UDB035351	Unidentified sp. 5210_604	85.97	0.710959	0.181324	-	-	-	-	-	-	-	-	-	-	0.0811748
Ascomycota	UDB035157	Unidentified sp. 5208_342	91.89	-	-	-	0.484155	-	-	-	-	-	-	-	-	0.0811748
Ascomycota	UDB027562	Neonectria sp. 5208_421	100	-	-	-	-	0.286483	-	-	-	-	-	-	-	0.0811748
Ascomycota	UDB035485	Unidentified sp. 5210_89	92.92	-	-	-	-	-	-	-	0.114155	0.511596	-	-	-	0.078715
Ascomycota	KP400572	Chaetothyriales sp. 5208_15	100	-	-	-	0.1027	0.217033	-	-	-	-	-	-	-	0.078715
Ascomycota	MN547387	Rhizosphaera kalkhoffii	100	-	-	-	0.0146714	0.269121	-	-	-	-	-	-	-	0.078715
Ascomycota	KP897612	Unidentified sp. 5208_70	100	-	-	-	0.454812	0.00868131	-	-	-	-	-	-	-	0.078715
Ascomycota	UDB035365	Unidentified sp. 5208_253	93.64	-	-	-	0.0293427	0.260439	-	-	-	-	-	-	-	0.078715
Ascomycota	UDB016230	Unidentified sp. 5208_211	79.92	-	-	-	-	0.277802	-	-	-	-	-	-	-	0.078715
Ascomycota	UDB035390	Unidentified sp. 5210_611	93.39	0.0735474	-	-	-	-	-	1.49168	-	0.0341064	-	-	-	0.0762551
Ascomycota	UDB0780825	Trichoderma viride	100	-	-	-	0.117371	0.19967	-	-	-	-	-	-	-	0.0762551
Basidiomycota	UDB031105	Unidentified sp. 5210_600	91.23	0.75999	-	-	-	-	-	-	-	-	-	-	-	0.0762551
Ascomycota	UDB035088	Unidentified sp. 5208_303	86.9	-	-	-	0.0146714	0.260439	-	-	-	-	-	-	-	0.0762551
Basidiomycota	UDB038238	Unidentified sp. 5210_153	79.87	-	1.08794	-	-	-	-	-	-	0.102319	-	-	-	0.0737953
Ascomycota	UDB028476	Cadophora sp. 5210_213	97.51	0.416769	-	-	-	-	-	0.688468	-	-	0.145985	-	-	0.0737953
Basidiomycota	UDB027448	Vishniacozyma sp. 5208_169	99.57	-	-	-	0.410798	0.0173626	-	-	-	-	-	-	-	0.0737953
Zygomycota	UDB028005	Unidentified sp. 5210_421	83.1	0.0980633	0.135993	0.0461255	-	-	-	0.97533	0.114155	-	-	0.136986	-	0.0737953
Ascomycota	MT242010	Unidentified sp. 5208_39	100	-	-	-	-	0.260439	-	-	-	-	-	-	-	0.0737953
Basidiomycota	UDB035194	Unidentified sp. 5208_142	77.19	-	-	-	-	0.260439	-	-	-	-	-	-	-	0.0737953
Ascomycota	UDB034371	Unidentified sp. 5210_504	91.7	-	1.35993	-	-	-	-	-	-	-	-	-	-	0.0737953
Ascomycota	KP897305	Unidentified sp. 5210_12	100	0.220642	0.226655	-	-	-	-	0.229489	-	0.0170532	-	0.547945	1.03627	0.0713354
Ascomycota	MG679813	Russula badia	100	0.0980633	-	0.0230627	-	-	-	0.0573723	-	0.324011	-	0.273973	-	0.0713354
Ascomycota	UDB034965	Unidentified sp. 5210_451	90.95	0.0980633	0.0453309	0.0230627	-	-	-	-	0.570776	0.170532	0.145985	0.136986	-	0.0713354
Ascomycota	UDB035260	Unidentified sp. 5210_475	87.64	0.416769	0.135993	0.0230627	-	-	-	0.458979	-	-	-	-	-	0.0713354
Ascomycota	UDB027816	Unidentified sp. 5210_485	80.77	-	-	-	-	-	-	-	-	0.494543	-	-	-	0.0713354
Ascomycota	UDB027816	Unidentified sp. 5210_58	80.61	-	-	-	-	-	-	-	1.42694	-	0.145985	-	1.03627	0.0688756
Ascomycota	KY003236	Rhizosphaera kalkhoffii	100	-	-	-	0.0293427	0.225714	-	-	-	-	-	-	-	0.0688756
Ascomycota	UDB027816	Unidentified sp. 5210_277	79.92	-	-	-	-	-	-	-	0.399543	0.306958	-	0.136986	0.518135	0.0688756
Basidiomycota	UDB039357	Lactarius rufus	100	-	-	-	0.410798	-	-	-	-	-	-	-	-	0.0688756
Ascomycota	UDB035414	Unidentified sp. 5208_91	86.64	-	-	-	0.0146714	0.234395	-	-	-	-	-	-	-	0.0688756
Basidiomycota	UDB031899	Unidentified sp. 5210_759	81.08	-	1.26927	-	-	-	-	-	-	-	-	-	-	0.0688756
Basidiomycota	UDB0780233	Unidentified sp. 5208_287	89.86	-	-	-	0.410798	-	-	-	-	-	-	-	-	0.0688756
Basidiomycota	UDB027741	Unidentified sp. 5210_235	78.91	0.0490316	0.135993	0.0461255	-	-	-	-	0.228311	0.221692	0.145985	-	1.03627	0.0664158
Basidiomycota	UDB002468	Tylospora fibrillosa	98.61	-	-	-	-	-	-	-	-	-	2.18978	0.684932	1.03627	0.0664158
Zygomycota	UDB035691	Unidentified sp. 5210_632	85.87	-	0.0906618	0.553506	-	-	-	-	-	-	0.145985	-	-	0.0664158
Basidiomycota	UDB035998	Inocybe sp. 5210_443	94.23	-	-	-	-	-	-	1.54905	-	-	-	-	-	0.0664158
Basidiomycota	UDB025599	Unidentified sp. 5210_563	92.17	-	-	-	-	-	-	-	-	-	-	1.84932	-	0.0664158
Ascomycota	UDB026401	Helotiales sp. 5208_476	100	-	-	-	-	0.234395	-	-	-	-	-	-	-	0.0664158
Basidiomycota	OQ717847	Unidentified sp. 5210_86	95	-	0.679964	-	-	-	-	-	-	-	-	0.753425	-	0.0639559
Basidiomycota	UDB001750	Piloderma sphaerosporum	100	-	-	-	-	-	-	-	0.684932	0.136426	0.145985	0.342466	-	0.0639559
Basidiomycota	UDB0778695	Malassezia sp. 5210_132	99.74	0.171611	0.0906618	0.0230627	-	-	-	-	-	0.0511596	1.60584	0.0684932	0.518135	0.0639559
Basidiomycota	UDB031480	Unidentified sp. 5208_94	89.37	-	-	-	0.0146714	0.217033	-	-	-	-	-	-	-	0.0639559
Basidiomycota	UDB037663	Russula aeruginea	100	-	1.1786	-	-	-	-	-	-	-	-	-	-	0.0639559
Ascomycota	UDB033196	Unidentified sp. 5210_729	88.17	-	-	-	-	-	-	1.49168	-	-	-	-	-	0.0639559
Ascomycota	UDB0778185	Pezizellaster sp. 5208_771	94.19	-	-	-	-	0.225714	-	-	-	-	-	-	-	0.0639559
Ascomycota	UDB035654	Aureobasidium pullulans	100	0.0245158	0.770626	0.0461255	-	-	-	0.0573723	-	0.0170532	0.145985	0.136986	-	0.0614961
Ascomycota	UDB035077	Unidentified sp. 5210_390	82.8	0.58838	-	-	-	-	-	-	0.0570776	-	-	-	-	0.0614961
Basidiomycota	UDB024245	Unidentified sp. 5208_118	86.56	-	-	-	0.366784	-	-	-	-	-	-	-	-	0.0614961
Ascomycota	UDB035079	Unidentified sp. 5210_557	84.62	-	-	-	-	-	-	-	0.570776	0.255798	-	-	-	0.0614961
Ascomycota	UDB027628	Humaria sp. 5208_288	100	-	-	-	-	0.217033	-	-	-	-	-	-	-	0.0614961
Ascomycota	AB267643	Lachnum brevipilosum	99	-	-	-	0.0293427	0.190989	-	-	-	-	-	-	-	0.0590362
Basidiomycota	UDB027341	Unidentified sp. 5208_173	83.14	-	-	-	0.146714	0.121538	-	-	-	-	-	-	-	0.0590362
Ascomycota	UDB026277	Xenopolyscytalum sp. 5208_621	100	-	-	-	-	0.208351	-	-	-	-	-	-	-	0.0590362
Zygomycota	UDB035691	Unidentified sp. 5210_155	81.72	-	-	-	-	-	-	-	-	0.170532	1.31387	0.273973	-	0.0565764
Ascomycota	UDB035211	Gilmaniella sp. 5210_330	96.4	0.29419	0.226655	0.0230627	-	-	-	0.286862	-	-	-	-	-	0.0565764
Ascomycota	UDB026346	Chloridium sp. 5208_685	95.42	-	-	-	-	0.19967	-	-	-	-	-	-	-	0.0565764
Ascomycota	UDB035382	Botrytis allii	100	0.147095	-	-	-	-	-	-	0.114155	0.187585	-	0.205479	-	0.0541165
Ascomycota	NR_137946	Trichomerium sp. 5208_23	97	-	-	-	0.0440141	0.164945	-	-	-	-	-	-	-	0.0541165
Basidiomycota	UDB038221	Piloderma sphaerosporum	100	-	-	-	-	-	-	-	-	0.358117	0.145985	-	-	0.0541165
Basidiomycota	UDB027341	Unidentified sp. 5210_350	91.15	0.0490316	-	0.0461255	-	-	-	-	-	0.0682128	1.89781	0.0684932	-	0.0541165
Zygomycota	UDB035691	Unidentified sp. 5210_339	80.71	-	-	-	-	-	-	-	0.0570776	0.272851	0.145985	0.273973	-	0.0541165
Ascomycota	UDB035461	Unidentified sp. 5210_642	89.08	-	-	-	-	-	-	-	0.171233	0.204638	-	0.479452	-	0.0541165
Basidiomycota	UDB035787	Gymnopus androsaceus	99.46	-	-	-	-	-	-	-	0.0570776	0.358117	-	-	-	0.0541165
Basidiomycota	UDB0754070	Albatrellus citrinus	100	-	-	-	-	-	-	1.26219	-	-	-	-	-	0.0541165
Ascomycota	UDB035077	Unidentified sp. 5208_183	82.8	-	-	-	0.32277	-	-	-	-	-	-	-	-	0.0541165
Basidiomycota	UDB038271	Unidentified sp. 5208_846	83.23	-	-	-	-	0.190989	-	-	-	-	-	-	-	0.0541165
Ascomycota	KU059580	Suillus luteus	99	0.171611	0.135993	0.0230627	-	-	-	0.229489	0.0570776	-	-	0.342466	-	0.0516567
Basidiomycota	UDB022562	Russula sp. 5210_615	100	0.514832	-	-	-	-	-	-	-	-	-	-	-	0.0516567
Basidiomycota	UDB035829	Alloclavaria purpurea	99.29	-	-	-	-	-	-	-	-	-	-	1.43836	-	0.0516567
Ascomycota	UDB034586	Octospora sp. 5210_886	97.92	-	-	-	-	-	-	-	-	0.358117	-	-	-	0.0516567
Ascomycota	MT236531	Unidentified sp. 5210_4	99	-	-	-	-	-	-	-	0.114155	-	1.16788	0.616438	0.518135	0.0491969
Basidiomycota	UDB025726	Unidentified sp. 5210_176	92.73	0.196127	0.181324	0.0461255	-	-	-	0.0573723	-	-	0.145985	0.273973	-	0.0491969
Ascomycota	UDB035485	Unidentified sp. 5210_386	86.78	-	0.861287	-	-	-	-	-	-	-	0.145985	-	-	0.0491969
Basidiomycota	UDB035463	Unidentified sp. 5208_57	80.66	-	-	-	-	0.173626	-	-	-	-	-	-	-	0.0491969
Ascomycota	UDB031688	Trichophaea sp. 5210_688	95.31	0.269674	0.362647	-	-	-	-	0.0573723	-	-	-	-	-	0.0491969
Basidiomycota	UDB022324	Inocybe angulatosquamulosa	99.28	0.490316	-	-	-	-	-	-	-	-	-	-	-	0.0491969
Basidiomycota	UDB017962	Amanita rubescens	100	0.490316	-	-	-	-	-	-	-	-	-	-	-	0.0491969
Basidiomycota	UDB018554	Tomentella sp. 5210_864	96.86	-	-	-	-	-	-	1.14745	-	-	-	-	-	0.0491969
Ascomycota	UDB035048	Humicolopsis cephalosporioides	100	-	-	-	0.249413	0.0260439	-	-	-	-	-	-	-	0.0491969
Ascomycota	UDB0780755	Fusarium sp. 5208_517	99.61	-	-	-	-	0.173626	-	-	-	-	-	-	-	0.0491969
Basidiomycota	UDB036535	Clavulina sp. 5208_563	99.69	-	-	-	-	0.173626	-	-	-	-	-	-	-	0.0491969
Ascomycota	UDB0780680	Unidentified sp. 5210_208	92.62	-	-	-	-	-	-	0.0573723	0.513699	0.119372	-	0.136986	-	0.046737
Basidiomycota	UDB016431	Sebacina sp. 5210_293	100	-	-	-	-	-	-	1.09007	-	-	-	-	-	0.046737
Zygomycota	UDB028184	Unidentified sp. 5210_661	91.47	-	-	-	-	-	-	-	-	-	-	1.30137	-	0.046737
Ascomycota	UDB0778710	Tuberaceae sp. 5208_818	100	-	-	-	-	0.164945	-	-	-	-	-	-	-	0.046737
Ascomycota	UDB031685	Unidentified sp. 5208_734	93.33	-	-	-	-	0.164945	-	-	-	-	-	-	-	0.046737
Basidiomycota	UDB008314	Piloderma sp. 5210_113	100	-	-	-	-	-	-	-	0.171233	-	-	1.0274	-	0.0442772
Basidiomycota	UDB008299	Amphinema sp. 5208_233	97.85	-	-	-	-	0.156264	-	-	-	-	-	-	-	0.0442772
Ascomycota	UDB0778428	Unidentified sp. 5208_87	80.23	-	-	-	-	0.156264	-	-	-	-	-	-	-	0.0442772
Ascomycota	UDB039714	Unidentified sp. 5210_865	77.69	-	0.815956	-	-	-	-	-	-	-	-	-	-	0.0442772
Basidiomycota	UDB027448	Vishniacozyma sp. 5210_94	99.57	0.0980633	0.0906618	-	-	-	-	0.0573723	-	0.0511596	0.145985	0.342466	0.518135	0.0418173
Ascomycota	UDB0778858	Unidentified sp. 5210_220	86.07	-	-	-	-	-	-	-	-	0.255798	0.291971	-	-	0.0418173
Basidiomycota	UDB031148	Unidentified sp. 5210_328	83.65	-	-	-	-	-	-	-	0.0570776	0.204638	-	0.273973	-	0.0418173
Basidiomycota	UDB025599	Amphinema sp. 5210_436	99.63	-	-	-	-	-	-	-	-	0.204638	-	0.273973	0.518135	0.0418173
Basidiomycota	UDB013257	Odontia sp. 5210_440	100	-	-	-	-	-	-	-	-	0.289905	-	-	-	0.0418173
Ascomycota	UDB035297	Dicranidion gracile	100	-	0.634633	-	-	-	-	-	-	0.0511596	-	-	-	0.0418173
Ascomycota	UDB027816	Unidentified sp. 5210_696	81.99	-	-	-	-	-	-	-	-	0.289905	-	-	-	0.0418173
Ascomycota	UDB034965	Unidentified sp. 5208_557	90.95	-	-	-	-	0.147582	-	-	-	-	-	-	-	0.0418173
Ascomycota	UDB0778527	Unidentified sp. 5210_1142	83	-	-	-	-	-	-	-	-	-	2.48175	-	-	0.0418173
Basidiomycota	UDB015665	Inocybe rimosa	100	-	-	-	-	-	-	0.97533	-	-	-	-	-	0.0418173
Ascomycota	UDB027982	Exophiala sp. 5208_222	100	-	-	-	-	0.147582	-	-	-	-	-	-	-	0.0418173
Zygomycota	UDB028005	Unidentified sp. 5208_265	82.25	-	-	-	-	0.147582	-	-	-	-	-	-	-	0.0418173
Ascomycota	KM390761	Unidentified sp. 5210_37	100	0.0735474	-	-	-	-	-	-	0.228311	0.085266	-	0.273973	-	0.0393575
Basidiomycota	UDB039487	Pseudotomentella umbrina	100	-	-	-	-	-	-	-	-	0.119372	-	0.616438	-	0.0393575
Ascomycota	UDB0778299	Nectriopsis sp. 5210_422	97.63	-	-	0.0922509	-	-	-	0.0573723	0.399543	0.0341064	0.145985	0.0684932	-	0.0393575
Basidiomycota	UDB0780772	Unidentified sp. 5208_135	73.36	-	-	-	0.0733568	0.0954944	-	-	-	-	-	-	-	0.0393575
Zygomycota	UDB028184	Umbelopsis sp. 5208_171	100	-	-	-	0.176056	0.0347252	-	-	-	-	-	-	-	0.0393575
Ascomycota	UDB035215	Hyalotiella sp. 5210_856	97.17	0.343221	-	-	-	-	-	0.114745	-	-	-	-	-	0.0393575
Ascomycota	UDB025606	Mytilinidion sp. 5208_85	96.43	-	-	-	-	0.138901	-	-	-	-	-	-	-	0.0393575
Basidiomycota	UDB0754140	Inocybe posterula	100	-	-	-	-	0.138901	-	-	-	-	-	-	-	0.0393575
Basidiomycota	UDB028113	Unidentified sp. 5208_270	79.25	-	-	-	0.234742	-	-	-	-	-	-	-	-	0.0393575
Ascomycota	UDB035485	Helicodendron coniferarum	98.18	-	-	-	-	0.138901	-	-	-	-	-	-	-	0.0393575
Basidiomycota	UDB037360	Unidentified sp. 5208_1069	85.84	-	-	-	0.234742	-	-	-	-	-	-	-	-	0.0393575
Basidiomycota	UDB027685	Rhizopogon mohelnensis	100	-	-	-	-	0.138901	-	-	-	-	-	-	-	0.0393575
Ascomycota	KY660851	Phyllactinia fraxini	100	0.122579	0.0453309	0.0230627	-	-	-	0.344234	-	-	-	0.136986	-	0.0368976
Ascomycota	UDB035059	Unidentified sp. 5210_34	88.62	0.122579	0.0453309	0.0230627	-	-	-	-	0.114155	-	-	0.410959	-	0.0368976
Ascomycota	UDB023354	Epithamnolia xanthoriae	98.32	0.0735474	0.181324	-	-	-	-	-	-	0.136426	-	-	-	0.0368976
Ascomycota	UDB026165	Meyerozyma sp. 5210_629	100	0.367737	-	-	-	-	-	-	-	-	-	-	-	0.0368976
Basidiomycota	UDB025726	Unidentified sp. 5208_411	92.73	-	-	-	0.205399	0.00868131	-	-	-	-	-	-	-	0.0368976
Ascomycota	UDB028493	Unidentified sp. 5210_748	92.59	0.0980633	-	-	-	-	-	-	-	0.187585	-	-	-	0.0368976
Basidiomycota	UDB016384	Tylospora asterophora	100	-	-	-	0.146714	0.0434065	-	-	-	-	-	-	-	0.0368976
Ascomycota	UDB035120	Cleistothelebolus sp. 5208_360	94.24	-	-	-	-	0.13022	-	-	-	-	-	-	-	0.0368976
Ascomycota	UDB026402	Unidentified sp. 5208_1538	91.59	-	-	-	0.22007	-	-	-	-	-	-	-	-	0.0368976
Ascomycota	MN903565	Unidentified sp. 5210_20	98	0.0735474	0.0453309	0.0230627	-	-	-	0.0573723	0.0570776	0.102319	-	0.0684932	-	0.0344378
Ascomycota	MN902456	Unidentified sp. 5208_79	100	-	-	-	0.0146714	0.112857	-	-	-	-	-	-	-	0.0344378
Ascomycota	UDB035394	Unidentified sp. 5210_279	87.24	-	-	-	-	-	-	-	-	0.221692	-	0.0684932	-	0.0344378
Ascomycota	MK159395	Lophium arboricola	100	-	-	-	0.1027	0.0607692	-	-	-	-	-	-	-	0.0344378
Ascomycota	UDB035371	Alternaria sp. 5208_217	95.69	-	-	-	0.0586854	0.0868131	-	-	-	-	-	-	-	0.0344378
Zygomycota	UDB039562	Lecanicillium sp. 5208_124	100	-	-	-	0.0146714	0.112857	-	-	-	-	-	-	-	0.0344378
Ascomycota	UDB035415	Ascochyta sp. 5208_159	95.58	-	-	-	-	0.121538	-	-	-	-	-	-	-	0.0344378
Ascomycota	UDB035365	Unidentified sp. 5210_736	92.34	-	-	-	-	-	-	-	0.742009	0.0170532	-	-	-	0.0344378
Ascomycota	UDB028474	Pseudoplectania nigrella	100	-	-	-	-	-	-	-	-	0.221692	-	0.0684932	-	0.0344378
Ascomycota	UDB018066	Otidea mirabilis	99.63	-	-	-	-	-	-	0.803213	-	-	-	-	-	0.0344378
Ascomycota	UDB027816	Unidentified sp. 5208_654	79.69	-	-	-	0.205399	-	-	-	-	-	-	-	-	0.0344378
Basidiomycota	UDB038025	Tricholoma saponaceum	100	-	-	-	0.205399	-	-	-	-	-	-	-	-	0.0344378
Ascomycota	UDB035217	Unidentified sp. 5208_1102	85.55	-	-	-	-	0.121538	-	-	-	-	-	-	-	0.0344378
Basidiomycota	UDB037734	Unidentified sp. 5208_1214	72.94	-	-	-	-	0.121538	-	-	-	-	-	-	-	0.0344378
Basidiomycota	UDB038222	Luellia sp. 5210_26	95.05	-	-	-	-	-	-	-	0.742009	-	-	-	-	0.031978
Basidiomycota	KM390761	Unidentified sp. 5210_24	100	0.147095	0.0906618	0.0461255	-	-	-	-	-	0.0511596	-	-	-	0.031978
Ascomycota	UDB0780688	Unidentified sp. 5210_79	89.17	-	-	-	-	-	-	-	-	0.221692	-	-	-	0.031978
Ascomycota	UDB025606	Unidentified sp. 5210_282	88.59	-	0.0453309	-	-	-	-	-	-	0.204638	-	-	-	0.031978
Basidiomycota	UDB0777971	Cortinarius bivelus	100	0.0245158	0.407978	-	-	-	-	-	-	0.0511596	-	-	-	0.031978
Ascomycota	UDB028162	Verticillium sp. 5210_626	100	-	-	-	-	-	-	-	0.114155	0.187585	-	-	-	0.031978
Ascomycota	UDB027816	Unidentified sp. 5210_669	81.68	-	-	-	-	-	-	-	-	-	0.875912	0.205479	2.07254	0.031978
Ascomycota	UDB035664	Fusarium keratoplasticum	99.62	0.0735474	0.453309	-	-	-	-	-	-	-	-	-	-	0.031978
Ascomycota	UDB031863	Peziza badia	100	-	-	-	-	-	-	-	-	-	1.89781	-	-	0.031978
Ascomycota	UDB027816	Unidentified sp. 5208_522	79.62	-	-	-	0.190728	-	-	-	-	-	-	-	-	0.031978
Ascomycota	UDB035260	Unidentified sp. 5208_372	87.64	-	-	-	-	0.112857	-	-	-	-	-	-	-	0.031978
Ascomycota	UDB028412	Discocistella sp. 5208_584	98.76	-	-	-	-	0.112857	-	-	-	-	-	-	-	0.031978
Ascomycota	UDB025606	Mytilinidion sp. 5208_415	100	-	-	-	0.190728	-	-	-	-	-	-	-	-	0.031978
Ascomycota	UDB027680	Neonectria sp. 5208_723	96.11	-	-	-	-	0.112857	-	-	-	-	-	-	-	0.031978
Basidiomycota	UDB0780772	Unidentified sp. 5210_216	73.36	0.0490316	0.0906618	-	-	-	-	-	-	0.0682128	0.145985	0.136986	0.518135	0.0295181
Basidiomycota	UDB0780211	Unidentified sp. 5210_354	75.76	-	-	-	-	-	-	-	0.399543	0.085266	-	-	-	0.0295181
Ascomycota	MT242049	Unidentified sp. 5208_67	100	-	-	-	-	0.104176	-	-	-	-	-	-	-	0.0295181
Ascomycota	UDB019824	Unidentified sp. 5210_516	88.57	-	-	-	-	-	-	-	-	-	1.75182	-	-	0.0295181
Ascomycota	UDB035418	Unidentified sp. 5210_508	90.44	0.196127	-	-	-	-	-	-	-	0.0682128	-	-	-	0.0295181
Basidiomycota	UDB016358	Sistotrema sp. 5208_77	95.31	-	-	-	-	0.104176	-	-	-	-	-	-	-	0.0295181
Basidiomycota	UDB038232	Piloderma sphaerosporum	100	-	-	-	-	-	-	-	0.114155	-	-	0.684932	-	0.0295181
Ascomycota	UDB027816	Unidentified sp. 5210_673	80.23	-	0.0453309	-	-	-	-	-	0.171233	0.136426	-	-	-	0.0295181
Ascomycota	UDB035156	Unidentified sp. 5210_912	89.39	-	-	-	-	-	-	0.688468	-	-	-	-	-	0.0295181
Ascomycota	UDB023804	Unidentified sp. 5210_824	90.42	0.0490316	-	0.0230627	-	-	-	-	-	0.085266	0.291971	0.136986	-	0.0295181
Basidiomycota	UDB037547	Amanita fulva	100	-	-	0.138376	-	-	-	-	-	-	0.875912	-	-	0.0295181
Basidiomycota	UDB027685	Rhizopogon mohelnensis	100	0.147095	0.0453309	-	-	-	-	0.286862	-	-	-	-	-	0.0295181
Ascomycota	UDB022866	Unidentified sp. 5208_185	79.28	-	-	-	-	0.104176	-	-	-	-	-	-	-	0.0295181
Ascomycota	UDB0780994	Unidentified sp. 5210_873	91.15	0.220642	-	-	-	-	-	-	-	0.0511596	-	-	-	0.0295181
Basidiomycota	UDB037586	Pluteus leoninus	99.32	-	-	-	-	-	-	0.688468	-	-	-	-	-	0.0295181
Basidiomycota	UDB038029	Phallus impudicus	100	-	-	-	0.0293427	0.0868131	-	-	-	-	-	-	-	0.0295181
Basidiomycota	UDB016411	Athelopsis sp. 5208_640	96.69	-	-	-	0.176056	-	-	-	-	-	-	-	-	0.0295181
Basidiomycota	UDB0780334	Unidentified sp. 5208_899	80.29	-	-	-	0.176056	-	-	-	-	-	-	-	-	0.0295181
Ascomycota	UDB035324	Gilmaniella sp. 5208_1494	95.92	-	-	-	0.0586854	0.0694505	-	-	-	-	-	-	-	0.0295181
Basidiomycota	UDB028389	Resinicium bicolor	100	-	-	-	-	-	-	0.631096	-	-	-	-	-	0.0270583
Ascomycota	UDB035063	Unidentified sp. 5210_52	83.33	0.122579	0.0906618	-	-	-	-	0.0573723	-	0.0341064	-	0.0684932	-	0.0270583
Ascomycota	UDB0778927	Unidentified sp. 5210_72	82.68	-	-	-	-	-	-	-	0.228311	0.0341064	-	0.342466	-	0.0270583
Ascomycota	KX133008	Scoliciosporum umbrinum	100	-	-	-	0.0586854	0.0607692	-	-	-	-	-	-	-	0.0270583
Ascomycota	UDB027992	Helotiales sp. 5210_294	99.17	-	-	-	-	-	-	-	0.456621	0.0511596	-	-	-	0.0270583
Basidiomycota	UDB0778786	Unidentified sp. 5208_47	88.05	-	-	-	0.0146714	0.0868131	-	-	-	-	-	-	-	0.0270583
Basidiomycota	UDB016358	Unidentified sp. 5208_32	79.56	-	-	-	-	0.0954944	-	-	-	-	-	-	-	0.0270583
Ascomycota	UDB035313	Aspergillus testaceocolorans	99.61	-	-	-	-	-	-	-	-	0.0170532	-	0.684932	-	0.0270583
Zygomycota	UDB028005	Unidentified sp. 5210_638	83.45	-	-	-	-	-	-	-	-	-	0.437956	0.547945	-	0.0270583
Ascomycota	KX025120.1	Unidentified sp. 5208_294	99	-	-	-	-	0.0954944	-	-	-	-	-	-	-	0.0270583
Ascomycota	UDB035461	Unidentified sp. 5210_855	92.41	-	-	-	-	-	-	-	0.0570776	0.170532	-	-	-	0.0270583
Basidiomycota	UDB013417	Unidentified sp. 5208_351	87.5	-	-	-	0.161385	-	-	-	-	-	-	-	-	0.0270583
Basidiomycota	UDB031536	Russula decolorans	100	-	-	-	0.161385	-	-	-	-	-	-	-	-	0.0270583
Basidiomycota	UDB033340	Typhula sp. 5208_126	95.45	-	-	-	-	0.0954944	-	-	-	-	-	-	-	0.0270583
Ascomycota	KX167862.1	Unidentified sp. 5208_524	100	-	-	-	-	0.0954944	-	-	-	-	-	-	-	0.0270583
Ascomycota	UDB035653	Sclerococcum simplex	98.06	0.0490316	0.0453309	0.0461255	-	-	-	0.229489	-	-	-	0.0684932	-	0.0245984
Ascomycota	UDB035258	Potebniamyces gallicola	99.58	0.0490316	-	-	-	-	-	-	-	0.0170532	-	0.479452	-	0.0245984
Ascomycota	KP897193	Unidentified sp. 5208_41	100	-	-	-	0.0586854	0.0520879	-	-	-	-	-	-	-	0.0245984
Ascomycota	KP400571	Cyphellophora sessilis	100	-	-	-	0.0293427	0.0694505	-	-	-	-	-	-	-	0.0245984
Ascomycota	UDB026402	Unidentified sp. 5210_231	84.72	-	-	-	-	-	-	-	-	-	1.16788	0.0684932	0.518135	0.0245984
Ascomycota	UDB027816	Unidentified sp. 5210_430	80.92	-	-	-	-	-	-	-	0.228311	0.102319	-	-	-	0.0245984
Ascomycota	UDB0778892	Unidentified sp. 5210_371	88.28	-	-	-	-	-	-	-	-	-	1.45985	-	-	0.0245984
Ascomycota	UDB028456	Lecanicillium sp. 5210_616	97.67	-	0.0906618	-	-	-	-	-	0.399543	0.0170532	-	-	-	0.0245984
Ascomycota	KM493981	Unidentified sp. 5208_33	99	-	-	-	-	0.0868131	-	-	-	-	-	-	-	0.0245984
Basidiomycota	UDB035639	Unidentified sp. 5210_741	79.86	-	-	-	-	-	-	-	-	-	-	0.684932	-	0.0245984
Ascomycota	UDB028493	Hyphodiscus sp. 5210_709	100	-	-	-	-	-	-	-	0.0570776	0.153479	-	-	-	0.0245984
Ascomycota	UDB0778527	Unidentified sp. 5210_801	83.06	-	-	-	-	-	-	-	-	-	-	0.684932	-	0.0245984
Ascomycota	UDB033201	Unidentified sp. 5208_74	76.69	-	-	-	-	0.0868131	-	-	-	-	-	-	-	0.0245984
Ascomycota	UDB035059	Unidentified sp. 5208_134	80	-	-	-	-	0.0868131	-	-	-	-	-	-	-	0.0245984
Ascomycota	UDB0778439	Unidentified sp. 5208_69	77.82	-	-	-	-	0.0868131	-	-	-	-	-	-	-	0.0245984
Basidiomycota	UDB013417	Unidentified sp. 5210_870	87.5	-	-	-	-	-	-	-	-	-	-	0.684932	-	0.0245984
Ascomycota	UDB035053	Unidentified sp. 5208_127	80.15	-	-	-	-	0.0868131	-	-	-	-	-	-	-	0.0245984
Ascomycota	UDB0778892	Mollisia sp. 5210_1034	96.23	-	-	-	-	-	-	-	-	-	1.45985	-	-	0.0245984
Basidiomycota	UDB035467	Unidentified sp. 5210_811	80.8	-	-	-	-	-	-	-	-	0.170532	-	-	-	0.0245984
Ascomycota	UDB027680	Neonectria sp. 5210_971	96.11	0.122579	-	-	-	-	-	0.286862	-	-	-	-	-	0.0245984
Ascomycota	UDB035079	Unidentified sp. 5210_1631	83.4	-	-	-	-	-	-	-	0.570776	-	-	-	-	0.0245984
Basidiomycota	UDB038137	Unidentified sp. 5210_867	85.96	-	-	-	-	-	-	-	-	0.170532	-	-	-	0.0245984
Ascomycota	UDB035041	Unidentified sp. 5210_962	74.22	-	-	-	-	-	-	-	-	-	-	0.684932	-	0.0245984
Ascomycota	UDB035427	Unidentified sp. 5208_482	88.55	-	-	-	-	0.0868131	-	-	-	-	-	-	-	0.0245984
Ascomycota	UDB0780358	Unidentified sp. 5208_1056	84.19	-	-	-	-	0.0868131	-	-	-	-	-	-	-	0.0245984
Ascomycota	UDB035167	Unidentified sp. 5208_1284	85.6	-	-	-	0.146714	-	-	-	-	-	-	-	-	0.0245984
Basidiomycota	UDB037361	Hemimycena sp. 5208_1028	95.31	-	-	-	0.146714	-	-	-	-	-	-	-	-	0.0245984
Ascomycota	UDB0780346	Unidentified sp. 5208_1087	87.36	-	-	-	0.117371	0.0173626	-	-	-	-	-	-	-	0.0245984
Zygomycota	UDB035237	Unidentified sp. 5208_755	83.66	-	-	-	-	0.0868131	-	-	-	-	-	-	-	0.0245984
Ascomycota	MN902956.1	Unidentified sp. 5208_910	100	-	-	-	0.146714	-	-	-	-	-	-	-	-	0.0245984
Ascomycota	UDB0780454	Unidentified sp. 5210_33	89.16	0.122579	-	0.0230627	-	-	-	-	-	-	-	0.205479	-	0.0221386
Ascomycota	UDB027816	Unidentified sp. 5210_81	82.64	0.122579	-	0.0230627	-	-	-	0.172117	-	-	-	-	-	0.0221386
Ascomycota	UDB025606	Unidentified sp. 5210_82	82.38	0.0490316	0.0453309	0.0922509	-	-	-	-	-	-	-	0.136986	-	0.0221386
Ascomycota	UDB0780457	Unidentified sp. 5210_109	83.33	0.0490316	-	-	-	-	-	0.114745	-	0.0341064	-	0.205479	-	0.0221386
Basidiomycota	KT900146	Mycena cinerella	100	-	-	-	0.1027	0.0173626	-	-	-	-	-	-	-	0.0221386
Basidiomycota	UDB0780181	Unidentified sp. 5210_168	81.85	0.0245158	-	-	-	-	-	-	-	0.102319	-	0.136986	-	0.0221386
Basidiomycota	UDB034984	Rhizopogon sp. 5210_202	100	-	-	-	-	-	-	0.172117	-	0.102319	-	-	-	0.0221386
Ascomycota	UDB0778209	Lachnellula subtilissima	100	0.0245158	0.181324	-	-	-	-	0.114745	-	0.0341064	-	-	-	0.0221386
Ascomycota	UDB0780303	Phaeosphaeria sp. 5210_301	97.79	0.0735474	-	-	-	-	-	-	-	0.102319	-	-	-	0.0221386
Ascomycota	UDB022758	Unidentified sp. 5208_128	80.39	-	-	-	-	0.0781318	-	-	-	-	-	-	-	0.0221386
Ascomycota	UDB026402	Unidentified sp. 5210_456	84.72	-	-	-	-	-	-	-	-	-	-	-	4.66321	0.0221386
Basidiomycota	UDB028113	Itersonilia sp. 5210_352	96.34	-	-	-	-	-	-	-	0.0570776	0.0170532	-	0.479452	-	0.0221386
Ascomycota	UDB0780346	Unidentified sp. 5210_735	87.36	-	0.0453309	-	-	-	-	0.0573723	0.342466	-	0.145985	-	-	0.0221386
Basidiomycota	UDB037495	Boletus edulis	100	0.0245158	0.0453309	0.0461255	-	-	-	-	0.228311	-	-	0.0684932	-	0.0221386
Basidiomycota	UDB038261	Unidentified sp. 5210_774	92.72	-	0.271985	0.0691882	-	-	-	-	-	-	-	-	-	0.0221386
Ascomycota	UDB035485	Unidentified sp. 5208_241	92.92	-	-	-	0.0293427	0.0607692	-	-	-	-	-	-	-	0.0221386
Ascomycota	UDB0780743	Unidentified sp. 5210_866	83.58	-	0.0906618	-	-	-	-	-	-	0.119372	-	-	-	0.0221386
Basidiomycota	UDB038237	Unidentified sp. 5208_566	89.27	-	-	-	0.132042	-	-	-	-	-	-	-	-	0.0221386
Basidiomycota	UDB035999	Inocybe amicta	100	-	-	-	-	-	-	0.516351	-	-	-	-	-	0.0221386
Basidiomycota	UDB033340	Typhula sp. 5208_156	95.45	-	-	-	0.0146714	0.0694505	-	-	-	-	-	-	-	0.0221386
Ascomycota	UDB035516	Unidentified sp. 5208_104	93.9	-	-	-	-	0.0781318	-	-	-	-	-	-	-	0.0221386
Zygomycota	UDB027923	Mortierella sp. 5208_328	99.1	-	-	-	-	0.0781318	-	-	-	-	-	-	-	0.0221386
Ascomycota	UDB035342	Unidentified sp. 5208_151	89.02	-	-	-	-	0.0781318	-	-	-	-	-	-	-	0.0221386
Ascomycota	UDB0780688	Pyrenopeziza sp. 5210_1048	95.92	-	-	-	-	-	-	-	0.171233	0.102319	-	-	-	0.0221386
Ascomycota	UDB034415	Amanita sp. 5210_1062	95.74	-	-	-	-	-	-	-	-	-	1.31387	-	-	0.0221386
Basidiomycota	MT478980.1	Nectria balsamea	100	-	-	-	-	-	-	-	-	0.153479	-	-	-	0.0221386
Basidiomycota	UDB022947	Tomentella sp. 5210_944	96.28	0.220642	-	-	-	-	-	-	-	-	-	-	-	0.0221386
Zygomycota	UDB027345	Mortierella sp. 5208_377	100	-	-	-	0.132042	-	-	-	-	-	-	-	-	0.0221386
Ascomycota	UDB031416	Unidentified sp. 5208_428	78.04	-	-	-	-	0.0781318	-	-	-	-	-	-	-	0.0221386
Zygomycota	UDB028005	Unidentified sp. 5208_462	83.45	-	-	-	0.0293427	0.0607692	-	-	-	-	-	-	-	0.0221386
Ascomycota	UDB035499	Graphilbum pleomorphum	99.59	-	-	-	0.132042	-	-	-	-	-	-	-	-	0.0221386
Basidiomycota	UDB034066	Cortinarius sp. 5208_1137	96.63	-	-	-	0.132042	-	-	-	-	-	-	-	-	0.0221386
Basidiomycota	UDB035392	Unidentified sp. 5208_997	89.58	-	-	-	-	0.0781318	-	-	-	-	-	-	-	0.0221386
Basidiomycota	UDB027502	Hymenogaster sp. 5208_1283	100	-	-	-	-	0.0781318	-	-	-	-	-	-	-	0.0221386
Basidiomycota	UDB0778611	Unidentified sp. 5208_1349	81.6	-	-	-	0.132042	-	-	-	-	-	-	-	-	0.0221386
Basidiomycota	UDB0778969	Ganoderma applanatum	100	0.0490316	0.0453309	0.0230627	-	-	-	-	-	-	-	0.273973	-	0.0196787
Ascomycota	UDB027635	Cladophialophora sp. 5210_400	98.12	-	-	-	-	-	-	0.0573723	-	0.119372	-	-	-	0.0196787
Ascomycota	UDB026402	Unidentified sp. 5210_425	85.25	-	-	-	-	-	-	-	-	-	-	-	4.14508	0.0196787
Ascomycota	UDB028259	Meliniomyces sp. 5208_63	99.58	-	-	-	0.117371	-	-	-	-	-	-	-	-	0.0196787
Ascomycota	UDB035257	Unidentified sp. 5210_540	86.75	-	-	-	-	-	-	-	-	0.0682128	0.437956	0.0684932	-	0.0196787
Ascomycota	UDB035365	Unidentified sp. 5210_698	89.92	-	-	0.184502	-	-	-	-	-	-	-	-	-	0.0196787
Ascomycota	UDB035461	Mycosylva sp. 5210_725	94.07	-	-	-	-	-	-	-	0.114155	0.085266	-	0.0684932	-	0.0196787
Ascomycota	UDB027583	Lecanicillium sp. 5210_848	100	-	-	-	-	-	-	-	0.456621	-	-	-	-	0.0196787
Basidiomycota	UDB014180	Unidentified sp. 5210_974	91.84	-	-	-	-	-	-	-	-	0.119372	-	0.0684932	-	0.0196787
Zygomycota	UDB027923	Mortierella sp. 5210_788	99.1	0.171611	-	-	-	-	-	-	-	-	-	0.0684932	-	0.0196787
Ascomycota	KY932402.1	Unidentified sp. 5208_191	0	-	-	-	0.117371	-	-	-	-	-	-	-	-	0.0196787
Ascomycota	UDB035048	Unidentified sp. 5210_939	89.71	-	-	-	-	-	-	-	-	0.136426	-	-	-	0.0196787
Ascomycota	UDB0780764	Alternaria alternata	100	-	-	-	0.0440141	0.0434065	-	-	-	-	-	-	-	0.0196787
Ascomycota	MN903330	Unidentified sp. 5208_65	100	-	-	-	0.0146714	0.0607692	-	-	-	-	-	-	-	0.0196787
Ascomycota	UDB035257	Unidentified sp. 5208_1323	91.6	-	-	-	0.117371	-	-	-	-	-	-	-	-	0.0196787
Basidiomycota	UDB014153	Tomentella sp. 5210_1150	98.09	0.196127	-	-	-	-	-	-	-	-	-	-	-	0.0196787
Basidiomycota	UDB022307	Unidentified sp. 5210_1284	87.8	0.196127	-	-	-	-	-	-	-	-	-	-	-	0.0196787
Ascomycota	UDB026402	Unidentified sp. 5210_1325	86.98	-	-	0.184502	-	-	-	-	-	-	-	-	-	0.0196787
Zygomycota	MN902438.1	Unidentified sp. 5210_1327	100	0.196127	-	-	-	-	-	-	-	-	-	-	-	0.0196787
Ascomycota	UDB026402	Unidentified sp. 5210_1441	83.26	-	-	-	-	-	-	-	0.456621	-	-	-	-	0.0196787
Ascomycota	UDB035080	Coniochaeta nepalica	99.2	-	-	-	0.1027	0.00868131	-	-	-	-	-	-	-	0.0196787
Ascomycota	UDB035461	Unidentified sp. 5208_481	89.08	-	-	-	0.117371	-	-	-	-	-	-	-	-	0.0196787
Ascomycota	UDB0780680	Unidentified sp. 5208_503	92.62	-	-	-	0.0440141	0.0434065	-	-	-	-	-	-	-	0.0196787
Ascomycota	UDB035451	Unidentified sp. 5208_426	85.94	-	-	-	0.0146714	0.0607692	-	-	-	-	-	-	-	0.0196787
Ascomycota	UDB0778858	Unidentified sp. 5208_744	86.07	-	-	-	0.117371	-	-	-	-	-	-	-	-	0.0196787
Ascomycota	UDB034371	Unidentified sp. 5208_1033	93.33	-	-	-	0.0880282	0.0173626	-	-	-	-	-	-	-	0.0196787
Basidiomycota	UDB021778	Hygrophorus agathosmus	100	-	-	-	-	0.0694505	-	-	-	-	-	-	-	0.0196787
Basidiomycota	UDB016328	Unidentified sp. 5208_1143	82.63	-	-	-	-	0.0694505	-	-	-	-	-	-	-	0.0196787
Ascomycota	UDB035461	Unidentified sp. 5208_1377	92.8	-	-	-	-	0.0694505	-	-	-	-	-	-	-	0.0196787
Ascomycota	UDB017812	Unidentified sp. 5208_1721	84.49	-	-	-	0.117371	-	-	-	-	-	-	-	-	0.0196787
Ascomycota	UDB016230	Unidentified sp. 5208_1115	89.8	-	-	-	-	0.0694505	-	-	-	-	-	-	-	0.0196787
Ascomycota	UDB035111	Chaetomium hungaricum	98.79	-	-	-	0.117371	-	-	-	-	-	-	-	-	0.0196787
Ascomycota	UDB024192	Unidentified sp. 5210_114	79.77	0.0490316	-	-	-	-	-	0.114745	-	-	-	0.205479	-	0.0172189
Ascomycota	UDB0778820	Unidentified sp. 5210_166	83.54	-	-	-	-	-	-	-	0.171233	0.0170532	-	0.136986	0.518135	0.0172189
Ascomycota	UDB0780457	Unidentified sp. 5208_76	83.33	-	-	-	-	0.0607692	-	-	-	-	-	-	-	0.0172189
Ascomycota	UDB0780759	Penicillium bialowiezense	100	0.0245158	-	-	-	-	-	-	0.0570776	0.0511596	-	0.0684932	0.518135	0.0172189
Basidiomycota	UDB036297	Unidentified sp. 5210_326	82.89	0.0245158	-	0.0461255	-	-	-	-	-	0.0341064	-	0.136986	-	0.0172189
Ascomycota	UDB016153	Unidentified sp. 5210_435	87.21	-	-	-	-	-	-	-	-	0.0341064	-	0.342466	-	0.0172189
Basidiomycota	UDB031480	Unidentified sp. 5208_95	88.41	-	-	-	0.0293427	0.0434065	-	-	-	-	-	-	-	0.0172189
Ascomycota	UDB035414	Unidentified sp. 5210_578	91.35	-	-	-	-	-	-	-	-	0.102319	-	0.0684932	-	0.0172189
Zygomycota	UDB027345	Unidentified sp. 5210_554	89.88	-	-	-	-	-	-	-	-	0.0341064	0.729927	-	-	0.0172189
Basidiomycota	UDB001543	Cortinarius sp. 5210_591	99.65	-	-	-	-	-	-	-	-	-	-	0.479452	-	0.0172189
Basidiomycota	UDB0754061	Sistotrema sp. 5210_799	96.04	-	-	-	-	-	-	-	0.171233	-	-	0.273973	-	0.0172189
Ascomycota	UDB0780453	Icmadophila sp. 5208_158	94.55	-	-	-	0.0146714	0.0520879	-	-	-	-	-	-	-	0.0172189
Basidiomycota	UDB0780181	Unidentified sp. 5208_491	82.59	-	-	-	-	0.0607692	-	-	-	-	-	-	-	0.0172189
Ascomycota	UDB026402	Unidentified sp. 5210_1122	83.71	-	-	-	-	-	-	-	-	-	-	-	3.62694	0.0172189
Ascomycota	UDB026402	Unidentified sp. 5210_1250	84.26	-	-	-	-	-	-	-	-	-	-	0.410959	0.518135	0.0172189
Ascomycota	UDB035314	Unidentified sp. 5208_1243	89.63	-	-	-	-	0.0607692	-	-	-	-	-	-	-	0.0172189
Ascomycota	UDB016230	Unidentified sp. 5210_1003	85.71	0.171611	-	-	-	-	-	-	-	-	-	-	-	0.0172189
Ascomycota	UDB028052	Unidentified sp. 5210_1053	85.71	-	-	-	-	-	-	-	-	0.119372	-	-	-	0.0172189
Basidiomycota	UDB038072	Cortinarius coracis	99.64	-	-	-	-	-	-	0.401606	-	-	-	-	-	0.0172189
Ascomycota	UDB035440	Phialophora benthica	99.58	-	-	-	-	-	-	-	-	-	1.0219	-	-	0.0172189
Basidiomycota	UDB036916	Unidentified sp. 5210_1126	92.31	0.171611	-	-	-	-	-	-	-	-	-	-	-	0.0172189
Ascomycota	UDB035080	Unidentified sp. 5210_1227	88.63	0.171611	-	-	-	-	-	-	-	-	-	-	-	0.0172189
Ascomycota	ON963354.1	Unidentified sp. 5210_926	99	0.171611	-	-	-	-	-	-	-	-	-	-	-	0.0172189
Basidiomycota	UDB039514	Tomentella lateritia	98.41	0.147095	-	-	-	-	-	-	-	-	-	-	0.518135	0.0172189
Zygomycota	OL434607.1	Unidentified sp. 5210_970	100	0.171611	-	-	-	-	-	-	-	-	-	-	-	0.0172189
Basidiomycota	UDB025058	Thelephora palmata	100	-	0.317316	-	-	-	-	-	-	-	-	-	-	0.0172189
Ascomycota	UDB035189	Bartalinia sp. 5208_178	96.76	-	-	-	-	0.0607692	-	-	-	-	-	-	-	0.0172189
Ascomycota	UDB027816	Unidentified sp. 5208_249	81.08	-	-	-	-	0.0607692	-	-	-	-	-	-	-	0.0172189
Ascomycota	UDB0754226	Hyphodiscus sp. 5208_679	95.92	-	-	-	0.1027	-	-	-	-	-	-	-	-	0.0172189
Basidiomycota	UDB021464	Cortinarius lignicola	99.66	-	-	-	0.0293427	0.0434065	-	-	-	-	-	-	-	0.0172189
Zygomycota	KM494273.1	Unidentified sp. 5208_364	98	-	-	-	-	0.0607692	-	-	-	-	-	-	-	0.0172189
Basidiomycota	UDB0754093	Amanita rubescens	100	-	-	-	0.0880282	0.00868131	-	-	-	-	-	-	-	0.0172189
Zygomycota	UDB028184	Unidentified sp. 5208_663	91.47	-	-	-	-	0.0607692	-	-	-	-	-	-	-	0.0172189
Ascomycota	UDB028385	Tuber anniae	100	-	-	-	-	0.0607692	-	-	-	-	-	-	-	0.0172189
Ascomycota	UDB035489	Unidentified sp. 5208_1501	93.33	-	-	-	0.1027	-	-	-	-	-	-	-	-	0.0172189
Ascomycota	UDB035012	Unidentified sp. 5208_1430	91.07	-	-	-	-	0.0607692	-	-	-	-	-	-	-	0.0172189
Basidiomycota	UDB001619	Rhizopogon roseolus	100	-	-	-	0.1027	-	-	-	-	-	-	-	-	0.0172189
Basidiomycota	UDB018458	Tomentella sp. 5210_21	100	0.0245158	-	-	-	-	-	-	-	0.0511596	-	0.136986	-	0.0147591
Ascomycota	UDB0780350	Unidentified sp. 5210_40	81.45	0.0735474	-	-	-	-	-	-	-	-	-	0.205479	-	0.0147591
Ascomycota	UDB0754226	Unidentified sp. 5210_41	93.03	-	0.0906618	-	-	-	-	0.114745	-	0.0170532	-	0.0684932	-	0.0147591
Ascomycota	UDB035053	Unidentified sp. 5210_56	76.98	0.0980633	-	0.0230627	-	-	-	-	-	-	-	0.0684932	-	0.0147591
Ascomycota	UDB024170	Unidentified sp. 5210_77	82.69	0.0980633	-	-	-	-	-	0.0573723	-	-	-	-	0.518135	0.0147591
Ascomycota	UDB027816	Unidentified sp. 5210_76	78.34	0.0490316	0.0453309	-	-	-	-	0.0573723	-	-	-	0.136986	-	0.0147591
Ascomycota	UDB035079	Unidentified sp. 5210_101	85.66	0.0490316	-	0.0230627	-	-	-	0.0573723	-	-	-	0.136986	-	0.0147591
Ascomycota	UDB0780350	Unidentified sp. 5210_87	82.38	0.0735474	-	0.0230627	-	-	-	-	-	0.0341064	-	-	-	0.0147591
Basidiomycota	UDB035797	Unidentified sp. 5210_112	81.27	0.0245158	-	0.0230627	-	-	-	-	-	0.0682128	-	-	-	0.0147591
Basidiomycota	UDB039357	Lactarius rufus	100	-	-	-	-	-	-	-	0.114155	0.0511596	0.145985	-	-	0.0147591
Basidiomycota	KP897258	Unidentified sp. 5210_163	100	-	-	-	-	-	-	-	-	0.0170532	-	0.342466	-	0.0147591
Ascomycota	UDB026069	Cladophialophora sp. 5210_438	98.15	-	-	-	-	-	-	-	0.228311	0.0341064	-	-	-	0.0147591
Ascomycota	UDB013297	Lentinula sp. 5210_373	94.29	-	0.0453309	-	-	-	-	-	-	-	-	0.342466	-	0.0147591
Ascomycota	UDB0780770	Aspergillus subversicolor	100	-	0.271985	-	-	-	-	-	-	-	-	-	-	0.0147591
Basidiomycota	UDB0778250	Lyophyllum sp. 5210_590	97.56	-	0.0453309	-	-	-	-	-	0.0570776	-	0.583942	-	-	0.0147591
Ascomycota	UDB034775	Otidea leporina	100	-	-	-	-	-	-	-	0.342466	-	-	-	-	0.0147591
Basidiomycota	UDB000282	Pseudotomentella sp. 5210_464	99.36	-	-	-	-	-	-	-	0.0570776	-	-	0.342466	-	0.0147591
Ascomycota	UDB026402	Unidentified sp. 5210_710	86.64	-	-	-	-	-	-	-	-	0.102319	-	-	-	0.0147591
Basidiomycota	UDB011255	Cortinarius diasemospermus	100	-	-	-	-	-	-	-	-	-	-	0.410959	-	0.0147591
Ascomycota	UDB0778527	Unidentified sp. 5210_574	86.94	-	-	-	-	-	-	-	0.342466	-	-	-	-	0.0147591
Zygomycota	UDB028005	Mortierella sp. 5210_655	94.78	-	-	-	-	-	-	-	-	0.0170532	0.583942	-	0.518135	0.0147591
Ascomycota	UDB035390	Trichosporiella sp. 5210_972	95.85	0.122579	-	-	-	-	-	0.0573723	-	-	-	-	-	0.0147591
Ascomycota	UDB035521	Unidentified sp. 5210_952	88.62	-	-	-	-	-	-	0.344234	-	-	-	-	-	0.0147591
Basidiomycota	UDB035195	Unidentified sp. 5208_320	80.08	-	-	-	-	0.0520879	-	-	-	-	-	-	-	0.0147591
Ascomycota	UDB028494	Sugiyamaella sp. 5210_1543	95.47	-	-	-	-	-	-	-	-	-	-	0.410959	-	0.0147591
Basidiomycota	UDB0780242	Hymenogaster sp. 5210_1655	100	-	0.271985	-	-	-	-	-	-	-	-	-	-	0.0147591
Zygomycota	UDB028088	Mortierella sp. 5208_399	97.58	-	-	-	0.0146714	0.0434065	-	-	-	-	-	-	-	0.0147591
Basidiomycota	UDB013417	Unidentified sp. 5208_808	88.39	-	-	-	0.0880282	-	-	-	-	-	-	-	-	0.0147591
Basidiomycota	UDB037093	Gymnopilus penetrans	100	-	-	-	-	-	-	-	0.342466	-	-	-	-	0.0147591
Basidiomycota	UDB0778264	Lycoperdon perlatum	100	0.122579	-	-	-	-	-	0.0573723	-	-	-	-	-	0.0147591
Ascomycota	UDB026069	Unidentified sp. 5210_1162	87.28	-	0.271985	-	-	-	-	-	-	-	-	-	-	0.0147591
Ascomycota	UDB026402	Unidentified sp. 5210_1173	85.05	-	-	-	-	-	-	-	0.342466	-	-	-	-	0.0147591
Basidiomycota	UDB018037	Hygrocybe conica	98.78	0.147095	-	-	-	-	-	-	-	-	-	-	-	0.0147591
Ascomycota	UDB025362	Unidentified sp. 5210_1239	97.59	-	-	-	-	-	-	-	-	0.102319	-	-	-	0.0147591
Ascomycota	UDB035081	Unidentified sp. 5210_1285	82.96	-	-	-	-	-	-	-	-	-	0.875912	-	-	0.0147591
Ascomycota	UDB0754106	Mollisia sp. 5210_1587	94.89	-	0.271985	-	-	-	-	-	-	-	-	-	-	0.0147591
Basidiomycota	UDB037443	Hygrophorus piceae	99.64	-	-	-	-	-	-	-	-	-	-	0.410959	-	0.0147591
Basidiomycota	UDB037702	Russula nauseosa	100	-	-	-	0.0880282	-	-	-	-	-	-	-	-	0.0147591
Ascomycota	UDB0780924	Verticillium sp. 5208_564	100	-	-	-	0.0146714	0.0434065	-	-	-	-	-	-	-	0.0147591
Ascomycota	UDB024188	Circinaria sp. 5208_594	95	-	-	-	-	0.0520879	-	-	-	-	-	-	-	0.0147591
Ascomycota	UDB022877	Unidentified sp. 5208_874	77.48	-	-	-	0.0880282	-	-	-	-	-	-	-	-	0.0147591
Zygomycota	UDB028184	Unidentified sp. 5208_944	87.71	-	-	-	0.0880282	-	-	-	-	-	-	-	-	0.0147591
Basidiomycota	UDB037663	Russula aeruginea	100	-	-	-	0.0880282	-	-	-	-	-	-	-	-	0.0147591
Ascomycota	UDB035297	Dicranidion sp. 5208_1008	94.87	-	-	-	-	0.0520879	-	-	-	-	-	-	-	0.0147591
Basidiomycota	UDB014180	Unidentified sp. 5208_964	91.84	-	-	-	0.0880282	-	-	-	-	-	-	-	-	0.0147591
Basidiomycota	UDB035682	Tricholoma vaccinum	99.02	-	-	-	-	0.0520879	-	-	-	-	-	-	-	0.0147591
Ascomycota	UDB033201	Unidentified sp. 5208_1061	85.48	-	-	-	-	0.0520879	-	-	-	-	-	-	-	0.0147591
Basidiomycota	UDB013307	Coniophora sp. 5208_1532	95.56	-	-	-	-	0.0520879	-	-	-	-	-	-	-	0.0147591
Ascomycota	ON963048.1	Unidentified sp. 5208_3161	100	-	-	-	0.0880282	-	-	-	-	-	-	-	-	0.0147591
Basidiomycota	UDB025256	Unidentified sp. 5208_1367	73.05	-	-	-	0.0880282	-	-	-	-	-	-	-	-	0.0147591
Basidiomycota	UDB0780334	Unidentified sp. 5208_1640	85.61	-	-	-	0.0880282	-	-	-	-	-	-	-	-	0.0147591
Ascomycota	UDB0778985	Unidentified sp. 5208_1779	89.23	-	-	-	-	0.0520879	-	-	-	-	-	-	-	0.0147591
Ascomycota	UDB035048	Unidentified sp. 5208_2382	86.23	-	-	-	-	0.0520879	-	-	-	-	-	-	-	0.0147591
Ascomycota	MK390491	Mucor moelleri	100	0.0490316	-	0.0230627	-	-	-	-	0.0570776	-	-	0.0684932	-	0.0122992
Ascomycota	ON963139	Rhizoctonia solani	100	0.122579	-	-	-	-	-	-	-	-	-	-	-	0.0122992
Ascomycota	UDB035485	Unidentified sp. 5210_59	89.17	0.0245158	0.0453309	-	-	-	-	0.0573723	0.0570776	-	-	0.0684932	-	0.0122992
Ascomycota	UDB035239	Unidentified sp. 5210_65	89.76	0.0980633	-	-	-	-	-	-	-	-	-	0.0684932	-	0.0122992
Ascomycota	MW757853L	Unidentified sp. 5210_45	100	0.0490316	-	0.0230627	-	-	-	-	-	-	-	0.136986	-	0.0122992
Ascomycota	UDB034965	Rhytismatales sp. 5210_93	97.93	-	-	-	-	-	-	-	-	0.085266	-	-	-	0.0122992
Ascomycota	UDB027816	Unidentified sp. 5210_100	82.1	0.0735474	-	0.0230627	-	-	-	-	-	0.0170532	-	-	-	0.0122992
Ascomycota	UDB035264	Unidentified sp. 5210_147	82.86	0.0245158	-	-	-	-	-	0.0573723	0.0570776	0.0341064	-	-	-	0.0122992
Basidiomycota	UDB031480	Unidentified sp. 5210_111	88	-	-	-	-	-	-	-	-	0.0682128	-	0.0684932	-	0.0122992
Ascomycota	UDB035129	Unidentified sp. 5210_139	88.93	0.0490316	0.0906618	-	-	-	-	0.0573723	-	-	-	-	-	0.0122992
Ascomycota	UDB0778439	Unidentified sp. 5210_142	77.82	-	-	-	-	-	-	0.0573723	-	-	-	0.273973	-	0.0122992
Basidiomycota	UDB031480	Unidentified sp. 5210_127	87.75	0.0245158	-	-	-	-	-	-	-	0.0511596	-	0.0684932	-	0.0122992
Ascomycota	UDB035011	Unidentified sp. 5210_246	93.44	-	0.0453309	-	-	-	-	0.0573723	-	-	-	0.205479	-	0.0122992
Ascomycota	UDB035451	Lophodermium seditiosum	100	0.0980633	0.0453309	-	-	-	-	-	-	-	-	-	-	0.0122992
Basidiomycota	UDB020329	Tomentella sp. 5210_449	100	0.0980633	-	0.0230627	-	-	-	-	-	-	-	-	-	0.0122992
Basidiomycota	UDB035797	Unidentified sp. 5208_140	81.27	-	-	-	0.0146714	0.0347252	-	-	-	-	-	-	-	0.0122992
Basidiomycota	UDB035392	Unidentified sp. 5210_720	84.71	-	-	-	-	-	-	-	0.285388	-	-	-	-	0.0122992
Basidiomycota	UDB031966	Unidentified sp. 5210_897	74.75	-	-	-	-	-	-	-	-	0.085266	-	-	-	0.0122992
Ascomycota	UDB0780350	Unidentified sp. 5208_130	85.08	-	-	-	-	0.0434065	-	-	-	-	-	-	-	0.0122992
Basidiomycota	UDB0778404	Cortinarius varius	100	-	-	-	-	-	-	0.286862	-	-	-	-	-	0.0122992
Ascomycota	UDB035046	Unidentified sp. 5208_256	78.09	-	-	-	-	0.0434065	-	-	-	-	-	-	-	0.0122992
Ascomycota	UDB0778906	Unidentified sp. 5208_100	76.98	-	-	-	0.0146714	0.0347252	-	-	-	-	-	-	-	0.0122992
Basidiomycota	UDB0754306	Unidentified sp. 5210_874	84.13	-	-	-	-	-	-	0.286862	-	-	-	-	-	0.0122992
Basidiomycota	UDB023624	Mycena sp. 5210_1004	99.68	0.0980633	-	-	-	-	-	-	-	-	-	-	0.518135	0.0122992
Basidiomycota	UDB034353	Unidentified sp. 5208_120	73.37	-	-	-	-	0.0434065	-	-	-	-	-	-	-	0.0122992
Ascomycota	UDB016223	Unidentified sp. 5208_206	85.08	-	-	-	-	0.0434065	-	-	-	-	-	-	-	0.0122992
Basidiomycota	UDB016438	Unidentified sp. 5210_1391	84.35	-	0.181324	-	-	-	-	0.0573723	-	-	-	-	-	0.0122992
Ascomycota	UDB023797	Talaromyces sp. 5210_1672	97.74	-	-	-	-	-	-	-	0.285388	-	-	-	-	0.0122992
Ascomycota	UDB035264	Unidentified sp. 5208_261	82.26	-	-	-	-	0.0434065	-	-	-	-	-	-	-	0.0122992
Ascomycota	UDB0780362	Unidentified sp. 5208_432	84.12	-	-	-	0.0146714	0.0347252	-	-	-	-	-	-	-	0.0122992
Basidiomycota	UDB019770	Unidentified sp. 5208_279	84.83	-	-	-	0.0733568	-	-	-	-	-	-	-	-	0.0122992
Ascomycota	UDB027931	Tuber anniae	99.66	-	0.0453309	-	-	-	-	0.229489	-	-	-	-	-	0.0122992
Basidiomycota	MT496881.1	Unidentified sp. 5210_1088	99	-	-	-	-	-	-	0.286862	-	-	-	-	-	0.0122992
Ascomycota	UDB035520	Unidentified sp. 5210_1148	87.84	0.122579	-	-	-	-	-	-	-	-	-	-	-	0.0122992
Ascomycota	UDB035210	Fusarium oxysporum f.sp. heliotropii	100	0.122579	-	-	-	-	-	-	-	-	-	-	-	0.0122992
Ascomycota	UDB026402	Unidentified sp. 5208_244	84.72	-	-	-	0.0733568	-	-	-	-	-	-	-	-	0.0122992
Ascomycota	UDB031688	Unidentified sp. 5208_424	92.25	-	-	-	0.0733568	-	-	-	-	-	-	-	-	0.0122992
Basidiomycota	UDB027341	Unidentified sp. 5208_144	91.15	-	-	-	0.0146714	0.0347252	-	-	-	-	-	-	-	0.0122992
Ascomycota	UDB035485	Helicodendron sp. 5208_637	96.69	-	-	-	-	0.0434065	-	-	-	-	-	-	-	0.0122992
Basidiomycota	UDB0778878	Unidentified sp. 5210_1097	90.91	-	-	-	-	-	-	-	-	-	-	0.342466	-	0.0122992
Basidiomycota	UDB0778786	Thanatephorus sp. 5210_1141	99.05	-	-	-	-	-	-	-	-	0.085266	-	-	-	0.0122992
Ascomycota	UDB026402	Unidentified sp. 5210_1157	93.43	-	0.226655	-	-	-	-	-	-	-	-	-	-	0.0122992
Ascomycota	UDB0778869	Hyaloscypha sp. 5210_1164	94.54	-	-	-	-	-	-	-	-	-	0.729927	-	-	0.0122992
Ascomycota	UDB035065	Unidentified sp. 5210_1172	85.43	-	-	-	-	-	-	0.286862	-	-	-	-	-	0.0122992
Basidiomycota	UDB031543	Tricholoma terreum	99.67	0.0735474	-	-	-	-	-	-	-	-	0.145985	-	0.518135	0.0122992
Zygomycota	UDB035691	Unidentified sp. 5210_1282	80.33	-	-	-	-	-	-	-	-	0.085266	-	-	-	0.0122992
Basidiomycota	MT236764.1	Unidentified sp. 5210_1347	99	-	-	-	-	-	-	-	-	0.085266	-	-	-	0.0122992
Zygomycota	UDB031077	Unidentified sp. 5210_1350	92.06	-	-	-	-	-	-	-	-	-	0.729927	-	-	0.0122992
Ascomycota	UDB0754096	Unidentified sp. 5210_1359	84.79	0.122579	-	-	-	-	-	-	-	-	-	-	-	0.0122992
Ascomycota	UDB035294	Unidentified sp. 5210_1387	93.8	0.122579	-	-	-	-	-	-	-	-	-	-	-	0.0122992
Basidiomycota	UDB015474	Coprinopsis cinerea	100	-	0.226655	-	-	-	-	-	-	-	-	-	-	0.0122992
Basidiomycota	UDB035764	Agaricus griseicephalus	100	-	0.226655	-	-	-	-	-	-	-	-	-	-	0.0122992
Ascomycota	UDB0778869	Unidentified sp. 5208_251	88.84	-	-	-	0.0733568	-	-	-	-	-	-	-	-	0.0122992
Ascomycota	UDB0778507	Diplonaevia sp. 5208_373	97.52	-	-	-	-	0.0434065	-	-	-	-	-	-	-	0.0122992
Ascomycota	UDB027816	Unidentified sp. 5208_479	81.41	-	-	-	-	0.0434065	-	-	-	-	-	-	-	0.0122992
Basidiomycota	UDB035194	Unidentified sp. 5208_137	76.45	-	-	-	-	0.0434065	-	-	-	-	-	-	-	0.0122992
Ascomycota	UDB034373	Unidentified sp. 5208_363	78.29	-	-	-	-	0.0434065	-	-	-	-	-	-	-	0.0122992
Basidiomycota	UDB016438	Unidentified sp. 5208_483	89.15	-	-	-	-	0.0434065	-	-	-	-	-	-	-	0.0122992
Ascomycota	UDB026277	Unidentified sp. 5208_669	92.08	-	-	-	-	0.0434065	-	-	-	-	-	-	-	0.0122992
Ascomycota	UDB0778820	Unidentified sp. 5208_709	83.54	-	-	-	0.0733568	-	-	-	-	-	-	-	-	0.0122992
Ascomycota	UDB027680	Unidentified sp. 5208_1023	93.39	-	-	-	-	0.0434065	-	-	-	-	-	-	-	0.0122992
Basidiomycota	UDB025586	Unidentified sp. 5208_68	85.19	-	-	-	-	0.0434065	-	-	-	-	-	-	-	0.0122992
Ascomycota	UDB026402	Unidentified sp. 5208_168	86.64	-	-	-	0.0586854	0.00868131	-	-	-	-	-	-	-	0.0122992
Ascomycota	UDB026116	Unidentified sp. 5208_1074	91.77	-	-	-	-	0.0434065	-	-	-	-	-	-	-	0.0122992
Basidiomycota	UDB038237	Unidentified sp. 5208_1901	83.61	-	-	-	0.0733568	-	-	-	-	-	-	-	-	0.0122992
Basidiomycota	UDB0780334	Unidentified sp. 5208_960	84.89	-	-	-	0.0733568	-	-	-	-	-	-	-	-	0.0122992
Basidiomycota	UDB038134	Unidentified sp. 5208_1452	80.74	-	-	-	-	0.0434065	-	-	-	-	-	-	-	0.0122992
Ascomycota	UDB016230	Unidentified sp. 5208_1550	87.5	-	-	-	0.0733568	-	-	-	-	-	-	-	-	0.0122992
Ascomycota	UDB035198	Apiosordaria sp. 5208_1879	97.15	-	-	-	-	0.0434065	-	-	-	-	-	-	-	0.0122992
Basidiomycota	UDB0780182	Unidentified sp. 5208_2112	88.22	-	-	-	0.0733568	-	-	-	-	-	-	-	-	0.0122992
Ascomycota	UDB0778531	Ascobolus sp. 5208_3151	97.98	-	-	-	-	0.0434065	-	-	-	-	-	-	-	0.0122992
Ascomycota	UDB025707	Unidentified sp. 5208_3401	92.86	-	-	-	-	0.0434065	-	-	-	-	-	-	-	0.0122992
Basidiomycota	UDB038187	Athelia acrospora	99.66	0.0735474	-	0.0230627	-	-	-	-	-	-	-	-	-	0.00983937
Ascomycota	UDB027816	Unidentified sp. 5210_69	80.38	-	-	0.0230627	-	-	-	0.114745	-	-	-	0.0684932	-	0.00983937
Ascomycota	ON865944	Unidentified sp. 5210_80	100	-	-	0.0230627	-	-	-	0.0573723	-	0.0170532	-	0.0684932	-	0.00983937
Ascomycota	UDB020934	Trichomerium sp. 5210_115	94.8	0.0490316	0.0453309	-	-	-	-	-	-	-	-	0.0684932	-	0.00983937
Ascomycota	UDB023677	Unidentified sp. 5210_152	87.7	0.0245158	0.0453309	-	-	-	-	0.0573723	-	-	-	0.0684932	-	0.00983937
Ascomycota	UDB035086	Unidentified sp. 5210_143	80.57	0.0490316	-	-	-	-	-	0.0573723	-	-	-	0.0684932	-	0.00983937
Ascomycota	UDB015033	Hypogymnia physodes	99.2	-	0.0453309	0.0461255	-	-	-	-	-	-	-	0.0684932	-	0.00983937
Ascomycota	UDB0780355	Unidentified sp. 5210_194	81.82	0.0490316	-	0.0230627	-	-	-	-	-	-	-	0.0684932	-	0.00983937
Ascomycota	KX220811	Unidentified sp. 5208_55	98	-	-	-	-	0.0347252	-	-	-	-	-	-	-	0.00983937
Ascomycota	UDB025172	Helotiales sp. 5210_190	97.73	0.0490316	-	0.0230627	-	-	-	0.0573723	-	-	-	-	-	0.00983937
Ascomycota	UDB0778289	Arachnopeziza sp. 5210_205	95.67	0.0490316	-	0.0230627	-	-	-	-	-	-	-	0.0684932	-	0.00983937
Ascomycota	UDB027562	Neonectria sp. 5210_302	100	-	-	-	-	-	-	0.229489	-	-	-	-	-	0.00983937
Basidiomycota	UDB019697	Mycena sanguinolenta	100	-	-	-	-	-	-	-	0.171233	0.0170532	-	-	-	0.00983937
Ascomycota	UDB035260	Unidentified sp. 5210_319	86.87	-	0.0906618	0.0230627	-	-	-	0.0573723	-	-	-	-	-	0.00983937
Ascomycota	UDB0778889	Mollisia sp. 5210_287	96.25	-	-	-	-	-	-	-	-	0.0682128	-	-	-	0.00983937
Ascomycota	UDB020933	Unidentified sp. 5210_311	90.37	0.0245158	-	0.0230627	-	-	-	-	-	-	-	0.136986	-	0.00983937
Ascomycota	UDB0780457	Unidentified sp. 5208_73	81.03	-	-	-	-	0.0347252	-	-	-	-	-	-	-	0.00983937
Ascomycota	UDB035485	Unidentified sp. 5210_349	93.75	-	0.0453309	0.0230627	-	-	-	-	-	0.0170532	-	0.0684932	-	0.00983937
Basidiomycota	UDB037477	Russula aquosa	100	-	-	-	-	-	-	-	0.171233	-	-	0.0684932	-	0.00983937
Ascomycota	UDB035100	Unidentified sp. 5210_461	82.03	0.0245158	0.0906618	-	-	-	-	-	-	0.0170532	-	-	-	0.00983937
Ascomycota	UDB026401	Unidentified sp. 5210_379	91.87	-	-	0.0461255	-	-	-	-	-	0.0170532	-	0.0684932	-	0.00983937
Basidiomycota	UDB025705	Unidentified sp. 5210_467	92.36	0.0245158	0.0453309	-	-	-	-	-	-	-	-	0.136986	-	0.00983937
Ascomycota	UDB035418	Unidentified sp. 5210_526	88.1	-	-	-	-	-	-	-	-	-	-	0.273973	-	0.00983937
Ascomycota	UDB0778527	Unidentified sp. 5210_668	91.74	-	-	-	-	-	-	-	-	0.0682128	-	-	-	0.00983937
Basidiomycota	UDB036971	Russula turci	100	-	-	-	-	-	-	-	-	0.0682128	-	-	-	0.00983937
Ascomycota	UDB0754226	Hyphodiscus sp. 5210_547	95.9	-	-	-	-	-	-	-	-	0.0682128	-	-	-	0.00983937
Ascomycota	UDB013257	Odontia sp. 5210_529	100	-	-	-	-	-	-	-	-	-	-	0.273973	-	0.00983937
Zygomycota	UDB035295	Mucor inaequisporus f. kaki	100	0.0245158	-	-	-	-	-	0.114745	-	-	-	-	0.518135	0.00983937
Zygomycota	UDB023393	Unidentified sp. 5210_914	90.91	-	-	-	-	-	-	0.229489	-	-	-	-	-	0.00983937
Ascomycota	UDB027680	Neonectria sp. 5210_933	94.19	-	0.0453309	-	-	-	-	0.0573723	-	-	0.291971	-	-	0.00983937
Ascomycota	UDB035263	Neurospora sublineolata	100	0.0735474	-	-	-	-	-	-	0.0570776	-	-	-	-	0.00983937
Basidiomycota	UDB033340	Typhula sp. 5208_164	95.45	-	-	-	-	0.0347252	-	-	-	-	-	-	-	0.00983937
Zygomycota	UDB028088	Unidentified sp. 5210_749	91.27	-	-	-	-	-	-	-	-	-	0.583942	-	-	0.00983937
Zygomycota	UDB035483	Chlamydoabsidia padenii	98.33	0.0245158	0.0906618	-	-	-	-	-	0.0570776	-	-	-	-	0.00983937
Ascomycota	UDB035409	Unidentified sp. 5210_950	87.92	-	-	-	-	-	-	-	-	-	-	0.273973	-	0.00983937
Ascomycota	UDB035011	Unidentified sp. 5208_139	93.44	-	-	-	-	0.0347252	-	-	-	-	-	-	-	0.00983937
Zygomycota	LS973936.1	Unidentified sp. 5210_1084	100	-	-	-	-	-	-	-	-	0.0682128	-	-	-	0.00983937
Chytridiomycota	UDB013257	Odontia sp. 5210_764	100	-	-	-	-	-	-	-	-	0.0682128	-	-	-	0.00983937
Basidiomycota	UDB018515	Tomentella sp. 5210_854	99.37	-	-	-	-	-	-	0.229489	-	-	-	-	-	0.00983937
Ascomycota	UDB035141	Hyphodiscosia radicicola	99.19	-	0.181324	-	-	-	-	-	-	-	-	-	-	0.00983937
Basidiomycota	MT242267.1	Unidentified sp. 5208_196	100	-	-	-	-	0.0347252	-	-	-	-	-	-	-	0.00983937
Basidiomycota	UDB038242	Trechispora verruculosa	99.67	-	0.181324	-	-	-	-	-	-	-	-	-	-	0.00983937
Ascomycota	UDB035114	Unidentified sp. 5210_892	93.61	-	-	0.0230627	-	-	-	-	0.0570776	0.0341064	-	-	-	0.00983937
Basidiomycota	UDB0778160	Trichaptum abietinum	100	-	0.0906618	-	-	-	-	-	-	0.0341064	-	-	-	0.00983937
Ascomycota	UDB035485	Unidentified sp. 5210_1114	72.87	-	-	-	-	-	-	-	-	0.0682128	-	-	-	0.00983937
Basidiomycota	UDB018563	Pseudotomentella mucidula	100	-	-	-	-	-	-	-	0.228311	-	-	-	-	0.00983937
Ascomycota	UDB028345	Candida sp. 5210_954	99.08	-	-	0.0230627	-	-	-	0.0573723	-	-	-	0.136986	-	0.00983937
Ascomycota	UDB020915	Unidentified sp. 5208_307	90.16	-	-	-	-	0.0347252	-	-	-	-	-	-	-	0.00983937
Ascomycota	UDB0780995	Bionectria sp. 5210_1130	100	0.0980633	-	-	-	-	-	-	-	-	-	-	-	0.00983937
Ascomycota	UDB035063	Unidentified sp. 5210_999	83.74	0.0735474	0.0453309	-	-	-	-	-	-	-	-	-	-	0.00983937
Ascomycota	UDB034965	Rhytismatales sp. 5208_152	97.53	-	-	-	0.0586854	-	-	-	-	-	-	-	-	0.00983937
Basidiomycota	UDB037329	Unidentified sp. 5208_129	90.7	-	-	-	-	0.0347252	-	-	-	-	-	-	-	0.00983937
Ascomycota	UDB0778889	Mollisia sp. 5208_387	96.67	-	-	-	-	0.0347252	-	-	-	-	-	-	-	0.00983937
Basidiomycota	UDB0780331	Unidentified sp. 5208_106	91.8	-	-	-	-	0.0347252	-	-	-	-	-	-	-	0.00983937
Basidiomycota	UDB034042	Mycena pura	99.36	-	-	-	-	-	-	0.229489	-	-	-	-	-	0.00983937
Ascomycota	UDB0780688	Pyrenopeziza sp. 5210_1153	98.74	0.0980633	-	-	-	-	-	-	-	-	-	-	-	0.00983937
Basidiomycota	UDB016609	Tylopilus felleus	100	-	-	0.0691882	-	-	-	-	-	-	0.145985	-	-	0.00983937
Basidiomycota	UDB025151	Sistotrema sp. 5210_1290	96.94	-	-	-	-	-	-	-	-	-	-	-	2.07254	0.00983937
Ascomycota	UDB018840	Lachnellula sp. 5208_165	95.4	-	-	-	-	0.0347252	-	-	-	-	-	-	-	0.00983937
Basidiomycota	UDB037329	Unidentified sp. 5210_1100	89.13	0.0980633	-	-	-	-	-	-	-	-	-	-	-	0.00983937
Basidiomycota	UDB025189	Unidentified sp. 5210_1193	86.25	-	-	-	-	-	-	-	0.171233	-	-	0.0684932	-	0.00983937
Basidiomycota	UDB0754284	Unidentified sp. 5210_1205	72.9	-	-	-	-	-	-	-	-	-	-	0.273973	-	0.00983937
Ascomycota	UDB017812	Unidentified sp. 5210_1479	84.49	-	-	-	-	-	-	-	0.0570776	-	0.291971	-	0.518135	0.00983937
Zygomycota	UDB031077	Unidentified sp. 5210_2143	92.98	-	-	-	-	-	-	-	-	-	0.437956	0.0684932	-	0.00983937
Basidiomycota	UDB016252	Unidentified sp. 5210_2192	100	-	-	-	-	-	-	-	-	0.0682128	-	-	-	0.00983937
Ascomycota	UDB0778526	Calycellina sp. 5208_189	97.11	-	-	-	0.0293427	0.0173626	-	-	-	-	-	-	-	0.00983937
Ascomycota	UDB0778299	Nectriopsis sp. 5208_358	97.63	-	-	-	0.0293427	0.0173626	-	-	-	-	-	-	-	0.00983937
Ascomycota	UDB035218	Unidentified sp. 5208_150	77.87	-	-	-	-	0.0347252	-	-	-	-	-	-	-	0.00983937
Basidiomycota	UDB024810	Trechispora invisitata	99.65	-	-	-	-	0.0347252	-	-	-	-	-	-	-	0.00983937
Ascomycota	UDB035053	Unidentified sp. 5208_119	76.98	-	-	-	-	0.0347252	-	-	-	-	-	-	-	0.00983937
Ascomycota	UDB035079	Unidentified sp. 5208_108	80.08	-	-	-	-	0.0347252	-	-	-	-	-	-	-	0.00983937
Basidiomycota	UDB023500	Tricholoma equestre	100	-	-	-	0.0586854	-	-	-	-	-	-	-	-	0.00983937
Zygomycota	UDB035691	Unidentified sp. 5208_54	80.71	-	-	-	-	0.0347252	-	-	-	-	-	-	-	0.00983937
Ascomycota	UDB035297	Dicranidion gracile	100	-	0.181324	-	-	-	-	-	-	-	-	-	-	0.00983937
Basidiomycota	UDB000017	Inocybe napipes	99.66	-	-	-	-	-	-	-	-	-	0.583942	-	-	0.00983937
Ascomycota	UDB027816	Unidentified sp. 5210_1286	80.99	-	-	-	-	-	-	-	-	0.0682128	-	-	-	0.00983937
Basidiomycota	UDB015980	Russula sp. 5210_1330	100	-	-	-	-	-	-	-	-	0.0682128	-	-	-	0.00983937
Basidiomycota	UDB022025	Mycena longiseta	99.37	-	-	-	-	-	-	-	0.228311	-	-	-	-	0.00983937
Zygomycota	UDB028005	Unidentified sp. 5210_1357	83.38	0.0980633	-	-	-	-	-	-	-	-	-	-	-	0.00983937
Basidiomycota	UDB027854	Unidentified sp. 5210_1360	86.47	-	-	-	-	-	-	-	-	-	-	0.273973	-	0.00983937
Basidiomycota	MW238099.1	Unidentified sp. 5210_1361	100	0.0980633	-	-	-	-	-	-	-	-	-	-	-	0.00983937
Ascomycota	UDB016153	Unidentified sp. 5210_1363	84.85	-	0.181324	-	-	-	-	-	-	-	-	-	-	0.00983937
Basidiomycota	UDB036604	Unidentified sp. 5210_1369	92.12	0.0980633	-	-	-	-	-	-	-	-	-	-	-	0.00983937
Chytridiomycota	KU188551.1	Unidentified sp. 5210_1395	100	-	-	-	-	-	-	-	-	0.0682128	-	-	-	0.00983937
Zygomycota	UDB028005	Unidentified sp. 5210_1410	93.97	-	-	-	-	-	-	-	-	-	0.583942	-	-	0.00983937
Ascomycota	UDB035293	Unidentified sp. 5210_1432	78.91	-	-	-	-	-	-	-	-	0.0682128	-	-	-	0.00983937
Ascomycota	UDB0778185	Unidentified sp. 5210_1478	92.95	-	-	-	-	-	-	0.229489	-	-	-	-	-	0.00983937
Ascomycota	UDB039472	Unidentified sp. 5210_1508	84.96	-	-	-	-	-	-	-	-	0.0682128	-	-	-	0.00983937
Zygomycota	UDB035237	Unidentified sp. 5210_1522	82.58	-	-	-	-	-	-	-	-	-	0.583942	-	-	0.00983937
Ascomycota	UDB035314	Unidentified sp. 5210_1637	89.3	-	0.181324	-	-	-	-	-	-	-	-	-	-	0.00983937
Ascomycota	UDB0778185	Unidentified sp. 5210_1642	93.36	0.0980633	-	-	-	-	-	-	-	-	-	-	-	0.00983937
Ascomycota	UDB026277	Unidentified sp. 5210_1671	92.53	-	0.0906618	-	-	-	-	-	-	0.0341064	-	-	-	0.00983937
Ascomycota	UDB026185	Unidentified sp. 5210_1911	83.2	-	-	-	-	-	-	-	-	-	0.583942	-	-	0.00983937
Ascomycota	UDB026116	Unidentified sp. 5210_1986	88.48	0.0980633	-	-	-	-	-	-	-	-	-	-	-	0.00983937
Basidiomycota	UDB035882	Russula clusii	100	-	-	-	-	-	-	-	-	-	0.291971	-	1.03627	0.00983937
Ascomycota	UDB035092	Unidentified sp. 5210_2134	89.33	-	0.181324	-	-	-	-	-	-	-	-	-	-	0.00983937
Basidiomycota	UDB032361	Russula renidens	100	-	-	-	-	-	-	-	-	-	-	0.273973	-	0.00983937
Ascomycota	UDB0780759	Unidentified sp. 5210_2476	77.36	0.0980633	-	-	-	-	-	-	-	-	-	-	-	0.00983937
Ascomycota	UDB0778527	Unidentified sp. 5210_3558	85.25	-	-	-	-	-	-	-	-	-	-	-	2.07254	0.00983937
Ascomycota	MT162615	Blumeria graminis f. sp. tritici	100	-	-	-	0.0586854	-	-	-	-	-	-	-	-	0.00983937
Ascomycota	UDB035129	Unidentified sp. 5208_141	88.93	-	-	-	-	0.0347252	-	-	-	-	-	-	-	0.00983937
Basidiomycota	UDB027741	Unidentified sp. 5208_193	78.91	-	-	-	0.0146714	0.0260439	-	-	-	-	-	-	-	0.00983937
Basidiomycota	UDB035142	Unidentified sp. 5208_258	79.29	-	-	-	-	0.0347252	-	-	-	-	-	-	-	0.00983937
Basidiomycota	UDB035797	Unidentified sp. 5208_414	77.62	-	-	-	-	0.0347252	-	-	-	-	-	-	-	0.00983937
Ascomycota	UDB035485	Unidentified sp. 5208_453	86.78	-	-	-	-	0.0347252	-	-	-	-	-	-	-	0.00983937
Basidiomycota	UDB018882	Unidentified sp. 5208_336	90.2	-	-	-	-	0.0347252	-	-	-	-	-	-	-	0.00983937
Zygomycota	UDB027447	Unidentified sp. 5208_338	83.47	-	-	-	-	0.0347252	-	-	-	-	-	-	-	0.00983937
Basidiomycota	UDB035195	Unidentified sp. 5208_299	92.16	-	-	-	-	0.0347252	-	-	-	-	-	-	-	0.00983937
Ascomycota	UDB025606	Unidentified sp. 5208_610	80.3	-	-	-	-	0.0347252	-	-	-	-	-	-	-	0.00983937
Ascomycota	UDB016223	Unidentified sp. 5208_486	84.68	-	-	-	-	0.0347252	-	-	-	-	-	-	-	0.00983937
Ascomycota	UDB035079	Unidentified sp. 5208_810	82.26	-	-	-	-	0.0347252	-	-	-	-	-	-	-	0.00983937
Basidiomycota	UDB0754266	Unidentified sp. 5208_439	91.21	-	-	-	-	0.0347252	-	-	-	-	-	-	-	0.00983937
Ascomycota	UDB0778283	Unidentified sp. 5208_200	80.15	-	-	-	-	0.0347252	-	-	-	-	-	-	-	0.00983937
Basidiomycota	UDB027570	Unidentified sp. 5208_614	82.14	-	-	-	0.0586854	-	-	-	-	-	-	-	-	0.00983937
Basidiomycota	UDB038282	Cortinarius fuscescens	98.92	-	-	-	0.0586854	-	-	-	-	-	-	-	-	0.00983937
Basidiomycota	UDB035195	Unidentified sp. 5208_878	92.49	-	-	-	-	0.0347252	-	-	-	-	-	-	-	0.00983937
Ascomycota	UDB035397	Unidentified sp. 5208_452	84.21	-	-	-	-	0.0347252	-	-	-	-	-	-	-	0.00983937
Ascomycota	UDB035209	Unidentified sp. 5208_689	93.98	-	-	-	0.0586854	-	-	-	-	-	-	-	-	0.00983937
Ascomycota	UDB035281	Unidentified sp. 5208_1057	74.58	-	-	-	-	0.0347252	-	-	-	-	-	-	-	0.00983937
Basidiomycota	UDB025726	Unidentified sp. 5208_690	84.89	-	-	-	0.0586854	-	-	-	-	-	-	-	-	0.00983937
Ascomycota	UDB027816	Unidentified sp. 5208_806	82.24	-	-	-	-	0.0347252	-	-	-	-	-	-	-	0.00983937
Basidiomycota	UDB039706	Unidentified sp. 5208_477	89.86	-	-	-	-	0.0347252	-	-	-	-	-	-	-	0.00983937
Basidiomycota	UDB038012	Russula queletii	100	-	-	-	-	0.0347252	-	-	-	-	-	-	-	0.00983937
Ascomycota	UDB026116	Coleophoma sp. 5208_1618	95.45	-	-	-	-	0.0347252	-	-	-	-	-	-	-	0.00983937
Basidiomycota	UDB035797	Unidentified sp. 5208_497	80.37	-	-	-	-	0.0347252	-	-	-	-	-	-	-	0.00983937
Basidiomycota	UDB035392	Unidentified sp. 5208_1174	84.42	-	-	-	-	0.0347252	-	-	-	-	-	-	-	0.00983937
Ascomycota	UDB035390	Trichosporiella multisporum	98.76	-	-	-	0.0293427	0.0173626	-	-	-	-	-	-	-	0.00983937
Basidiomycota	UDB031148	Unidentified sp. 5208_1048	75.18	-	-	-	0.0586854	-	-	-	-	-	-	-	-	0.00983937
Ascomycota	UDB0780205	Nectria sp. 5208_1653	100	-	-	-	-	0.0347252	-	-	-	-	-	-	-	0.00983937
Ascomycota	UDB027816	Unidentified sp. 5208_1203	79.69	-	-	-	0.0586854	-	-	-	-	-	-	-	-	0.00983937
Basidiomycota	UDB0754306	Unidentified sp. 5208_1146	84.13	-	-	-	-	0.0347252	-	-	-	-	-	-	-	0.00983937
Zygomycota	UDB028434	Unidentified sp. 5208_885	88.4	-	-	-	-	0.0347252	-	-	-	-	-	-	-	0.00983937
Ascomycota	UDB028196	Capnodiales sp. 5208_898	98.87	-	-	-	-	0.0347252	-	-	-	-	-	-	-	0.00983937
Ascomycota	UDB035038	Unidentified sp. 5208_1044	88.8	-	-	-	-	0.0347252	-	-	-	-	-	-	-	0.00983937
Ascomycota	UDB0778858	Unidentified sp. 5208_1100	93	-	-	-	0.0586854	-	-	-	-	-	-	-	-	0.00983937
Basidiomycota	UDB037361	Hemimycena sp. 5208_598	95.31	-	-	-	-	0.0347252	-	-	-	-	-	-	-	0.00983937
Ascomycota	UDB035040	Unidentified sp. 5208_2217	83.27	-	-	-	-	0.0347252	-	-	-	-	-	-	-	0.00983937
Ascomycota	MN902623.1	Unidentified sp. 5208_2765	99	-	-	-	0.0586854	-	-	-	-	-	-	-	-	0.00983937
Ascomycota	UDB016230	Unidentified sp. 5208_3224	90.53	-	-	-	0.0586854	-	-	-	-	-	-	-	-	0.00983937
Ascomycota	UDB026277	Unidentified sp. 5208_1946	91.7	-	-	-	-	0.0347252	-	-	-	-	-	-	-	0.00983937
Ascomycota	UDB027994	Bionectriaceae sp. 5208_2779	100	-	-	-	-	0.0347252	-	-	-	-	-	-	-	0.00983937
Basidiomycota	UDB028068	Unidentified sp. 5208_1573	74.19	-	-	-	-	0.0347252	-	-	-	-	-	-	-	0.00983937
Ascomycota	UDB035439	Unidentified sp. 5208_1627	87.64	-	-	-	0.0586854	-	-	-	-	-	-	-	-	0.00983937
Ascomycota	UDB035121	Unidentified sp. 5208_1794	91.16	-	-	-	-	0.0347252	-	-	-	-	-	-	-	0.00983937
Basidiomycota	UDB015786	Paralepista flaccida	99.67	-	-	-	-	0.0347252	-	-	-	-	-	-	-	0.00983937
Ascomycota	UDB0778311	Unidentified sp. 5208_2423	83.89	-	-	-	0.0586854	-	-	-	-	-	-	-	-	0.00983937
Ascomycota	UDB027816	Unidentified sp. 5208_2499	78.57	-	-	-	0.0586854	-	-	-	-	-	-	-	-	0.00983937
Ascomycota	UDB035385	Unidentified sp. 5208_3488	77.95	-	-	-	-	0.0347252	-	-	-	-	-	-	-	0.00983937
Ascomycota	MG827987	Unidentified sp. 5210_9	99	-	-	-	-	-	-	0.172117	-	-	-	-	-	0.00737953
Ascomycota	MT595563	Cladophialophora sp. 5210_29	99	0.0245158	-	0.0230627	-	-	-	-	-	0.0170532	-	-	-	0.00737953
Ascomycota	UDB025606	Unidentified sp. 5210_46	79.25	0.0245158	0.0453309	-	-	-	-	-	-	-	-	0.0684932	-	0.00737953
Ascomycota	MN904075	Unidentified sp. 5210_43	93	0.0245158	0.0453309	-	-	-	-	-	-	-	-	0.0684932	-	0.00737953
Ascomycota	KU061806	Unidentified sp. 5210_83	97	0.0245158	-	-	-	-	-	-	-	0.0341064	-	-	-	0.00737953
Ascomycota	UDB035427	Unidentified sp. 5210_104	82.35	0.0245158	0.0453309	-	-	-	-	-	-	-	-	0.0684932	-	0.00737953
Ascomycota	UDB017680	Inocybe sp. 5210_135	95.35	-	-	-	-	-	-	-	0.114155	-	-	-	0.518135	0.00737953
Basidiomycota	UDB037940	Russula ochroleuca	100	-	-	0.0691882	-	-	-	-	-	-	-	-	-	0.00737953
Ascomycota	UDB024179	Unidentified sp. 5208_199	91.63	-	-	-	0.0440141	-	-	-	-	-	-	-	-	0.00737953
Ascomycota	ON963184	Unidentified sp. 5210_108	97	-	0.0453309	-	-	-	-	-	-	0.0341064	-	-	-	0.00737953
Ascomycota	UDB035476	Microsphaeropsis centaureae	98.39	0.0245158	-	-	-	-	-	-	-	0.0341064	-	-	-	0.00737953
Ascomycota	UDB019824	Unidentified sp. 5210_189	90.57	-	0.0906618	-	-	-	-	0.0573723	-	-	-	-	-	0.00737953
Ascomycota	UDB027816	Cladophialophora sp. 5210_140	98.43	-	-	0.0230627	-	-	-	0.0573723	-	-	-	0.0684932	-	0.00737953
Basidiomycota	UDB033340	Typhula sp. 5210_179	95.45	-	0.135993	-	-	-	-	-	-	-	-	-	-	0.00737953
Ascomycota	UDB035189	Bartalinia sp. 5210_204	96.76	0.0245158	0.0453309	0.0230627	-	-	-	-	-	-	-	-	-	0.00737953
Ascomycota	UDB027816	Unidentified sp. 5210_221	84.09	0.0735474	-	-	-	-	-	-	-	-	-	-	-	0.00737953
Basidiomycota	UDB036935	Russula paludosa	100	-	-	-	-	-	-	-	-	0.0170532	-	0.136986	-	0.00737953
Ascomycota	UDB0780350	Acrodontium crateriforme	99.16	-	0.0453309	-	-	-	-	0.0573723	-	0.0170532	-	-	-	0.00737953
Ascomycota	UDB035516	Unidentified sp. 5210_254	93.9	-	-	0.0230627	-	-	-	0.114745	-	-	-	-	-	0.00737953
Basidiomycota	UDB039502	Scopuloides hydnoides	99.32	-	-	-	-	-	-	-	0.171233	-	-	-	-	0.00737953
Ascomycota	UDB035499	Graphilbum sp. 5210_337	97.93	-	-	-	-	-	-	0.172117	-	-	-	-	-	0.00737953
Ascomycota	UDB028052	Unidentified sp. 5208_186	83.97	-	-	-	-	0.0260439	-	-	-	-	-	-	-	0.00737953
Basidiomycota	UDB016255	Unidentified sp. 5210_361	88.83	0.0490316	-	-	-	-	-	-	0.0570776	-	-	-	-	0.00737953
Ascomycota	UDB0780755	Fusarium sp. 5210_410	99.61	-	-	-	-	-	-	-	-	0.0511596	-	-	-	0.00737953
Basidiomycota	UDB038028	Laccaria laccata	100	-	-	-	-	-	-	-	-	-	0.437956	-	-	0.00737953
Basidiomycota	UDB038237	Unidentified sp. 5210_432	88.93	-	-	-	-	-	-	-	0.171233	-	-	-	-	0.00737953
Ascomycota	UDB025067	Unidentified sp. 5208_170	79.86	-	-	-	0.0440141	-	-	-	-	-	-	-	-	0.00737953
Ascomycota	UDB035266	Unidentified sp. 5210_683	91.53	-	0.0906618	-	-	-	-	0.0573723	-	-	-	-	-	0.00737953
Ascomycota	UDB028412	Discocistella sp. 5210_531	98.34	-	-	0.0230627	-	-	-	-	-	-	-	0.136986	-	0.00737953
Ascomycota	UDB0754119	Urnula sp. 5210_589	95	-	-	-	-	-	-	-	-	-	-	0.205479	-	0.00737953
Ascomycota	UDB032797	Cordyceps militaris	100	-	0.0453309	-	-	-	-	-	-	0.0341064	-	-	-	0.00737953
Ascomycota	UDB024109	Unidentified sp. 5208_262	93.98	-	-	-	0.0440141	-	-	-	-	-	-	-	-	0.00737953
Basidiomycota	UDB0780334	Unidentified sp. 5210_612	80.29	-	0.0453309	-	-	-	-	-	-	-	-	0.0684932	0.518135	0.00737953
Basidiomycota	UDB035392	Unidentified sp. 5210_645	84.74	-	-	-	-	-	-	0.172117	-	-	-	-	-	0.00737953
Ascomycota	KM493838.1	Unidentified sp. 5208_122	100	-	-	-	-	0.0260439	-	-	-	-	-	-	-	0.00737953
Basidiomycota	UDB039423	Lactarius sordidus	100	-	-	-	-	-	-	-	-	0.0511596	-	-	-	0.00737953
Ascomycota	UDB027816	Unidentified sp. 5210_733	82.24	0.0245158	-	-	-	-	-	-	-	0.0341064	-	-	-	0.00737953
Ascomycota	UDB013257	Odontia sp. 5210_784	100	-	-	-	-	-	-	-	-	0.0511596	-	-	-	0.00737953
Ascomycota	UDB035080	Coniochaeta nepalica	99.2	-	-	-	-	-	-	-	-	0.0511596	-	-	-	0.00737953
Ascomycota	UDB0780773	Beauveria sungii	100	-	-	-	-	-	-	0.0573723	-	0.0170532	0.145985	-	-	0.00737953
Ascomycota	MT582752	Aspergillus pseudoglaucus	100	-	-	-	-	0.0260439	-	-	-	-	-	-	-	0.00737953
Ascomycota	UDB027992	Helotiales sp. 5208_325	100	-	-	-	0.0440141	-	-	-	-	-	-	-	-	0.00737953
Ascomycota	KP897257.1	Unidentified sp. 5210_1105	100	-	-	0.0691882	-	-	-	-	-	-	-	-	-	0.00737953
Ascomycota	UDB035415	Unidentified sp. 5210_925	89.47	-	-	-	-	-	-	-	-	-	-	0.205479	-	0.00737953
Ascomycota	UDB035415	Unidentified sp. 5208_384	89.64	-	-	-	0.0440141	-	-	-	-	-	-	-	-	0.00737953
Basidiomycota	UDB0780181	Unidentified sp. 5208_438	81.85	-	-	-	0.0440141	-	-	-	-	-	-	-	-	0.00737953
Zygomycota	UDB035298	Unidentified sp. 5210_1000	77.33	-	0.135993	-	-	-	-	-	-	-	-	-	-	0.00737953
Ascomycota	UDB035461	Unidentified sp. 5210_1291	92.77	-	-	-	-	-	-	-	-	-	-	0.205479	-	0.00737953
Ascomycota	UDB027816	Unidentified sp. 5210_905	81.61	-	-	-	-	-	-	-	0.171233	-	-	-	-	0.00737953
Basidiomycota	UDB022360	Inocybe fuscidula	98.99	-	0.135993	-	-	-	-	-	-	-	-	-	-	0.00737953
Ascomycota	UDB016223	Unidentified sp. 5208_180	84.55	-	-	-	-	0.0260439	-	-	-	-	-	-	-	0.00737953
Ascomycota	UDB017618	Hygrocybe sp. 5208_98	96.15	-	-	-	-	0.0260439	-	-	-	-	-	-	-	0.00737953
Ascomycota	UDB0754119	Unidentified sp. 5210_1110	92.42	-	-	-	-	-	-	0.172117	-	-	-	-	-	0.00737953
Ascomycota	UDB028476	Unidentified sp. 5210_1467	93.42	-	-	-	-	-	-	0.172117	-	-	-	-	-	0.00737953
Basidiomycota	UDB035142	Unidentified sp. 5208_285	79.38	-	-	-	-	0.0260439	-	-	-	-	-	-	-	0.00737953
Basidiomycota	UDB0754066	Postia sp. 5210_1271	99.36	0.0735474	-	-	-	-	-	-	-	-	-	-	-	0.00737953
Ascomycota	UDB035046	Unidentified sp. 5210_1288	79.3	-	-	-	-	-	-	-	-	0.0511596	-	-	-	0.00737953
Ascomycota	UDB035042	Unidentified sp. 5210_1537	91.54	-	-	-	-	-	-	0.172117	-	-	-	-	-	0.00737953
Ascomycota	UDB0780303	Unidentified sp. 5210_1636	85.96	-	-	-	-	-	-	-	-	-	-	0.205479	-	0.00737953
Ascomycota	UDB024497	Unidentified sp. 5210_2182	89.86	-	-	-	-	-	-	-	-	0.0511596	-	-	-	0.00737953
Basidiomycota	LC309749.1	Unidentified sp. 5208_75	100	-	-	-	-	0.0260439	-	-	-	-	-	-	-	0.00737953
Ascomycota	UDB025585	Unidentified sp. 5208_1808	91.37	-	-	-	0.0293427	0.00868131	-	-	-	-	-	-	-	0.00737953
Ascomycota	UDB026402	Archaeorhizomyces sp. 5210_1151	96.23	-	-	-	-	-	-	-	-	0.0341064	-	-	0.518135	0.00737953
Ascomycota	UDB026401	Helotiales sp. 5210_1295	95.85	-	-	-	-	-	-	0.172117	-	-	-	-	-	0.00737953
Ascomycota	UDB026277	Unidentified sp. 5210_1340	93.8	-	-	-	-	-	-	0.0573723	0.114155	-	-	-	-	0.00737953
Ascomycota	UDB035439	Unidentified sp. 5210_1375	86.49	0.0490316	0.0453309	-	-	-	-	-	-	-	-	-	-	0.00737953
Ascomycota	UDB016230	Unidentified sp. 5210_1386	87.76	-	-	-	-	-	-	0.0573723	0.114155	-	-	-	-	0.00737953
Ascomycota	UDB028324	Unidentified sp. 5210_1416	86.85	0.0245158	-	-	-	-	-	0.114745	-	-	-	-	-	0.00737953
Basidiomycota	UDB038045	Clitocybe nebularis	100	-	-	-	-	-	-	0.172117	-	-	-	-	-	0.00737953
Ascomycota	UDB035418	Unidentified sp. 5210_1474	80.93	0.0735474	-	-	-	-	-	-	-	-	-	-	-	0.00737953
Ascomycota	UDB035431	Filosporella sp. 5210_1510	96.65	0.0735474	-	-	-	-	-	-	-	-	-	-	-	0.00737953
Ascomycota	UDB028493	Hyphodiscus sp. 5210_1526	95.87	-	-	-	-	-	-	-	0.0570776	0.0341064	-	-	-	0.00737953
Ascomycota	UDB0778820	Unidentified sp. 5210_1536	84.81	-	-	-	-	-	-	-	-	0.0511596	-	-	-	0.00737953
Basidiomycota	MT487892.1	Unidentified sp. 5210_1602	100	-	-	-	-	-	-	-	-	0.0511596	-	-	-	0.00737953
Basidiomycota	UDB017618	Hygrocybe sp. 5208_221	96.15	-	-	-	-	0.0260439	-	-	-	-	-	-	-	0.00737953
Basidiomycota	UDB0778695	Malassezia sp. 5208_113	99.74	-	-	-	0.0440141	-	-	-	-	-	-	-	-	0.00737953
Basidiomycota	UDB033340	Typhula sp. 5208_402	95.45	-	-	-	-	0.0260439	-	-	-	-	-	-	-	0.00737953
Basidiomycota	UDB013073	Unidentified sp. 5208_606	87.38	-	-	-	-	0.0260439	-	-	-	-	-	-	-	0.00737953
Basidiomycota	UDB035392	Unidentified sp. 5208_500	77.11	-	-	-	-	0.0260439	-	-	-	-	-	-	-	0.00737953
Basidiomycota	UDB035639	Unidentified sp. 5208_604	81	-	-	-	-	0.0260439	-	-	-	-	-	-	-	0.00737953
Ascomycota	UDB0780355	Unidentified sp. 5208_629	82.4	-	-	-	-	0.0260439	-	-	-	-	-	-	-	0.00737953
Ascomycota	UDB0780350	Unidentified sp. 5208_296	83.94	-	-	-	-	0.0260439	-	-	-	-	-	-	-	0.00737953
Ascomycota	UDB018874	Unidentified sp. 5208_1706	83.33	-	-	-	0.0440141	-	-	-	-	-	-	-	-	0.00737953
Basidiomycota	UDB022622	Russula taigarum	99.72	-	-	-	-	-	-	-	-	-	-	0.0684932	1.03627	0.00737953
Ascomycota	UDB0778866	Hymenoscyphus sp. 5210_1421	96.65	0.0490316	0.0453309	-	-	-	-	-	-	-	-	-	-	0.00737953
Ascomycota	UDB026401	Helotiales sp. 5210_1431	96.68	-	-	-	-	-	-	0.172117	-	-	-	-	-	0.00737953
Basidiomycota	UDB0746171	Inocybe soluta	98.26	-	-	-	-	-	-	-	0.171233	-	-	-	-	0.00737953
Ascomycota	UDB028324	Unidentified sp. 5210_1527	85.71	0.0735474	-	-	-	-	-	-	-	-	-	-	-	0.00737953
Ascomycota	UDB028015	Unidentified sp. 5210_1533	91.02	-	-	-	-	-	-	-	0.114155	-	-	0.0684932	-	0.00737953
Basidiomycota	UDB039822	Lentinus tigrinus	100	-	0.135993	-	-	-	-	-	-	-	-	-	-	0.00737953
Ascomycota	UDB027992	Unidentified sp. 5210_1575	90.12	-	-	-	-	-	-	-	-	0.0511596	-	-	-	0.00737953
Glomeromycota	UDB0780742	Mortierella sp. 5210_1596	94.03	-	-	-	-	-	-	-	-	-	0.437956	-	-	0.00737953
Ascomycota	UDB016230	Unidentified sp. 5210_1605	90.12	-	-	-	-	-	-	-	-	0.0511596	-	-	-	0.00737953
Basidiomycota	KY932426.1	Unidentified sp. 5210_1643	100	0.0245158	0.0906618	-	-	-	-	-	-	-	-	-	-	0.00737953
Ascomycota	UDB0778522	Calycellina sp. 5210_1666	95.04	-	-	-	-	-	-	0.0573723	0.114155	-	-	-	-	0.00737953
Basidiomycota	UDB013257	Odontia sp. 5210_1670	100	-	-	-	-	-	-	-	-	0.0170532	-	0.136986	-	0.00737953
Zygomycota	MN902873.1	Unidentified sp. 5210_1688	100	0.0735474	-	-	-	-	-	-	-	-	-	-	-	0.00737953
Basidiomycota	UDB022362	Unidentified sp. 5210_1698	89.93	0.0735474	-	-	-	-	-	-	-	-	-	-	-	0.00737953
Ascomycota	UDB031685	Cheilymenia stercorea	98.43	-	-	-	-	-	-	-	0.171233	-	-	-	-	0.00737953
Ascomycota	UDB027776	Pachyphlodes sp. 5210_1745	100	-	0.135993	-	-	-	-	-	-	-	-	-	-	0.00737953
Ascomycota	MT594621.1	Unidentified sp. 5210_1787	100	0.0735474	-	-	-	-	-	-	-	-	-	-	-	0.00737953
Basidiomycota	UDB021463	Cortinarius sp. 5210_1804	96.33	-	-	-	-	-	-	0.172117	-	-	-	-	-	0.00737953
Basidiomycota	UDB022238	Psilocybe silvatica	99.29	-	-	-	-	-	-	-	-	0.0511596	-	-	-	0.00737953
Ascomycota	UDB032974	Peziza michelii	99.65	-	0.135993	-	-	-	-	-	-	-	-	-	-	0.00737953
Ascomycota	UDB0778318	Unidentified sp. 5210_1838	86.5	0.0735474	-	-	-	-	-	-	-	-	-	-	-	0.00737953
Ascomycota	UDB023348	Unidentified sp. 5210_1907	90.2	-	-	-	-	-	-	-	0.114155	0.0170532	-	-	-	0.00737953
Basidiomycota	UDB027341	Asterotremella sp. 5210_1945	100	0.0490316	-	-	-	-	-	-	-	0.0170532	-	-	-	0.00737953
Ascomycota	UDB035516	Mycosisymbrium sp. 5210_1999	95.12	0.0735474	-	-	-	-	-	-	-	-	-	-	-	0.00737953
Ascomycota	UDB035521	Unidentified sp. 5210_2183	89.43	0.0735474	-	-	-	-	-	-	-	-	-	-	-	0.00737953
Ascomycota	UDB0780701	Unidentified sp. 5210_2191	84.19	-	-	-	-	-	-	-	-	-	-	0.205479	-	0.00737953
Ascomycota	UDB035079	Unidentified sp. 5210_2258	83.27	-	-	-	-	-	-	-	-	0.0511596	-	-	-	0.00737953
Ascomycota	UDB035389	Unidentified sp. 5210_2732	81.89	-	0.135993	-	-	-	-	-	-	-	-	-	-	0.00737953
Ascomycota	UDB035365	Unidentified sp. 5210_2748	89.03	0.0735474	-	-	-	-	-	-	-	-	-	-	-	0.00737953
Basidiomycota	UDB038166	Unidentified sp. 5210_3264	93.15	-	-	-	-	-	-	-	-	0.0511596	-	-	-	0.00737953
Basidiomycota	UDB021778	Hygrophorus agathosmus	99.57	-	-	-	-	-	-	-	-	-	-	0.205479	-	0.00737953
Ascomycota	UDB025067	Unidentified sp. 5208_148	80.6	-	-	-	0.0440141	-	-	-	-	-	-	-	-	0.00737953
Ascomycota	UDB035186	Unidentified sp. 5208_312	85.27	-	-	-	-	0.0260439	-	-	-	-	-	-	-	0.00737953
Basidiomycota	UDB035392	Unidentified sp. 5208_298	84.71	-	-	-	-	0.0260439	-	-	-	-	-	-	-	0.00737953
Basidiomycota	UDB0754128	Thelephora anthocephala	100	-	-	-	-	0.0260439	-	-	-	-	-	-	-	0.00737953
Ascomycota	UDB026277	Xenopolyscytalum sp. 5208_559	94.21	-	-	-	0.0440141	-	-	-	-	-	-	-	-	0.00737953
Ascomycota	UDB022877	Unidentified sp. 5208_56	78.41	-	-	-	-	0.0260439	-	-	-	-	-	-	-	0.00737953
Ascomycota	UDB035046	Unidentified sp. 5208_504	79.3	-	-	-	0.0440141	-	-	-	-	-	-	-	-	0.00737953
Basidiomycota	UDB038237	Unidentified sp. 5208_443	84.69	-	-	-	0.0440141	-	-	-	-	-	-	-	-	0.00737953
Ascomycota	UDB0780165	Unidentified sp. 5208_103	74.91	-	-	-	-	0.0260439	-	-	-	-	-	-	-	0.00737953
Ascomycota	UDB025606	Unidentified sp. 5208_310	79.17	-	-	-	-	0.0260439	-	-	-	-	-	-	-	0.00737953
Basidiomycota	UDB036832	Unidentified sp. 5208_495	82.28	-	-	-	-	0.0260439	-	-	-	-	-	-	-	0.00737953
Basidiomycota	UDB037566	Unidentified sp. 5208_397	88.26	-	-	-	-	0.0260439	-	-	-	-	-	-	-	0.00737953
Ascomycota	UDB0778283	Unidentified sp. 5208_317	82.21	-	-	-	-	0.0260439	-	-	-	-	-	-	-	0.00737953
Basidiomycota	UDB031148	Unidentified sp. 5208_676	83.65	-	-	-	-	0.0260439	-	-	-	-	-	-	-	0.00737953
Ascomycota	UDB027635	Cladophialophora sp. 5208_835	97.74	-	-	-	0.0440141	-	-	-	-	-	-	-	-	0.00737953
Basidiomycota	UDB015090	Unidentified sp. 5208_603	92.75	-	-	-	0.0440141	-	-	-	-	-	-	-	-	0.00737953
Basidiomycota	UDB035846	Inocybe cincinnata	100	-	-	-	-	0.0260439	-	-	-	-	-	-	-	0.00737953
Basidiomycota	UDB0778731	Unidentified sp. 5208_88	90.85	-	-	-	-	0.0260439	-	-	-	-	-	-	-	0.00737953
Ascomycota	UDB0778527	Unidentified sp. 5208_1016	88.52	-	-	-	0.0440141	-	-	-	-	-	-	-	-	0.00737953
Ascomycota	UDB028494	Sugiyamaella sp. 5208_1257	95.47	-	-	-	0.0440141	-	-	-	-	-	-	-	-	0.00737953
Basidiomycota	UDB0754284	Sebacina dimitica	98.33	-	-	-	-	0.0260439	-	-	-	-	-	-	-	0.00737953
Ascomycota	UDB035503	Fontanospora sp. 5208_1058	97.1	-	-	-	-	0.0260439	-	-	-	-	-	-	-	0.00737953
Basidiomycota	UDB028113	Unidentified sp. 5208_1092	85.37	-	-	-	-	0.0260439	-	-	-	-	-	-	-	0.00737953
Ascomycota	UDB027540	Neonectria sp. 5208_1159	100	-	-	-	-	0.0260439	-	-	-	-	-	-	-	0.00737953
Zygomycota	UDB039561	Unidentified sp. 5208_266	89.69	-	-	-	0.0146714	0.0173626	-	-	-	-	-	-	-	0.00737953
Ascomycota	UDB0780350	Unidentified sp. 5208_765	82.38	-	-	-	-	0.0260439	-	-	-	-	-	-	-	0.00737953
Basidiomycota	UDB015566	Panaeolus subfirmus	100	-	-	-	-	0.0260439	-	-	-	-	-	-	-	0.00737953
Basidiomycota	UDB032650	Unidentified sp. 5208_1613	91.18	-	-	-	-	0.0260439	-	-	-	-	-	-	-	0.00737953
Ascomycota	UDB0778858	Calycellina sp. 5208_1366	94.63	-	-	-	0.0440141	-	-	-	-	-	-	-	-	0.00737953
Ascomycota	KT195551.1	Unidentified sp. 5208_1368	98	-	-	-	0.0440141	-	-	-	-	-	-	-	-	0.00737953
Basidiomycota	UDB035463	Unidentified sp. 5208_1821	90.43	-	-	-	0.0440141	-	-	-	-	-	-	-	-	0.00737953
Ascomycota	UDB0780954	Sphaerostilbella micropori	100	-	-	-	-	0.0260439	-	-	-	-	-	-	-	0.00737953
Ascomycota	UDB035476	Microsphaeropsis sp. 5208_662	95.22	-	-	-	0.0440141	-	-	-	-	-	-	-	-	0.00737953
Basidiomycota	UDB0778704	Mallocybe sp. 5208_1424	100	-	-	-	0.0440141	-	-	-	-	-	-	-	-	0.00737953
Ascomycota	UDB028382	Tuber foetidum	100	-	-	-	-	0.0260439	-	-	-	-	-	-	-	0.00737953
Ascomycota	UDB035079	Unidentified sp. 5208_1504	85.02	-	-	-	0.0440141	-	-	-	-	-	-	-	-	0.00737953
Ascomycota	UDB025334	Hypocreales sp. 5208_1786	95.74	-	-	-	-	0.0260439	-	-	-	-	-	-	-	0.00737953
Basidiomycota	UDB016664	Tomentella sp. 5208_2542	95.87	-	-	-	-	0.0260439	-	-	-	-	-	-	-	0.00737953
Basidiomycota	UDB0754306	Unidentified sp. 5208_2589	81.96	-	-	-	-	0.0260439	-	-	-	-	-	-	-	0.00737953
Basidiomycota	UDB035392	Unidentified sp. 5208_2721	84.08	-	-	-	-	0.0260439	-	-	-	-	-	-	-	0.00737953
Basidiomycota	UDB0754061	Sistotrema sp. 5208_1371	94.7	-	-	-	0.0440141	-	-	-	-	-	-	-	-	0.00737953
Basidiomycota	UDB031940	Unidentified sp. 5208_1763	89.29	-	-	-	-	0.0260439	-	-	-	-	-	-	-	0.00737953
Ascomycota	UDB019824	Unidentified sp. 5208_1852	83.88	-	-	-	0.0440141	-	-	-	-	-	-	-	-	0.00737953
Basidiomycota	UDB0778878	Unidentified sp. 5208_2133	90.91	-	-	-	-	0.0260439	-	-	-	-	-	-	-	0.00737953
Basidiomycota	UDB013257	Odontia sp. 5208_2399	100	-	-	-	-	0.0260439	-	-	-	-	-	-	-	0.00737953
Basidiomycota	AF504875.1	Unidentified sp. 5208_2427	97	-	-	-	-	0.0260439	-	-	-	-	-	-	-	0.00737953
Basidiomycota	KF297121.1	Unidentified sp. 5208_2453	97	-	-	-	-	0.0260439	-	-	-	-	-	-	-	0.00737953
Zygomycota	UDB035483	Chlamydoabsidia padenii	98.33	-	-	-	-	0.0260439	-	-	-	-	-	-	-	0.00737953
Basidiomycota	UDB0780143	Hyphodontia sp. 5208_2857	100	-	-	-	-	0.0260439	-	-	-	-	-	-	-	0.00737953
Ascomycota	UDB019824	Unidentified sp. 5208_2868	83.95	-	-	-	-	0.0260439	-	-	-	-	-	-	-	0.00737953
Ascomycota	OW844237.1	Unidentified sp. 5208_5976	99	-	-	-	-	0.0260439	-	-	-	-	-	-	-	0.00737953
Ascomycota	UDB035011	Unidentified sp. 5210_47	87.67	0.0490316	-	-	-	-	-	-	-	-	-	-	-	0.00491969
Basidiomycota	UDB0778786	Unidentified sp. 5210_50	88.05	-	0.0453309	-	-	-	-	-	-	-	-	0.0684932	-	0.00491969
Basidiomycota	UDB037566	Exobasidium sp. 5210_95	94.3	-	-	-	-	-	-	0.0573723	-	-	-	0.0684932	-	0.00491969
Ascomycota	KX909205	Unidentified sp. 5208_82	99	-	-	-	-	0.0173626	-	-	-	-	-	-	-	0.00491969
Ascomycota	UDB017618	Hygrocybe sp. 5210_119	96.15	-	0.0453309	-	-	-	-	-	-	-	-	0.0684932	-	0.00491969
Ascomycota	UDB035164	Unidentified sp. 5210_125	81.13	0.0245158	0.0453309	-	-	-	-	-	-	-	-	-	-	0.00491969
Ascomycota	UDB035520	Unidentified sp. 5208_93	85.17	-	-	-	0.0293427	-	-	-	-	-	-	-	-	0.00491969
Ascomycota	KM494107	Unidentified sp. 5210_129	97	0.0245158	-	-	-	-	-	-	-	0.0170532	-	-	-	0.00491969
Ascomycota	UDB033201	Unidentified sp. 5210_134	76.69	0.0245158	-	-	-	-	-	-	-	-	-	0.0684932	-	0.00491969
Ascomycota	UDB022974	Unidentified sp. 5210_148	79.45	0.0245158	-	-	-	-	-	0.0573723	-	-	-	-	-	0.00491969
Ascomycota	UDB0778858	Unidentified sp. 5210_161	89.3	-	0.0453309	-	-	-	-	-	-	0.0170532	-	-	-	0.00491969
Basidiomycota	UDB016358	Unidentified sp. 5210_130	79.31	-	-	-	-	-	-	0.0573723	-	-	-	0.0684932	-	0.00491969
Ascomycota	UDB0780331	Unidentified sp. 5210_145	80.56	0.0245158	0.0453309	-	-	-	-	-	-	-	-	-	-	0.00491969
Ascomycota	UDB0780350	Unidentified sp. 5210_170	85.08	0.0490316	-	-	-	-	-	-	-	-	-	-	-	0.00491969
Ascomycota	UDB017618	Hygrocybe sp. 5210_150	96.15	-	-	-	-	-	-	-	-	-	-	-	1.03627	0.00491969
Ascomycota	UDB023354	Unidentified sp. 5210_183	82.38	0.0245158	-	-	-	-	-	0.0573723	-	-	-	-	-	0.00491969
Ascomycota	MT265865	Unidentified sp. 5210_160	100	0.0245158	-	-	-	-	-	-	-	-	-	0.0684932	-	0.00491969
Ascomycota	UDB0780350	Unidentified sp. 5210_193	83.94	-	-	0.0230627	-	-	-	0.0573723	-	-	-	-	-	0.00491969
Basidiomycota	MN903209	Unidentified sp. 5210_169	100	0.0245158	-	-	-	-	-	0.0573723	-	-	-	-	-	0.00491969
Ascomycota	UDB023754	Unidentified sp. 5210_211	87.9	0.0245158	-	0.0230627	-	-	-	-	-	-	-	-	-	0.00491969
Basidiomycota	MT241972	Unidentified sp. 5208_50	100	-	-	-	-	0.0173626	-	-	-	-	-	-	-	0.00491969
Ascomycota	OW839195	Unidentified sp. 5208_37	99	-	-	-	-	0.0173626	-	-	-	-	-	-	-	0.00491969
Basidiomycota	UDB017618	Hygrocybe sp. 5208_190	96.15	-	-	-	0.0293427	-	-	-	-	-	-	-	-	0.00491969
Ascomycota	UDB022866	Unidentified sp. 5210_314	79.28	-	0.0453309	-	-	-	-	0.0573723	-	-	-	-	-	0.00491969
Ascomycota	UDB0778428	Unidentified sp. 5210_267	80.23	0.0245158	0.0453309	-	-	-	-	-	-	-	-	-	-	0.00491969
Basidiomycota	UDB035142	Unidentified sp. 5210_266	79.29	-	-	-	-	-	-	-	-	-	-	0.136986	-	0.00491969
Ascomycota	UDB034965	Unidentified sp. 5210_300	88.52	-	-	-	-	-	-	0.114745	-	-	-	-	-	0.00491969
Ascomycota	UDB035293	Unidentified sp. 5210_323	81.99	-	0.0453309	-	-	-	-	0.0573723	-	-	-	-	-	0.00491969
Ascomycota	UDB022877	Unidentified sp. 5210_290	78.07	-	-	-	-	-	-	0.114745	-	-	-	-	-	0.00491969
Ascomycota	UDB025606	Unidentified sp. 5210_357	78.63	-	-	-	-	-	-	-	-	-	-	0.0684932	0.518135	0.00491969
Basidiomycota	UDB025726	Unidentified sp. 5210_239	84.89	-	-	-	-	-	-	-	-	0.0170532	-	0.0684932	-	0.00491969
Basidiomycota	UDB035639	Unidentified sp. 5210_387	81.79	-	-	-	-	-	-	-	-	0.0341064	-	-	-	0.00491969
Ascomycota	UDB0780457	Unidentified sp. 5210_417	83.47	-	0.0453309	-	-	-	-	-	-	-	-	0.0684932	-	0.00491969
Ascomycota	UDB035086	Unidentified sp. 5210_269	89.58	0.0245158	-	-	-	-	-	-	-	-	-	0.0684932	-	0.00491969
Ascomycota	UDB035504	Unidentified sp. 5210_397	81.78	0.0245158	-	-	-	-	-	0.0573723	-	-	-	-	-	0.00491969
Ascomycota	UDB0780454	Bryoria capillaris	99.59	-	-	-	-	-	-	-	-	0.0170532	-	0.0684932	-	0.00491969
Ascomycota	UDB0780355	Unidentified sp. 5210_388	82.87	-	0.0453309	-	-	-	-	-	-	-	-	0.0684932	-	0.00491969
Ascomycota	UDB028196	Capnodiales sp. 5210_374	98.87	-	-	-	-	-	-	-	0.114155	-	-	-	-	0.00491969
Ascomycota	UDB028332	Debaryomyces sp. 5210_340	100	0.0245158	-	-	-	-	-	-	-	-	-	0.0684932	-	0.00491969
Basidiomycota	UDB031964	Cortinarius comptulus	100	-	-	-	-	-	-	-	0.114155	-	-	-	-	0.00491969
Basidiomycota	UDB035788	Heterobasidion parviporum	100	-	0.0453309	0.0230627	-	-	-	-	-	-	-	-	-	0.00491969
Ascomycota	UDB0780457	Unidentified sp. 5208_274	83.47	-	-	-	-	0.0173626	-	-	-	-	-	-	-	0.00491969
Ascomycota	UDB022877	Unidentified sp. 5210_466	77.95	-	-	-	-	-	-	-	0.0570776	0.0170532	-	-	-	0.00491969
Ascomycota	UDB027442	Helotiales sp. 5210_429	97.1	0.0245158	-	-	-	-	-	-	-	-	-	0.0684932	-	0.00491969
Ascomycota	UDB024180	Unidentified sp. 5210_614	78.97	-	-	0.0230627	-	-	-	-	-	0.0170532	-	-	-	0.00491969
Basidiomycota	UDB027448	Unidentified sp. 5210_483	92.77	0.0245158	-	-	-	-	-	-	-	-	-	0.0684932	-	0.00491969
Ascomycota	UDB0778916	Unidentified sp. 5210_569	78.33	-	-	-	-	-	-	0.114745	-	-	-	-	-	0.00491969
Ascomycota	UDB035086	Unidentified sp. 5210_478	88.75	-	-	-	-	-	-	-	-	0.0170532	-	0.0684932	-	0.00491969
Ascomycota	UDB035293	Unidentified sp. 5210_484	81.92	0.0490316	-	-	-	-	-	-	-	-	-	-	-	0.00491969
Ascomycota	UDB032140	Helotiales sp. 5210_555	97.48	0.0245158	-	-	-	-	-	0.0573723	-	-	-	-	-	0.00491969
Ascomycota	UDB0778914	Unidentified sp. 5210_682	87.02	-	0.0906618	-	-	-	-	-	-	-	-	-	-	0.00491969
Basidiomycota	UDB035142	Unidentified sp. 5210_524	79.38	0.0245158	-	-	-	-	-	0.0573723	-	-	-	-	-	0.00491969
Basidiomycota	ON750218	Unidentified sp. 5210_465	100	-	-	0.0230627	-	-	-	-	-	0.0170532	-	-	-	0.00491969
Basidiomycota	UDB038143	Unidentified sp. 5210_640	73.42	0.0245158	-	-	-	-	-	-	-	-	-	0.0684932	-	0.00491969
Ascomycota	UDB035476	Microsphaeropsis sp. 5210_665	95.22	-	-	-	-	-	-	-	-	-	-	0.136986	-	0.00491969
Basidiomycota	UDB039840	Unidentified sp. 5210_550	85.59	-	-	-	-	-	-	-	-	0.0341064	-	-	-	0.00491969
Basidiomycota	UDB035195	Unidentified sp. 5210_558	92.16	-	-	-	-	-	-	0.0573723	-	-	-	0.0684932	-	0.00491969
Basidiomycota	UDB034353	Unidentified sp. 5208_153	76.59	-	-	-	-	0.0173626	-	-	-	-	-	-	-	0.00491969
Ascomycota	UDB0778185	Pezizellaster sp. 5210_714	94.19	-	-	-	-	-	-	0.114745	-	-	-	-	-	0.00491969
Ascomycota	UDB035421	Unidentified sp. 5210_899	83.54	0.0490316	-	-	-	-	-	-	-	-	-	-	-	0.00491969
Ascomycota	UDB035217	Unidentified sp. 5208_154	84	-	-	-	-	0.0173626	-	-	-	-	-	-	-	0.00491969
Ascomycota	UDB035349	Unidentified sp. 5210_699	82.86	-	-	-	-	-	-	-	0.0570776	0.0170532	-	-	-	0.00491969
Ascomycota	UDB035156	Unidentified sp. 5210_702	93.85	-	-	-	-	-	-	0.114745	-	-	-	-	-	0.00491969
Ascomycota	UDB022974	Unidentified sp. 5208_210	79.84	-	-	-	-	0.0173626	-	-	-	-	-	-	-	0.00491969
Ascomycota	UDB0780308	Chaetopyrena sp. 5210_772	94.74	-	-	-	-	-	-	0.114745	-	-	-	-	-	0.00491969
Ascomycota	UDB035152	Unidentified sp. 5210_610	91.7	-	0.0453309	-	-	-	-	-	-	-	-	-	0.518135	0.00491969
Ascomycota	UDB025606	Unidentified sp. 5208_447	78.63	-	-	-	-	0.0173626	-	-	-	-	-	-	-	0.00491969
Ascomycota	UDB027816	Unidentified sp. 5210_646	80	0.0490316	-	-	-	-	-	-	-	-	-	-	-	0.00491969
Basidiomycota	UDB017026	Ceratobasidium sp. 5210_624	98.09	0.0245158	-	-	-	-	-	-	-	0.0170532	-	-	-	0.00491969
Ascomycota	UDB026346	Chloridium sp. 5210_879	96.27	-	-	-	-	-	-	-	-	-	0.291971	-	-	0.00491969
Basidiomycota	UDB0754164	Fomitopsis pinicola	99.32	-	-	-	-	-	-	-	0.114155	-	-	-	-	0.00491969
Ascomycota	UDB035217	Unidentified sp. 5210_915	86.85	0.0245158	-	-	-	-	-	-	-	0.0170532	-	-	-	0.00491969
Ascomycota	UDB019824	Unidentified sp. 5208_751	88.57	-	-	-	0.0146714	0.00868131	-	-	-	-	-	-	-	0.00491969
Ascomycota	UDB0780358	Unidentified sp. 5210_793	85.77	-	0.0906618	-	-	-	-	-	-	-	-	-	-	0.00491969
Ascomycota	UDB0780457	Unidentified sp. 5210_1032	85.25	-	-	-	-	-	-	-	-	0.0341064	-	-	-	0.00491969
Ascomycota	UDB034371	Ciliolarina sp. 5210_1009	94.58	-	-	-	-	-	-	-	-	0.0341064	-	-	-	0.00491969
Ascomycota	UDB0780303	Unidentified sp. 5210_746	93.42	-	0.0906618	-	-	-	-	-	-	-	-	-	-	0.00491969
Basidiomycota	UDB031825	Lycoperdon lambinonii	99.67	0.0245158	-	-	-	-	-	-	-	-	-	0.0684932	-	0.00491969
Ascomycota	UDB035342	Mycosphaerella buna	99.16	-	-	-	-	-	-	-	0.0570776	-	0.145985	-	-	0.00491969
Basidiomycota	UDB031148	Unidentified sp. 5210_877	80.52	0.0490316	-	-	-	-	-	-	-	-	-	-	-	0.00491969
Ascomycota	UDB035397	Unidentified sp. 5210_918	82.28	-	-	0.0461255	-	-	-	-	-	-	-	-	-	0.00491969
Ascomycota	UDB035314	Unidentified sp. 5210_921	88.45	0.0490316	-	-	-	-	-	-	-	-	-	-	-	0.00491969
Basidiomycota	UDB035195	Unidentified sp. 5210_930	92.49	-	-	-	-	-	-	-	-	0.0341064	-	-	-	0.00491969
Ascomycota	UDB0780457	Unidentified sp. 5210_787	82.66	0.0490316	-	-	-	-	-	-	-	-	-	-	-	0.00491969
Ascomycota	UDB035461	Unidentified sp. 5210_1307	93.64	-	-	-	-	-	-	-	0.0570776	-	-	0.0684932	-	0.00491969
Basidiomycota	UDB037361	Hemimycena sp. 5210_889	95.31	-	-	-	-	-	-	-	0.0570776	-	-	0.0684932	-	0.00491969
Ascomycota	UDB026345	Acremonium sp. 5210_906	99.63	-	-	-	-	-	-	0.114745	-	-	-	-	-	0.00491969
Ascomycota	UDB027474	Unidentified sp. 5210_1042	80.15	-	0.0906618	-	-	-	-	-	-	-	-	-	-	0.00491969
Basidiomycota	UDB035639	Ceriporiopsis sp. 5210_1184	97.32	0.0490316	-	-	-	-	-	-	-	-	-	-	-	0.00491969
Ascomycota	UDB018279	Unidentified sp. 5210_1220	91.37	-	-	-	-	-	-	-	-	0.0170532	-	-	0.518135	0.00491969
Ascomycota	UDB017618	Hygrocybe sp. 5208_174	96.15	-	-	-	-	0.0173626	-	-	-	-	-	-	-	0.00491969
Basidiomycota	UDB035463	Unidentified sp. 5210_1135	84.04	-	-	-	-	-	-	-	-	0.0341064	-	-	-	0.00491969
Ascomycota	UDB0754104	Cyathicula sp. 5210_1215	95.44	-	-	-	-	-	-	-	-	0.0341064	-	-	-	0.00491969
Basidiomycota	UDB031473	Ampulloclitocybe clavipes	100	-	-	-	-	-	-	-	0.0570776	0.0170532	-	-	-	0.00491969
Ascomycota	UDB035267	Lindra sp. 5210_1177	94.23	0.0245158	-	-	-	-	-	-	-	0.0170532	-	-	-	0.00491969
Basidiomycota	UDB035843	Inocybe nitidiuscula	100	-	-	-	-	-	-	0.114745	-	-	-	-	-	0.00491969
Ascomycota	UDB020930	Unidentified sp. 5210_1615	92.47	0.0490316	-	-	-	-	-	-	-	-	-	-	-	0.00491969
Ascomycota	UDB027816	Unidentified sp. 5210_1134	80.23	-	-	-	-	-	-	-	-	0.0341064	-	-	-	0.00491969
Basidiomycota	UDB033613	Unidentified sp. 5210_1371	91.67	-	-	-	-	-	-	-	-	-	-	0.136986	-	0.00491969
Ascomycota	UDB025362	Unidentified sp. 5210_1457	84.82	-	-	-	-	-	-	-	-	0.0341064	-	-	-	0.00491969
Basidiomycota	UDB024013	Cortinarius subrubrovelatus	100	-	-	-	-	-	-	0.114745	-	-	-	-	-	0.00491969
Ascomycota	UDB025172	Helotiales sp. 5208_214	100	-	-	-	-	0.0173626	-	-	-	-	-	-	-	0.00491969
Zygomycota	KX777119.1	Unidentified sp. 5208_404	84	-	-	-	-	0.0173626	-	-	-	-	-	-	-	0.00491969
Zygomycota	UDB039562	Lecanicillium sp. 5210_1255	94.12	0.0490316	-	-	-	-	-	-	-	-	-	-	-	0.00491969
Ascomycota	UDB018874	Unidentified sp. 5210_1317	77.89	-	-	-	-	-	-	-	-	-	0.291971	-	-	0.00491969
Basidiomycota	UDB036813	Ramaria gracilis	99.34	-	-	-	-	-	-	-	0.114155	-	-	-	-	0.00491969
Ascomycota	UDB0780350	Unidentified sp. 5210_1500	91.74	-	-	-	-	-	-	-	-	0.0341064	-	-	-	0.00491969
Zygomycota	UDB028434	Unidentified sp. 5210_1589	81.72	-	-	-	-	-	-	-	-	-	0.291971	-	-	0.00491969
Zygomycota	UDB028184	Unidentified sp. 5208_201	89.8	-	-	-	-	0.0173626	-	-	-	-	-	-	-	0.00491969
Ascomycota	UDB022974	Unidentified sp. 5208_97	79.45	-	-	-	-	0.0173626	-	-	-	-	-	-	-	0.00491969
Ascomycota	UDB035142	Unidentified sp. 5208_408	79.75	-	-	-	-	0.0173626	-	-	-	-	-	-	-	0.00491969
Ascomycota	KX196101.1	Unidentified sp. 5208_243	99	-	-	-	0.0293427	-	-	-	-	-	-	-	-	0.00491969
Ascomycota	UDB035337	Pleospora paludiscirpi	98.82	-	-	-	-	0.0173626	-	-	-	-	-	-	-	0.00491969
Ascomycota	UDB0754106	Unidentified sp. 5208_930	88.66	-	-	-	0.0293427	-	-	-	-	-	-	-	-	0.00491969
Ascomycota	UDB035397	Septoria epambrosiae	98.74	-	-	-	-	0.0173626	-	-	-	-	-	-	-	0.00491969
Ascomycota	UDB035239	Unidentified sp. 5208_880	86.51	-	-	-	0.0293427	-	-	-	-	-	-	-	-	0.00491969
Glomeromycota	UDB028184	Umbelopsis sp. 5210_1456	94.34	-	-	0.0230627	-	-	-	-	-	-	0.145985	-	-	0.00491969
Ascomycota	UDB035038	Unidentified sp. 5210_1516	92.74	0.0490316	-	-	-	-	-	-	-	-	-	-	-	0.00491969
Basidiomycota	UDB037329	Unidentified sp. 5210_1609	90.7	0.0245158	-	-	-	-	-	-	-	0.0170532	-	-	-	0.00491969
Ascomycota	UDB026347	Unidentified sp. 5210_1624	93.03	-	-	-	-	-	-	-	-	0.0341064	-	-	-	0.00491969
Zygomycota	UDB035295	Mucor inaequisporus f. kaki	100	0.0245158	-	-	-	-	-	0.0573723	-	-	-	-	-	0.00491969
Basidiomycota	LS450278.1	Unidentified sp. 5210_1641	100	0.0490316	-	-	-	-	-	-	-	-	-	-	-	0.00491969
Ascomycota	UDB035315	Unidentified sp. 5210_1689	91.39	0.0490316	-	-	-	-	-	-	-	-	-	-	-	0.00491969
Basidiomycota	UDB027341	Unidentified sp. 5210_1734	85.5	-	-	-	-	-	-	0.114745	-	-	-	-	-	0.00491969
Basidiomycota	UDB034327	Microstella sp. 5210_1735	96.88	-	-	-	-	-	-	-	-	0.0341064	-	-	-	0.00491969
Ascomycota	UDB035507	Entophlyctis sp. 5210_1794	96.15	-	-	-	-	-	-	-	-	-	-	0.136986	-	0.00491969
Ascomycota	UDB035047	Unidentified sp. 5210_2169	84.34	0.0490316	-	-	-	-	-	-	-	-	-	-	-	0.00491969
Basidiomycota	UDB035829	Unidentified sp. 5210_2231	80.53	-	0.0906618	-	-	-	-	-	-	-	-	-	-	0.00491969
Ascomycota	MN902927.1	Unidentified sp. 5210_2235	100	0.0490316	-	-	-	-	-	-	-	-	-	-	-	0.00491969
Ascomycota	UDB035129	Unidentified sp. 5208_254	91.27	-	-	-	0.0146714	0.00868131	-	-	-	-	-	-	-	0.00491969
Basidiomycota	MT242214.1	Unidentified sp. 5208_716	100	-	-	-	-	0.0173626	-	-	-	-	-	-	-	0.00491969
Ascomycota	UDB026401	Unidentified sp. 5208_791	91.87	-	-	-	0.0293427	-	-	-	-	-	-	-	-	0.00491969
Basidiomycota	UDB033340	Typhula sp. 5208_581	95.45	-	-	-	-	0.0173626	-	-	-	-	-	-	-	0.00491969
Ascomycota	UDB034371	Ciliolarina sp. 5208_876	94.58	-	-	-	0.0293427	-	-	-	-	-	-	-	-	0.00491969
Basidiomycota	UDB039706	Peniophorella sp. 5208_605	95.65	-	-	-	-	0.0173626	-	-	-	-	-	-	-	0.00491969
Ascomycota	UDB0778858	Unidentified sp. 5210_1691	91.77	-	-	-	-	-	-	-	-	-	-	0.136986	-	0.00491969
Ascomycota	OM104981.1	Unidentified sp. 5210_1695	100	-	-	-	-	-	-	0.114745	-	-	-	-	-	0.00491969
Ascomycota	UDB035519	Unidentified sp. 5210_1706	89.29	-	-	-	-	-	-	-	-	0.0341064	-	-	-	0.00491969
Basidiomycota	UDB033340	Typhula sp. 5210_1711	95.45	-	-	-	-	-	-	-	-	-	-	0.136986	-	0.00491969
Basidiomycota	UDB011826	Amanita magnivolvata	99.6	-	0.0906618	-	-	-	-	-	-	-	-	-	-	0.00491969
Ascomycota	UDB025606	Unidentified sp. 5210_1729	80.45	-	0.0906618	-	-	-	-	-	-	-	-	-	-	0.00491969
Chytridiomycota	UDB035404	Unidentified sp. 5210_1732	79.13	0.0490316	-	-	-	-	-	-	-	-	-	-	-	0.00491969
Ascomycota	UDB035396	Unidentified sp. 5210_1741	93.1	-	0.0906618	-	-	-	-	-	-	-	-	-	-	0.00491969
Basidiomycota	UDB019533	Unidentified sp. 5210_1742	92.69	0.0490316	-	-	-	-	-	-	-	-	-	-	-	0.00491969
Zygomycota	MT266185.1	Unidentified sp. 5210_1755	100	-	0.0906618	-	-	-	-	-	-	-	-	-	-	0.00491969
Ascomycota	UDB035081	Unidentified sp. 5210_1779	92.02	0.0490316	-	-	-	-	-	-	-	-	-	-	-	0.00491969
Ascomycota	UDB031063	Unidentified sp. 5210_1781	88.66	-	-	-	-	-	-	-	0.114155	-	-	-	-	0.00491969
Ascomycota	UDB035419	Unidentified sp. 5210_1783	90.04	-	-	-	-	-	-	-	-	-	-	-	1.03627	0.00491969
Ascomycota	UDB026402	Unidentified sp. 5210_1790	88.32	-	-	-	-	-	-	-	-	-	-	0.136986	-	0.00491969
Basidiomycota	UDB021984	Mycena sp. 5210_1809	94.89	-	-	-	-	-	-	-	-	0.0341064	-	-	-	0.00491969
Basidiomycota	UDB013257	Odontia sp. 5210_1817	100	-	-	-	-	-	-	0.114745	-	-	-	-	-	0.00491969
Basidiomycota	UDB0780143	Hyphodontia sp. 5210_1821	97.67	-	-	-	-	-	-	0.114745	-	-	-	-	-	0.00491969
Basidiomycota	UDB039726	Unidentified sp. 5210_1848	93.11	0.0245158	-	0.0230627	-	-	-	-	-	-	-	-	-	0.00491969
Ascomycota	UDB0778281	Trichoderma sp. 5210_1858	97.31	-	-	0.0461255	-	-	-	-	-	-	-	-	-	0.00491969
Basidiomycota	UDB017882	Entoloma sericeum	100	-	-	-	-	-	-	-	-	-	-	-	1.03627	0.00491969
Ascomycota	UDB034041	Unidentified sp. 5210_1876	75.56	-	0.0906618	-	-	-	-	-	-	-	-	-	-	0.00491969
Ascomycota	UDB035340	Unidentified sp. 5210_1891	82.1	-	-	-	-	-	-	-	-	-	-	0.136986	-	0.00491969
Ascomycota	UDB035390	Trichosporiella sp. 5210_1915	97.93	0.0490316	-	-	-	-	-	-	-	-	-	-	-	0.00491969
Basidiomycota	ON119296.1	Unidentified sp. 5210_1917	100	-	-	-	-	-	-	-	-	0.0341064	-	-	-	0.00491969
Ascomycota	UDB034349	Unidentified sp. 5210_1922	83.33	-	-	-	-	-	-	-	-	0.0341064	-	-	-	0.00491969
Ascomycota	UDB035046	Unidentified sp. 5210_1931	80.15	-	-	-	-	-	-	-	-	-	-	0.136986	-	0.00491969
Zygomycota	UDB028005	Unidentified sp. 5210_1942	83.24	0.0245158	-	-	-	-	-	0.0573723	-	-	-	-	-	0.00491969
Ascomycota	UDB034341	Hyphodiscus sp. 5210_1943	94.38	-	-	-	-	-	-	0.114745	-	-	-	-	-	0.00491969
Ascomycota	UDB035217	Unidentified sp. 5210_1946	85.88	-	0.0906618	-	-	-	-	-	-	-	-	-	-	0.00491969
Ascomycota	UDB035458	Ochroconis atlantica	100	-	0.0906618	-	-	-	-	-	-	-	-	-	-	0.00491969
Ascomycota	UDB033196	Unidentified sp. 5210_1971	87.5	-	-	-	-	-	-	0.114745	-	-	-	-	-	0.00491969
Ascomycota	UDB035127	Unidentified sp. 5210_1977	77.47	0.0490316	-	-	-	-	-	-	-	-	-	-	-	0.00491969
Ascomycota	UDB027703	Unidentified sp. 5210_1991	81.99	0.0490316	-	-	-	-	-	-	-	-	-	-	-	0.00491969
Ascomycota	UDB023806	Penicillium sp. 5210_2002	95.11	-	0.0453309	-	-	-	-	-	-	-	0.145985	-	-	0.00491969
Ascomycota	UDB035485	Helicodendron coniferarum	98.04	-	0.0906618	-	-	-	-	-	-	-	-	-	-	0.00491969
Basidiomycota	UDB039562	Unidentified sp. 5210_2015	90.91	0.0490316	-	-	-	-	-	-	-	-	-	-	-	0.00491969
Basidiomycota	UDB038139	Metulodontia nivea	100	-	-	-	-	-	-	-	-	0.0341064	-	-	-	0.00491969
Ascomycota	UDB031730	Otidea cantharella	99.25	-	-	-	-	-	-	-	-	0.0341064	-	-	-	0.00491969
Basidiomycota	UDB024767	Unidentified sp. 5210_2026	75.07	0.0490316	-	-	-	-	-	-	-	-	-	-	-	0.00491969
Ascomycota	UDB019824	Unidentified sp. 5210_2028	79.84	-	-	-	-	-	-	-	-	0.0341064	-	-	-	0.00491969
Ascomycota	UDB025585	Unidentified sp. 5210_2029	91.25	-	-	-	-	-	-	-	-	0.0341064	-	-	-	0.00491969
Basidiomycota	UDB038349	Unidentified sp. 5210_2039	86.62	-	-	-	-	-	-	-	-	-	0.291971	-	-	0.00491969
Ascomycota	MH451466.1	Unidentified sp. 5210_2046	100	0.0245158	-	-	-	-	-	-	-	0.0170532	-	-	-	0.00491969
Basidiomycota	UDB034945	Unidentified sp. 5210_2054	74.43	-	-	-	-	-	-	0.114745	-	-	-	-	-	0.00491969
Basidiomycota	UDB031044	Hebeloma mesophaeum	99.04	-	-	-	-	-	-	-	-	-	0.291971	-	-	0.00491969
Ascomycota	UDB035219	Unidentified sp. 5210_2067	77.19	0.0490316	-	-	-	-	-	-	-	-	-	-	-	0.00491969
Ascomycota	UDB026227	Unidentified sp. 5210_2071	85.02	-	-	-	-	-	-	-	-	-	-	-	1.03627	0.00491969
Ascomycota	UDB035376	Unidentified sp. 5210_2072	77.73	-	-	-	-	-	-	-	-	-	-	0.136986	-	0.00491969
Ascomycota	UDB026185	Unidentified sp. 5210_2073	91.67	-	-	-	-	-	-	-	-	-	0.291971	-	-	0.00491969
Zygomycota	MN523159.1	Unidentified sp. 5210_2078	99	0.0490316	-	-	-	-	-	-	-	-	-	-	-	0.00491969
Basidiomycota	UDB018375	Unidentified sp. 5210_2081	82.05	0.0490316	-	-	-	-	-	-	-	-	-	-	-	0.00491969
Ascomycota	UDB035071	Unidentified sp. 5210_2095	86.17	0.0490316	-	-	-	-	-	-	-	-	-	-	-	0.00491969
Basidiomycota	UDB024918	Inocybe sp. 5210_2096	94.24	0.0490316	-	-	-	-	-	-	-	-	-	-	-	0.00491969
Basidiomycota	UDB000953	Tomentella sp. 5210_2098	94.03	0.0490316	-	-	-	-	-	-	-	-	-	-	-	0.00491969
Ascomycota	UDB0754106	Unidentified sp. 5210_2117	79.84	-	-	-	-	-	-	0.0573723	-	-	-	-	0.518135	0.00491969
Basidiomycota	UDB0780203	Amanita virosa	100	-	-	-	-	-	-	-	0.114155	-	-	-	-	0.00491969
Ascomycota	UDB0778642	Tuber sp. 5210_2144	95.92	-	-	-	-	-	-	-	-	0.0341064	-	-	-	0.00491969
Zygomycota	UDB028434	Unidentified sp. 5210_2161	88.4	0.0490316	-	-	-	-	-	-	-	-	-	-	-	0.00491969
Basidiomycota	UDB024826	Sistotrema sp. 5210_2165	95.03	-	-	-	-	-	-	-	-	0.0341064	-	-	-	0.00491969
Ascomycota	UDB0780346	Unidentified sp. 5210_2174	86.47	0.0490316	-	-	-	-	-	-	-	-	-	-	-	0.00491969
Ascomycota	UDB035393	Unidentified sp. 5210_2175	80.81	0.0490316	-	-	-	-	-	-	-	-	-	-	-	0.00491969
Basidiomycota	UDB038032	Hydnum repandum	99.36	-	-	-	-	-	-	-	0.114155	-	-	-	-	0.00491969
Zygomycota	UDB035237	Unidentified sp. 5210_2177	85.17	0.0490316	-	-	-	-	-	-	-	-	-	-	-	0.00491969
Ascomycota	UDB039844	Unidentified sp. 5210_2179	90.91	-	-	-	-	-	-	0.114745	-	-	-	-	-	0.00491969
Basidiomycota	UDB034353	Unidentified sp. 5210_2181	82.99	-	-	-	-	-	-	-	-	0.0341064	-	-	-	0.00491969
Ascomycota	UDB031207	Helotiales sp. 5210_61	97.07	-	0.0453309	-	-	-	-	-	-	-	-	-	-	0.00245984
Ascomycota	UDB022758	Unidentified sp. 5210_62	80.39	-	-	-	-	-	-	-	-	-	-	0.0684932	-	0.00245984
Basidiomycota	UDB015800	Suillus variegatus	100	-	-	-	-	-	-	-	-	-	-	-	0.518135	0.00245984
Ascomycota	UDB0778877	Tapesia lividofusca	98.74	-	-	-	-	-	-	-	-	-	-	0.0684932	-	0.00245984
Ascomycota	UDB0780758	Unidentified sp. 5210_117	87.55	0.0245158	-	-	-	-	-	-	-	-	-	-	-	0.00245984
Ascomycota	UDB0778869	Unidentified sp. 5210_138	88.84	-	-	-	-	-	-	-	-	-	-	0.0684932	-	0.00245984
Ascomycota	MN902503	Unidentified sp. 5208_49	100	-	-	-	0.0146714	-	-	-	-	-	-	-	-	0.00245984
Basidiomycota	UDB016411	Athelopsis lembospora	99.67	-	-	-	-	-	-	-	-	-	-	-	0.518135	0.00245984
Ascomycota	UDB025606	Unidentified sp. 5210_131	79.47	-	0.0453309	-	-	-	-	-	-	-	-	-	-	0.00245984
Ascomycota	UDB034363	Unidentified sp. 5210_180	89.5	0.0245158	-	-	-	-	-	-	-	-	-	-	-	0.00245984
Ascomycota	UDB035100	Diplodia agrifolia	99.21	0.0245158	-	-	-	-	-	-	-	-	-	-	-	0.00245984
Basidiomycota	UDB031480	Unidentified sp. 5210_137	89.37	0.0245158	-	-	-	-	-	-	-	-	-	-	-	0.00245984
Basidiomycota	UDB0780453	Icmadophila sp. 5210_157	94.55	-	-	-	-	-	-	-	-	-	-	0.0684932	-	0.00245984
Ascomycota	UDB035063	Unidentified sp. 5208_203	82.8	-	-	-	0.0146714	-	-	-	-	-	-	-	-	0.00245984
Ascomycota	UDB034363	Unidentified sp. 5210_199	87.87	0.0245158	-	-	-	-	-	-	-	-	-	-	-	0.00245984
Ascomycota	UDB022757	Unidentified sp. 5210_195	75.4	-	-	-	-	-	-	-	-	0.0170532	-	-	-	0.00245984
Ascomycota	UDB023354	Unidentified sp. 5210_186	91.32	0.0245158	-	-	-	-	-	-	-	-	-	-	-	0.00245984
Basidiomycota	UDB017618	Hygrocybe sp. 5210_192	96.15	0.0245158	-	-	-	-	-	-	-	-	-	-	-	0.00245984
Chytridiomycota	UDB024272	Absconditella rubra	98.04	-	0.0453309	-	-	-	-	-	-	-	-	-	-	0.00245984
Ascomycota	UDB022974	Unidentified sp. 5210_245	79.84	0.0245158	-	-	-	-	-	-	-	-	-	-	-	0.00245984
Ascomycota	UDB028187	Unidentified sp. 5210_230	93.5	-	-	-	-	-	-	-	-	-	-	0.0684932	-	0.00245984
Ascomycota	UDB022877	Unidentified sp. 5210_224	79.03	-	-	-	-	-	-	0.0573723	-	-	-	-	-	0.00245984
Ascomycota	UDB0778865	Unidentified sp. 5210_243	91.8	-	-	-	-	-	-	-	-	-	-	-	0.518135	0.00245984
Ascomycota	UDB035230	Unidentified sp. 5210_214	89.75	-	-	-	-	-	-	-	-	0.0170532	-	-	-	0.00245984
Basidiomycota	UDB024380	Cortinarius collinitus	100	-	-	-	-	-	-	-	-	0.0170532	-	-	-	0.00245984
Basidiomycota	MW238066	Unidentified sp. 5210_222	99	0.0245158	-	-	-	-	-	-	-	-	-	-	-	0.00245984
Ascomycota	UDB022776	Unidentified sp. 5210_260	90.2	-	-	-	-	-	-	-	-	-	-	-	0.518135	0.00245984
Basidiomycota	UDB033340	Typhula sp. 5210_232	95.45	-	-	-	-	-	-	-	-	-	-	0.0684932	-	0.00245984
Ascomycota	UDB035053	Unidentified sp. 5210_264	80.99	-	-	-	-	-	-	-	-	-	-	0.0684932	-	0.00245984
Ascomycota	UDB0778289	Unidentified sp. 5210_237	91.06	-	0.0453309	-	-	-	-	-	-	-	-	-	-	0.00245984
Basidiomycota	UDB001740	Piloderma bicolor	100	-	-	-	-	-	-	-	-	-	-	0.0684932	-	0.00245984
Ascomycota	UDB035079	Unidentified sp. 5210_252	80.08	0.0245158	-	-	-	-	-	-	-	-	-	-	-	0.00245984
Basidiomycota	HF675446	Unidentified sp. 5210_253	99	-	-	-	-	-	-	-	-	-	-	0.0684932	-	0.00245984
Ascomycota	UDB0778283	Unidentified sp. 5210_313	81.78	-	-	-	-	-	-	-	-	-	-	0.0684932	-	0.00245984
Ascomycota	UDB035297	Unidentified sp. 5210_280	74.3	0.0245158	-	-	-	-	-	-	-	-	-	-	-	0.00245984
Ascomycota	UDB035011	Unidentified sp. 5210_278	93.44	-	-	-	-	-	-	-	-	-	-	0.0684932	-	0.00245984
Ascomycota	UDB0780165	Unidentified sp. 5210_258	74.91	0.0245158	-	-	-	-	-	-	-	-	-	-	-	0.00245984
Ascomycota	UDB016223	Unidentified sp. 5210_291	84.55	0.0245158	-	-	-	-	-	-	-	-	-	-	-	0.00245984
Ascomycota	UDB035391	Unidentified sp. 5210_268	78	-	-	0.0230627	-	-	-	-	-	-	-	-	-	0.00245984
Basidiomycota	UDB035392	Unidentified sp. 5210_265	80.26	0.0245158	-	-	-	-	-	-	-	-	-	-	-	0.00245984
Ascomycota	UDB035230	Unidentified sp. 5210_358	85.37	-	0.0453309	-	-	-	-	-	-	-	-	-	-	0.00245984
Basidiomycota	UDB036273	Cortinarius armillatus	100	-	-	-	-	-	-	-	-	-	0.145985	-	-	0.00245984
Ascomycota	UDB035391	Unidentified sp. 5210_308	77.91	0.0245158	-	-	-	-	-	-	-	-	-	-	-	0.00245984
Ascomycota	UDB035100	Unidentified sp. 5210_347	81.47	-	-	-	-	-	-	-	-	-	-	0.0684932	-	0.00245984
Ascomycota	UDB035504	Unidentified sp. 5210_324	79.77	0.0245158	-	-	-	-	-	-	-	-	-	-	-	0.00245984
Basidiomycota	UDB035194	Unidentified sp. 5210_378	74.8	-	0.0453309	-	-	-	-	-	-	-	-	-	-	0.00245984
Basidiomycota	UDB018076	Gymnopus dryophilus	100	-	-	0.0230627	-	-	-	-	-	-	-	-	-	0.00245984
Basidiomycota	UDB035639	Unidentified sp. 5210_369	79.93	-	0.0453309	-	-	-	-	-	-	-	-	-	-	0.00245984
Basidiomycota	UDB034685	Cortinarius semisanguineus	100	-	-	-	-	-	-	-	-	0.0170532	-	-	-	0.00245984
Ascomycota	UDB0754226	Hyphodiscus sp. 5210_415	95.92	-	-	-	-	-	-	-	0.0570776	-	-	-	-	0.00245984
Ascomycota	UDB0778916	Unidentified sp. 5210_399	79.46	-	-	-	-	-	-	-	-	0.0170532	-	-	-	0.00245984
Ascomycota	UDB027816	Cladophialophora sp. 5208_81	96.47	-	-	-	0.0146714	-	-	-	-	-	-	-	-	0.00245984
Ascomycota	UDB031416	Unidentified sp. 5210_329	77.87	-	-	-	-	-	-	-	-	-	-	0.0684932	-	0.00245984
Basidiomycota	UDB0778159	Rhodonia placenta	100	0.0245158	-	-	-	-	-	-	-	-	-	-	-	0.00245984
Ascomycota	UDB034344	Ordus sp. 5208_83	95.19	-	-	-	-	0.00868131	-	-	-	-	-	-	-	0.00245984
Basidiomycota	UDB031480	Unidentified sp. 5210_344	87.67	-	-	0.0230627	-	-	-	-	-	-	-	-	-	0.00245984
Basidiomycota	UDB033340	Typhula sp. 5210_336	95.45	-	-	-	-	-	-	-	-	0.0170532	-	-	-	0.00245984
Ascomycota	UDB035266	Unidentified sp. 5210_368	90.4	0.0245158	-	-	-	-	-	-	-	-	-	-	-	0.00245984
Ascomycota	KP892056	Unidentified sp. 5210_391	98	-	-	-	-	-	-	-	-	-	-	0.0684932	-	0.00245984
Basidiomycota	UDB033340	Typhula sp. 5210_359	95.45	-	0.0453309	-	-	-	-	-	-	-	-	-	-	0.00245984
Basidiomycota	UDB028113	Itersonilia sp. 5210_360	99.39	-	-	-	-	-	-	-	-	-	-	0.0684932	-	0.00245984
Ascomycota	UDB017618	Hygrocybe sp. 5210_448	96.15	-	-	-	-	-	-	-	-	-	-	0.0684932	-	0.00245984
Ascomycota	UDB0780457	Unidentified sp. 5208_162	84	-	-	-	-	0.00868131	-	-	-	-	-	-	-	0.00245984
Ascomycota	UDB0780457	Unidentified sp. 5210_377	81.03	0.0245158	-	-	-	-	-	-	-	-	-	-	-	0.00245984
Basidiomycota	UDB034353	Unidentified sp. 5210_396	76.59	-	-	-	-	-	-	-	-	0.0170532	-	-	-	0.00245984
Ascomycota	UDB016230	Unidentified sp. 5208_306	78.74	-	-	-	0.0146714	-	-	-	-	-	-	-	-	0.00245984
Ascomycota	UDB035230	Unidentified sp. 5210_507	90.53	0.0245158	-	-	-	-	-	-	-	-	-	-	-	0.00245984
Ascomycota	KU837669	Unidentified sp. 5210_338	100	0.0245158	-	-	-	-	-	-	-	-	-	-	-	0.00245984
Basidiomycota	MW216060	Unidentified sp. 5210_392	99	-	-	-	-	-	-	0.0573723	-	-	-	-	-	0.00245984
Ascomycota	UDB025606	Unidentified sp. 5208_179	79.25	-	-	-	-	0.00868131	-	-	-	-	-	-	-	0.00245984
Ascomycota	UDB028259	Unidentified sp. 5210_501	92.05	-	-	-	-	-	-	-	0.0570776	-	-	-	-	0.00245984
Ascomycota	UDB035513	Unidentified sp. 5208_379	79.76	-	-	-	-	0.00868131	-	-	-	-	-	-	-	0.00245984
Ascomycota	UDB035485	Helicodendron sp. 5210_389	97.94	-	-	-	-	-	-	0.0573723	-	-	-	-	-	0.00245984
Ascomycota	UDB035108	Phomopsis sp. 5210_450	96.47	-	0.0453309	-	-	-	-	-	-	-	-	-	-	0.00245984
Basidiomycota	UDB017618	Hygrocybe sp. 5210_457	96.15	-	0.0453309	-	-	-	-	-	-	-	-	-	-	0.00245984
Ascomycota	UDB026277	Xenopolyscytalum sp. 5210_573	94.17	-	-	-	-	-	-	-	-	0.0170532	-	-	-	0.00245984
Ascomycota	UDB035217	Unidentified sp. 5210_470	84	0.0245158	-	-	-	-	-	-	-	-	-	-	-	0.00245984
Ascomycota	ON963453	Unidentified sp. 5210_413	95	-	-	0.0230627	-	-	-	-	-	-	-	-	-	0.00245984
Basidiomycota	UDB013073	Unidentified sp. 5210_510	87.38	-	0.0453309	-	-	-	-	-	-	-	-	-	-	0.00245984
Ascomycota	UDB035120	Unidentified sp. 5208_194	75.67	-	-	-	-	0.00868131	-	-	-	-	-	-	-	0.00245984
Ascomycota	UDB035342	Unidentified sp. 5210_560	81.22	0.0245158	-	-	-	-	-	-	-	-	-	-	-	0.00245984
Ascomycota	UDB035451	Unidentified sp. 5210_512	85.94	-	-	0.0230627	-	-	-	-	-	-	-	-	-	0.00245984
Ascomycota	UDB0778922	Unidentified sp. 5210_551	91.6	-	0.0453309	-	-	-	-	-	-	-	-	-	-	0.00245984
Ascomycota	UDB035518	Scytalidium fulvum	98.18	-	-	-	-	-	-	-	-	-	-	0.0684932	-	0.00245984
Basidiomycota	UDB0778983	Unidentified sp. 5210_439	92.19	0.0245158	-	-	-	-	-	-	-	-	-	-	-	0.00245984
Basidiomycota	UDB035194	Unidentified sp. 5210_593	77.19	-	-	-	-	-	-	-	0.0570776	-	-	-	-	0.00245984
Ascomycota	UDB000122	Tuber puberulum	100	0.0245158	-	-	-	-	-	-	-	-	-	-	-	0.00245984
Basidiomycota	UDB0778899	Peniophora sp. 5210_530	99.65	0.0245158	-	-	-	-	-	-	-	-	-	-	-	0.00245984
Ascomycota	UDB035053	Unidentified sp. 5210_502	81.92	0.0245158	-	-	-	-	-	-	-	-	-	-	-	0.00245984
Ascomycota	UDB028052	Unidentified sp. 5210_534	83.97	-	0.0453309	-	-	-	-	-	-	-	-	-	-	0.00245984
Ascomycota	UDB035129	Unidentified sp. 5210_618	91.27	0.0245158	-	-	-	-	-	-	-	-	-	-	-	0.00245984
Basidiomycota	UDB035195	Tremella sp. 5210_805	94.86	-	-	-	-	-	-	-	-	0.0170532	-	-	-	0.00245984
Basidiomycota	UDB016438	Unidentified sp. 5210_513	89.15	-	-	-	-	-	-	0.0573723	-	-	-	-	-	0.00245984
Ascomycota	UDB035391	Unidentified sp. 5210_567	78.28	-	-	-	-	-	-	0.0573723	-	-	-	-	-	0.00245984
Ascomycota	UDB0780355	Unidentified sp. 5210_608	81.35	0.0245158	-	-	-	-	-	-	-	-	-	-	-	0.00245984
Zygomycota	KT219976	Unidentified sp. 5210_463	99	0.0245158	-	-	-	-	-	-	-	-	-	-	-	0.00245984
Basidiomycota	KP887898	Unidentified sp. 5210_541	85	-	-	-	-	-	-	-	-	-	-	0.0684932	-	0.00245984
Basidiomycota	UDB039229	Lactarius circellatus	100	0.0245158	-	-	-	-	-	-	-	-	-	-	-	0.00245984
Basidiomycota	UDB035392	Unidentified sp. 5210_597	84.03	-	-	-	-	-	-	-	0.0570776	-	-	-	-	0.00245984
Ascomycota	UDB026346	Unidentified sp. 5210_739	92.62	-	-	-	-	-	-	-	0.0570776	-	-	-	-	0.00245984
Ascomycota	UDB028187	Unidentified sp. 5210_691	93.83	-	-	-	-	-	-	-	-	0.0170532	-	-	-	0.00245984
Ascomycota	ON750447.1	Unidentified sp. 5210_826	99	-	-	-	-	-	-	0.0573723	-	-	-	-	-	0.00245984
Ascomycota	UDB034965	Unidentified sp. 5208_157	88.52	-	-	-	0.0146714	-	-	-	-	-	-	-	-	0.00245984
Ascomycota	UDB027816	Unidentified sp. 5210_497	93.77	-	-	-	-	-	-	-	-	0.0170532	-	-	-	0.00245984
Ascomycota	MN902696.1	Unidentified sp. 5210_592	94	0.0245158	-	-	-	-	-	-	-	-	-	-	-	0.00245984
Ascomycota	UDB035415	Unidentified sp. 5210_681	83.07	-	-	-	-	-	-	0.0573723	-	-	-	-	-	0.00245984
Ascomycota	UDB027788	Unidentified sp. 5210_773	83.89	-	-	-	-	-	-	-	-	-	-	0.0684932	-	0.00245984
Ascomycota	UDB035518	Unidentified sp. 5208_102	81.31	-	-	-	-	0.00868131	-	-	-	-	-	-	-	0.00245984
Ascomycota	UDB022877	Unidentified sp. 5208_246	79.32	-	-	-	-	0.00868131	-	-	-	-	-	-	-	0.00245984
Basidiomycota	UDB039502	Scopuloides sp. 5210_637	94.44	-	-	-	-	-	-	-	-	-	-	0.0684932	-	0.00245984
Ascomycota	UDB022877	Unidentified sp. 5210_717	78.16	0.0245158	-	-	-	-	-	-	-	-	-	-	-	0.00245984
Basidiomycota	UDB025726	Dioszegia sp. 5210_775	100	-	-	-	-	-	-	-	-	-	0.145985	-	-	0.00245984
Ascomycota	UDB035427	Unidentified sp. 5210_701	80.22	0.0245158	-	-	-	-	-	-	-	-	-	-	-	0.00245984
Ascomycota	MW164156.1	Unidentified sp. 5210_740	99	-	-	-	-	-	-	-	0.0570776	-	-	-	-	0.00245984
Ascomycota	UDB020924	Unidentified sp. 5210_891	92.94	-	-	-	-	-	-	0.0573723	-	-	-	-	-	0.00245984
Ascomycota	UDB035164	Unidentified sp. 5208_396	81.13	-	-	-	-	0.00868131	-	-	-	-	-	-	-	0.00245984
Ascomycota	UDB035217	Unidentified sp. 5210_728	88.45	-	-	-	-	-	-	0.0573723	-	-	-	-	-	0.00245984
Basidiomycota	UDB0778741	Antrodia serialis	100	-	-	-	-	-	-	-	-	-	-	0.0684932	-	0.00245984
Ascomycota	UDB035654	Aureobasidium pullulans	100	-	-	-	0.0146714	-	-	-	-	-	-	-	-	0.00245984
Basidiomycota	UDB033477	Ramaria sp. sp. 5210_648	96.08	-	-	-	-	-	-	0.0573723	-	-	-	-	-	0.00245984
Ascomycota	UDB035427	Unidentified sp. 5210_671	80.37	-	0.0453309	-	-	-	-	-	-	-	-	-	-	0.00245984
Ascomycota	UDB035046	Unidentified sp. 5210_767	79.77	0.0245158	-	-	-	-	-	-	-	-	-	-	-	0.00245984
Basidiomycota	UDB035194	Unidentified sp. 5210_894	78.28	-	-	-	-	-	-	-	-	0.0170532	-	-	-	0.00245984
Basidiomycota	UDB025256	Unidentified sp. 5210_706	74.43	-	-	-	-	-	-	-	-	0.0170532	-	-	-	0.00245984
Ascomycota	UDB024199	Unidentified sp. 5210_783	76.95	-	-	-	-	-	-	-	-	0.0170532	-	-	-	0.00245984
Basidiomycota	UDB036337	Tricholoma inamoenum	100	-	-	-	-	-	-	-	-	0.0170532	-	-	-	0.00245984
Ascomycota	UDB022815	Erysiphe alphitoides	100	-	-	-	-	-	-	-	0.0570776	-	-	-	-	0.00245984
Ascomycota	UDB025796	Unidentified sp. 5210_757	92.59	-	-	-	-	-	-	0.0573723	-	-	-	-	-	0.00245984
Ascomycota	UDB0778283	Unidentified sp. 5210_803	82.61	-	-	-	-	-	-	-	-	0.0170532	-	-	-	0.00245984
Basidiomycota	UDB000632	Inocybe geophylla	100	-	-	0.0230627	-	-	-	-	-	-	-	-	-	0.00245984
Basidiomycota	UDB038022	Imleria badia	100	-	-	0.0230627	-	-	-	-	-	-	-	-	-	0.00245984
Ascomycota	UDB0780331	Unidentified sp. 5208_277	80.56	-	-	-	-	0.00868131	-	-	-	-	-	-	-	0.00245984
Ascomycota	UDB035011	Unidentified sp. 5208_286	93.44	-	-	-	-	0.00868131	-	-	-	-	-	-	-	0.00245984
Zygomycota	UDB035691	Unidentified sp. 5210_715	81.36	-	-	-	-	-	-	-	-	-	-	0.0684932	-	0.00245984
Chytridiomycota	UDB035270	Unidentified sp. 5210_747	91.78	-	0.0453309	-	-	-	-	-	-	-	-	-	-	0.00245984
Basidiomycota	UDB015090	Unidentified sp. 5210_810	86.14	-	-	-	-	-	-	-	-	-	0.145985	-	-	0.00245984
Ascomycota	UDB035314	Unidentified sp. 5210_846	89.63	-	0.0453309	-	-	-	-	-	-	-	-	-	-	0.00245984
Ascomycota	UDB028413	Unidentified sp. 5210_938	92.21	-	-	-	-	-	-	-	-	-	0.145985	-	-	0.00245984
Ascomycota	UDB028437	Unidentified sp. 5210_1294	80.31	-	-	-	-	-	-	-	-	0.0170532	-	-	-	0.00245984
Ascomycota	UDB023354	Unidentified sp. 5210_1310	90.53	-	0.0453309	-	-	-	-	-	-	-	-	-	-	0.00245984
Zygomycota	UDB027345	Unidentified sp. 5210_687	89.58	-	-	-	-	-	-	-	-	-	0.145985	-	-	0.00245984
Ascomycota	UDB027935	Unidentified sp. 5210_804	89.93	-	-	-	-	-	-	-	-	0.0170532	-	-	-	0.00245984
Ascomycota	UDB0780867	Trichothecium crotocinigenum	100	-	-	-	-	-	-	0.0573723	-	-	-	-	-	0.00245984
Ascomycota	UDB033201	Unidentified sp. 5210_901	77.69	-	-	-	-	-	-	-	-	0.0170532	-	-	-	0.00245984
Ascomycota	UDB0778860	Hamatocanthoscypha sp. 5210_931	96.67	-	0.0453309	-	-	-	-	-	-	-	-	-	-	0.00245984
Basidiomycota	UDB035639	Unidentified sp. 5210_1045	78.87	-	-	-	-	-	-	0.0573723	-	-	-	-	-	0.00245984
Basidiomycota	UDB0778093	Sistotrema alboluteum	100	-	-	-	-	-	-	-	-	0.0170532	-	-	-	0.00245984
Basidiomycota	UDB035797	Unidentified sp. 5210_935	81.37	-	0.0453309	-	-	-	-	-	-	-	-	-	-	0.00245984
Ascomycota	UDB036992	Unidentified sp. 5210_949	92.31	-	-	0.0230627	-	-	-	-	-	-	-	-	-	0.00245984
Ascomycota	UDB019824	Unidentified sp. 5210_995	83.95	-	-	-	-	-	-	-	-	-	-	0.0684932	-	0.00245984
Ascomycota	UDB0780457	Unidentified sp. 5208_499	83.06	-	-	-	0.0146714	-	-	-	-	-	-	-	-	0.00245984
Basidiomycota	MT236864.1	Unidentified sp. 5210_1013	100	-	-	0.0230627	-	-	-	-	-	-	-	-	-	0.00245984
Ascomycota	UDB019824	Unidentified sp. 5210_1339	90.95	-	-	-	-	-	-	-	-	-	-	0.0684932	-	0.00245984
Ascomycota	UDB003009	Unidentified sp. 5210_1612	77.36	-	-	-	-	-	-	-	-	0.0170532	-	-	-	0.00245984
Zygomycota	UDB027345	Unidentified sp. 5210_800	87.8	-	0.0453309	-	-	-	-	-	-	-	-	-	-	0.00245984
Basidiomycota	UDB037361	Hemimycena sp. 5210_812	95.31	-	-	-	-	-	-	-	-	0.0170532	-	-	-	0.00245984
Chytridiomycota	KP897526.1	Unidentified sp. 5210_973	100	-	-	-	-	-	-	-	-	-	-	0.0684932	-	0.00245984
Ascomycota	UDB035086	Unidentified sp. 5208_573	89.17	-	-	-	0.0146714	-	-	-	-	-	-	-	-	0.00245984
Ascomycota	UDB026401	Helotiales sp. 5210_1027	98.75	-	-	-	-	-	-	0.0573723	-	-	-	-	-	0.00245984
Ascomycota	UDB028493	Unidentified sp. 5210_1109	92.18	-	-	-	-	-	-	-	-	-	0.145985	-	-	0.00245984
Ascomycota	UDB0778858	Calycellina sp. 5210_1119	98.35	-	-	-	-	-	-	-	-	0.0170532	-	-	-	0.00245984
Ascomycota	UDB035239	Unidentified sp. 5210_1174	86.51	0.0245158	-	-	-	-	-	-	-	-	-	-	-	0.00245984
Basidiomycota	UDB008307	Piloderma sp. 5210_1187	99.65	-	-	-	-	-	-	-	-	-	-	0.0684932	-	0.00245984
Ascomycota	UDB034371	Unidentified sp. 5210_1396	93.75	-	-	-	-	-	-	-	0.0570776	-	-	-	-	0.00245984
Basidiomycota	UDB038166	Hyphodontia pallidula	100	0.0245158	-	-	-	-	-	-	-	-	-	-	-	0.00245984
Ascomycota	ON963169.1	Unidentified sp. 5208_403	94	-	-	-	-	0.00868131	-	-	-	-	-	-	-	0.00245984
Ascomycota	UDB035061	Unidentified sp. 5208_865	90.44	-	-	-	-	0.00868131	-	-	-	-	-	-	-	0.00245984
Basidiomycota	UDB025586	Unidentified sp. 5210_1010	84.55	-	0.0453309	-	-	-	-	-	-	-	-	-	-	0.00245984
Basidiomycota	UDB034686	Cortinarius neofurvolaesus	100	-	-	-	-	-	-	-	-	0.0170532	-	-	-	0.00245984
Ascomycota	UDB028032	Unidentified sp. 5210_1031	80.53	-	-	-	-	-	-	0.0573723	-	-	-	-	-	0.00245984
Ascomycota	UDB035418	Unidentified sp. 5210_1082	91.7	-	0.0453309	-	-	-	-	-	-	-	-	-	-	0.00245984
Basidiomycota	UDB003323	Unidentified sp. 5210_1121	92.16	-	-	0.0230627	-	-	-	-	-	-	-	-	-	0.00245984
Ascomycota	UDB016223	Unidentified sp. 5210_1125	85.08	-	-	0.0230627	-	-	-	-	-	-	-	-	-	0.00245984
Ascomycota	UDB027816	Unidentified sp. 5210_1204	81.54	-	-	-	-	-	-	-	-	0.0170532	-	-	-	0.00245984
Basidiomycota	UDB035797	Unidentified sp. 5210_1303	75.95	0.0245158	-	-	-	-	-	-	-	-	-	-	-	0.00245984
Basidiomycota	UDB039404	Lactarius vietus	100	-	-	-	-	-	-	-	-	-	-	0.0684932	-	0.00245984
Ascomycota	UDB035081	Unidentified sp. 5210_1374	93.92	-	-	-	-	-	-	0.0573723	-	-	-	-	-	0.00245984
Basidiomycota	UDB035797	Unidentified sp. 5210_1384	79.85	-	-	-	-	-	-	-	-	0.0170532	-	-	-	0.00245984
Ascomycota	UDB035218	Arachniotus sp. 5210_937	96.25	0.0245158	-	-	-	-	-	-	-	-	-	-	-	0.00245984
Basidiomycota	UDB016358	Sistotrema sp. 5210_988	95.31	-	-	-	-	-	-	-	-	0.0170532	-	-	-	0.00245984
Basidiomycota	UDB0778969	Ganoderma applanatum	100	-	-	-	0.0146714	-	-	-	-	-	-	-	-	0.00245984
Basidiomycota	UDB0780238	Unidentified sp. 5210_1049	74.43	-	-	-	-	-	-	-	-	-	-	0.0684932	-	0.00245984
Zygomycota	UDB035248	Unidentified sp. 5210_1077	75.88	-	-	-	-	-	-	-	0.0570776	-	-	-	-	0.00245984
Basidiomycota	UDB0754093	Amanita rubescens	100	-	-	-	-	-	-	-	0.0570776	-	-	-	-	0.00245984
Zygomycota	UDB039670	Amanita sp. 5210_1179	97.37	-	-	-	-	-	-	-	-	0.0170532	-	-	-	0.00245984
Zygomycota	UDB028184	Unidentified sp. 5210_1213	87.13	-	-	-	-	-	-	-	-	-	-	0.0684932	-	0.00245984
Basidiomycota	UDB037361	Hemimycena sp. 5210_1242	95.31	0.0245158	-	-	-	-	-	-	-	-	-	-	-	0.00245984
Ascomycota	UDB027816	Unidentified sp. 5210_1256	81.92	-	-	-	-	-	-	-	0.0570776	-	-	-	-	0.00245984
Ascomycota	UDB023806	Penicillium sp. 5210_1389	95.02	0.0245158	-	-	-	-	-	-	-	-	-	-	-	0.00245984
Basidiomycota	UDB016438	Unidentified sp. 5210_1394	88.2	-	-	-	-	-	-	0.0573723	-	-	-	-	-	0.00245984
Basidiomycota	UDB035392	Unidentified sp. 5210_1446	89.22	-	-	-	-	-	-	-	-	0.0170532	-	-	-	0.00245984
Ascomycota	UDB035369	Arthrographis sp. 5210_1450	97.37	0.0245158	-	-	-	-	-	-	-	-	-	-	-	0.00245984
Basidiomycota	UDB034327	Unidentified sp. 5210_1542	93.85	0.0245158	-	-	-	-	-	-	-	-	-	-	-	0.00245984
Ascomycota	UDB019824	Unidentified sp. 5210_1680	90.53	-	-	-	-	-	-	-	0.0570776	-	-	-	-	0.00245984
Basidiomycota	UDB039604	Coprinellus xanthothrix	100	-	0.0453309	-	-	-	-	-	-	-	-	-	-	0.00245984
Zygomycota	UDB028184	Unidentified sp. 5210_2012	91.19	-	-	-	-	-	-	-	-	-	-	0.0684932	-	0.00245984
Ascomycota	UDB0778311	Unidentified sp. 5210_992	85.55	-	0.0453309	-	-	-	-	-	-	-	-	-	-	0.00245984
Ascomycota	UDB020919	Unidentified sp. 5208_371	81.2	-	-	-	-	0.00868131	-	-	-	-	-	-	-	0.00245984
Ascomycota	ON750469.1	Unidentified sp. 5208_413	100	-	-	-	-	0.00868131	-	-	-	-	-	-	-	0.00245984
Ascomycota	UDB028324	Unidentified sp. 5208_713	84.58	-	-	-	-	0.00868131	-	-	-	-	-	-	-	0.00245984
Basidiomycota	UDB035639	Unidentified sp. 5210_1078	87.69	-	-	-	-	-	-	0.0573723	-	-	-	-	-	0.00245984
Ascomycota	UDB035088	Unidentified sp. 5210_1094	90.04	-	-	-	-	-	-	-	-	-	-	0.0684932	-	0.00245984
Basidiomycota	MT242012.1	Unidentified sp. 5210_1116	100	-	-	-	-	-	-	-	-	-	0.145985	-	-	0.00245984
Ascomycota	UDB027588	Taphrina sp. 5210_1127	99.66	-	-	-	-	-	-	0.0573723	-	-	-	-	-	0.00245984
Basidiomycota	UDB019411	Unidentified sp. 5210_1238	76.62	-	0.0453309	-	-	-	-	-	-	-	-	-	-	0.00245984
Ascomycota	UDB027816	Unidentified sp. 5210_1287	80.74	-	0.0453309	-	-	-	-	-	-	-	-	-	-	0.00245984
Ascomycota	UDB0754226	Hyphodiscus sp. 5210_1337	95.9	-	-	-	-	-	-	-	-	0.0170532	-	-	-	0.00245984
Basidiomycota	UDB037570	Cortinarius caperatus	100	-	-	-	-	-	-	-	-	-	-	0.0684932	-	0.00245984
Chytridiomycota	UDB016252	Unidentified sp. 5210_1364	89.1	-	-	-	-	-	-	-	-	0.0170532	-	-	-	0.00245984
Ascomycota	UDB039565	Lecanicillium sp. 5210_1401	100	-	-	-	-	-	-	-	0.0570776	-	-	-	-	0.00245984
Zygomycota	UDB028184	Unidentified sp. 5210_1419	87.71	-	-	-	-	-	-	-	-	-	-	0.0684932	-	0.00245984
Ascomycota	UDB027680	Unidentified sp. 5210_1427	93.39	-	-	-	-	-	-	0.0573723	-	-	-	-	-	0.00245984
Ascomycota	UDB035233	Unidentified sp. 5210_1430	88.06	0.0245158	-	-	-	-	-	-	-	-	-	-	-	0.00245984
Ascomycota	UDB026277	Unidentified sp. 5210_1436	91.7	0.0245158	-	-	-	-	-	-	-	-	-	-	-	0.00245984
Basidiomycota	UDB001331	Cortinarius gentilis	98.23	-	-	-	-	-	-	-	-	-	-	0.0684932	-	0.00245984
Zygomycota	UDB035237	Unidentified sp. 5210_1606	83.85	-	-	-	-	-	-	-	-	-	-	0.0684932	-	0.00245984
Ascomycota	UDB027816	Unidentified sp. 5210_1629	79.15	-	-	-	-	-	-	-	-	0.0170532	-	-	-	0.00245984
[truncated: 78 more rows]
